# Supplementary material for: Differential neuro-immune patterns in two clinically relevant murine models of multiple sclerosis
Source: J Neuroinflammation. 2019 May 22;16:109. doi: 10.1186/s12974-019-1501-9 (PMC6532235; doi:10.1186/s12974-019-1501-9)
Supplement: Supplementary file 2 — Table S2. Gene expression changes in R-EAE (E) and TMEV-IDD (T) versus their respective age-matched controls (Sham_E and Sham_T). Microarray data. (XLSX 2720 kb) [file 12974_2019_1501_MOESM2_ESM.xlsx]

## Sheet: TMEV-IDD
Table S2: Results of expression comparisons between TMEV-IDD and its age matched control samples.
A p-value cutoff of 0.05 was used to generate the list.
UniqueID	Symbol	Parametric p-value	FDR	TMEV-IDD	Sham_TMEV-IDD	Ratio_TMEV-IDD/Sham
ILMN_2633179	LOC100047788	< 1e-07	< 1e-07	22530.2	190.69	118.151
ILMN_2677207	LOC100047788	< 1e-07	< 1e-07	19692.9	174.3	112.983
ILMN_2635272	Igh-VJ558	< 1e-07	< 1e-07	21327.7	192.97	110.524
ILMN_2704562	LOC100047628	< 1e-07	< 1e-07	19380.7	200.26	96.7776
ILMN_2684370	Igk-C	< 1e-07	< 1e-07	23161.3	255.8	90.5447
ILMN_1249975	Ighg	1e-06	0.000538	10908.9	168.76	64.6416
ILMN_2648669	Gpnmb	< 1e-07	< 1e-07	15134.9	241.28	62.7274
ILMN_1221817	Cd74	< 1e-07	0.000122	14051	251.56	55.8556
ILMN_2607675	LOC641240	< 1e-07	< 1e-07	11592.3	238.15	48.6765
ILMN_2772264	Igh-VJ558	< 1e-07	< 1e-07	7623.4	171.61	44.4228
ILMN_3089584	Cd74	2e-07	0.000207	10487.1	244.51	42.8901
ILMN_1239102	H2-Eb1	2e-07	0.000207	7139.51	215.63	33.11
ILMN_1252076	Lyz2	3.6e-06	0.000914	8392.44	273.25	30.7134
ILMN_2939681	Lyzs	< 1e-07	< 1e-07	8418.56	318.8	26.407
ILMN_1244008	LOC676222	2.01e-05	0.00197	3651.92	170.65	21.4001
ILMN_2593554	Igtp	< 1e-07	< 1e-07	7014.1	357.89	19.5985
ILMN_1247021	LOC630305	5.63e-05	0.00313	3265.87	167.56	19.4907
ILMN_2609403	LOC380799	8.62e-05	0.00364	3007.49	170.87	17.601
ILMN_2913716	H2-Ab1	2.4e-06	0.000885	3167.34	200.9	15.7658
ILMN_1223317	Lgals3	2.7e-06	0.000897	11376.2	734.9	15.4799
ILMN_1251011	IGKV3-2_X16954_Ig_kappa_variable_3-2_18	0.0001359	0.00445	2490.82	166.32	14.9761
ILMN_2878071	Lyz	1e-07	0.000122	17142.9	1160.04	14.7779
ILMN_2964185	H2-M2	3.4e-06	0.000914	2493.73	169.18	14.7401
ILMN_2417926	LOC665506	< 1e-07	< 1e-07	3371.54	231.46	14.5664
ILMN_2762944	Ifi27	2e-07	0.000207	5420.79	374.94	14.4578
ILMN_2689785	Cd68	6.35e-05	0.00327	4242.55	304.24	13.9447
ILMN_2944011	LOC547343	8e-07	0.00049	7283.1	531.89	13.6929
ILMN_2631423	H2-Ab1	1.77e-05	0.00185	2456.89	179.71	13.6714
ILMN_1245146	Igl-V1	< 1e-07	< 1e-07	2347.74	173.55	13.5277
ILMN_2760019	Cxcl13	< 1e-07	< 1e-07	2264.07	167.42	13.5233
ILMN_2954868	Oasl2	6e-07	0.000437	7000.35	525.44	13.3228
ILMN_2699222	LOC669053	0.0066517	0.0352	2263.44	173.94	13.0128
ILMN_2465985	LOC676136	0.0025291	0.0206	2166.38	167.22	12.9553
ILMN_2777474	H2-T23	6.7e-06	0.00126	5460.32	429.69	12.7076
ILMN_2469743	LOC100046793	2.21e-05	0.00204	2096.22	165.05	12.7005
ILMN_1222500	LOC100047162	0.0139238	0.0554	2500.2	201.69	12.3963
ILMN_2588139	H2-K1	8e-07	0.00049	4165.72	340.66	12.2284
ILMN_1257271	LOC630253	2.39e-05	0.00214	1985.67	168.97	11.7516
ILMN_3091003	Ms4a7	8.1e-06	0.00132	2120.4	180.9	11.7214
ILMN_2777471	H2-T23	1.43e-05	0.00171	4454.79	388.84	11.4566
ILMN_1248382	LOC100045864	2e-07	0.000207	10841.9	965.36	11.2309
ILMN_1231814	Ccl5	3e-07	0.000261	1979.43	178.37	11.0973
ILMN_2588130	EG630499	1.7e-06	0.000715	11196.5	1012.02	11.0635
ILMN_1258526	Lgals3bp	4.8e-06	0.00107	10010.5	935.52	10.7005
ILMN_1247377	Mpeg1	1.1e-06	0.000581	6638.4	638.14	10.4027
ILMN_2674666	LOC676136	0.0032375	0.0235	1808.56	183.88	9.83554
ILMN_2631161	Fcgr4	1.27e-05	0.00161	1823.96	193.66	9.41836
ILMN_1213431	LOC626583	0.0002865	0.00653	1558.86	165.54	9.41682
ILMN_2715840	C1qc	9.7e-06	0.00142	5901.29	638.09	9.24837
ILMN_2619620	C1qb	1.42e-05	0.00171	7655.7	842.83	9.08333
ILMN_1247832	Cd74	1.84e-05	0.00187	1561.54	172.62	9.04611
ILMN_2462745	H2-D1	5e-07	0.000396	9161.17	1029.55	8.89823
ILMN_2476267	H2-D1	1.4e-06	0.000661	2061.61	232.19	8.87898
ILMN_2652857	Ifi47	3.3e-06	0.000914	1621.1	183.66	8.82664
ILMN_1228657	Fcgr2b	2.52e-05	0.00219	2069.57	235.37	8.79284
ILMN_2463573	LOC100046793	1.79e-05	0.00185	1427.34	165.5	8.62441
ILMN_2913166	Serping1	1.7e-06	0.000715	3191.83	371.77	8.5855
ILMN_2944666	Ifit3	7e-07	0.00049	10607.5	1248.38	8.49701
ILMN_2490758	LOC672342	0.0026451	0.0211	1468.91	175.04	8.39185
ILMN_1228607	Igk-V5	0.0367455	0.103	1454.4	174.34	8.34232
ILMN_2722893	LOC637227	0.0302581	0.091	1438.27	173.16	8.30602
ILMN_2992709	Trem2	3.21e-05	0.00235	3001.64	361.71	8.29847
ILMN_2889832	Serpina3h	3.3e-06	0.000914	2463.34	300.8	8.1893
ILMN_2732816	LOC674135	8e-06	0.00132	3371.32	412.44	8.17409
ILMN_3131679	Usp18	1.5e-06	0.000684	2064.09	253.88	8.13018
ILMN_3122961	Gbp2	2e-06	0.000792	4474.48	551.45	8.11403
ILMN_1259564	Iigp2	1.7e-06	0.000715	2065.8	254.95	8.10277
ILMN_1250715	LOC381774	0.0364151	0.102	1317	163.79	8.04078
ILMN_2910934	Cd52	9.2e-06	0.00141	2831.26	353.66	8.0056
ILMN_2775421	Serping1	6e-07	0.000437	2374.14	297.81	7.972
ILMN_1248139	Gp49a	1.59e-05	0.00177	1533.88	192.74	7.95829
ILMN_1238886	LOC100048554	5.45e-05	0.00308	1287.91	168.84	7.62799
ILMN_1241695	Ms4a6d	9.6e-06	0.00142	1735.28	233.06	7.44564
ILMN_2608768	LOC385291	0.0041951	0.027	1255.9	169.66	7.40245
ILMN_1246861	Ctss	2.69e-05	0.00223	2519.8	345.08	7.30207
ILMN_2806700	Cyba	2.44e-05	0.00216	2511.74	348.21	7.21329
ILMN_2515956	Igh-4	0.0157652	0.0598	1356.51	190.08	7.13652
ILMN_2960325	Ctse	1.13e-05	0.00149	2069.42	298.66	6.92902
ILMN_2924419	H2-Q7	1.36e-05	0.00166	1834.79	269.26	6.81419
ILMN_2918002	Gbp3	2.7e-06	0.000897	2569.85	377.26	6.81188
ILMN_2872058	Ctsh	1.79e-05	0.00185	3885.93	587.17	6.61807
ILMN_1234539	Irgm1	5.4e-06	0.00113	1842.8	278.47	6.61759
ILMN_1244513	Gbp3	9e-07	0.000527	2697.13	411.68	6.55152
ILMN_2687586	Cxcl16	1.47e-05	0.00172	1537.13	236.08	6.51106
ILMN_2835683	EG667977	5.74e-05	0.00315	1683.1	262.37	6.41499
ILMN_1250421	Mmp12	0.0009118	0.0118	1075.54	170.81	6.2967
ILMN_1254685	EG240327	< 1e-07	< 1e-07	1126.65	179.57	6.27415
ILMN_1217180	Ifitm1	7.7e-06	0.00132	6006.27	961.54	6.24651
ILMN_2762966	Siglec1	0.0001045	0.00396	1038.36	166.64	6.23116
ILMN_2775154	Ctsh	1.52e-05	0.00174	3004.86	482.24	6.23105
ILMN_2666007	Ctsz	9.99e-05	0.00386	2871.13	465.44	6.16864
ILMN_1243197	LOC385109	0.0016795	0.0164	998.67	166.25	6.00704
ILMN_1230019	Ube1l	8e-07	0.00049	2529.12	421.12	6.0057
ILMN_1216880	Emr1	3e-07	0.000261	1631.51	272.3	5.99159
ILMN_2867147	Tyrobp	2.75e-05	0.00223	2082.01	349.87	5.95081
ILMN_2613601	2010001M09Rik	0.0005754	0.00934	1174.85	198.38	5.92222
ILMN_2712075	Lcn2	5.93e-05	0.00318	1306.36	221.5	5.89779
ILMN_2918882	Gpnmb	0.0001368	0.00445	963.17	164.75	5.84625
ILMN_2987709	Slc15a3	4.35e-05	0.00279	1460.09	253.48	5.76018
ILMN_1247185	LOC100047316	0.0002189	0.00565	951.73	167.76	5.67316
ILMN_1224855	Samd9l	2.1e-06	0.000808	3558.17	635.77	5.59663
ILMN_2745775	LOC213684	3.74e-05	0.00257	920.45	164.49	5.59578
ILMN_2433990	LOC100048346	9.7e-06	0.00142	1161.56	207.76	5.59087
ILMN_2754698	Cd84	9.07e-05	0.0037	1229.51	223.12	5.51053
ILMN_2467429	D6Mit97	0.0409935	0.111	921.66	167.39	5.50606
ILMN_2834777	Irf1	1.23e-05	0.00156	2761.42	503.2	5.48772
ILMN_2658501	Ifitm3	1e-06	0.000538	10713.3	1952.44	5.48715
ILMN_2653132	Clec7a	2.74e-05	0.00223	989.97	181.15	5.46492
ILMN_1225733	LOC677643	0.0229298	0.0761	910.16	167.67	5.42828
ILMN_2660555	Bcl2a1d	8.16e-05	0.00358	1231.74	227.84	5.40616
ILMN_2839569	Ctsz	6.59e-05	0.00334	2338.06	433.59	5.39233
ILMN_1226800	Cd274	3.5e-06	0.000914	2043	380.27	5.3725
ILMN_2493826	Ugt1a10	7.26e-05	0.00347	1237.92	230.84	5.36268
ILMN_2451022	Vim	0.0001113	0.00409	2372.26	444.4	5.33812
ILMN_1227573	Irf7	3.88e-05	0.00264	1021.23	193.26	5.28423
ILMN_2847787	Emr1	2.9e-06	0.000897	1512.65	287.7	5.25773
ILMN_2595973	Grn	7.11e-05	0.00346	4404.93	848.97	5.18856
ILMN_2664963	LOC630837	4.8e-05	0.00287	870.47	168.78	5.15742
ILMN_2613878	Prg2	5.8e-06	0.00117	895.63	174.68	5.12726
ILMN_2702303	Ch25h	2.9e-06	0.000897	1458.59	285.71	5.10514
ILMN_1246800	Serpina3n	2.2e-06	0.000834	9919.33	1946.55	5.09585
ILMN_2776431	C1qa	5.47e-05	0.00308	1479.16	292.81	5.0516
ILMN_1223257	Ccl4	5.1e-06	0.0011	1057.25	211.28	5.00402
ILMN_2614655	Gpnmb	0.0031303	0.0231	825.54	165.03	5.00236
ILMN_1243451	Hvcn1	7.6e-06	0.00132	1228.79	245.87	4.99772
ILMN_2486906	Wisp2	0.0003745	0.00747	910.8	183.54	4.96241
ILMN_1222543	Ugt1a10	4.95e-05	0.00292	1116.15	225.68	4.94572
ILMN_2440960	IGHG1_J00453$V00793_Ig_heavy_constant_gamma_1_792	0.0188277	0.067	824.6	167.31	4.92858
ILMN_2657478	Cd53	8.7e-06	0.00137	1636.6	334.4	4.89414
ILMN_2721149	Arl11	3.31e-05	0.0024	1093.03	223.62	4.88789
ILMN_2825803	Parp14	3.1e-06	0.000914	1224.7	256.98	4.76574
ILMN_2687403	Fcgr3	9.83e-05	0.00386	1971.21	416.26	4.73553
ILMN_1223416	Fer1l3	2.08e-05	0.002	1292.19	274.97	4.69939
ILMN_1215862	Cxcl9	1.67e-05	0.0018	779.7	166.46	4.68401
ILMN_2534635	LOC272683	0.0229697	0.0762	786.51	168.12	4.67827
ILMN_2855334	Gusb	2.6e-05	0.00222	2785.06	600.16	4.64053
ILMN_1228235	Ctse	6.4e-06	0.00124	1003.92	216.71	4.63255
ILMN_1225204	Rsad2	1.09e-05	0.00145	1092.52	236.48	4.61993
ILMN_1225565	Igf1	0.0002584	0.00615	946.22	207.7	4.55571
ILMN_2416628	Cyth4	3.06e-05	0.00235	3735.32	826.24	4.52087
ILMN_2612895	C2	1.4e-06	0.000661	1077.87	240	4.49112
ILMN_1255416	Ly6a	7.4e-06	0.00132	8492.96	1897.9	4.47492
ILMN_1253808	Oas1g	1.91e-05	0.00193	869.63	194.34	4.47479
ILMN_2625377	Rgs1	0.0002897	0.00656	856.07	191.52	4.46987
ILMN_3161013	Hk3	0.0002166	0.00563	900.81	201.54	4.46963
ILMN_2983516	Slc11a1	4.72e-05	0.00284	1579.38	353.63	4.46619
ILMN_2655721	Stat1	7.9e-06	0.00132	2484.25	562.13	4.41935
ILMN_2789948	Arhgdib	5.2e-06	0.00111	2038.4	461.98	4.41231
ILMN_1224077	Vav1	2.67e-05	0.00223	1588.04	359.93	4.41208
ILMN_1229455	Rnf213	2.5e-06	0.000897	4475.32	1015.81	4.40567
ILMN_2432262	IGHV1S35_M12376_Ig_heavy_variable_1S35_13	0.0249057	0.0803	743.67	169.26	4.39365
ILMN_2599794	Apoc1	0.0001862	0.00519	3623.76	831.17	4.35983
ILMN_2773113	Capg	2.53e-05	0.00219	1199.6	275.78	4.34984
ILMN_2770968	Fcrls	3.6e-06	0.000914	1044.1	240.62	4.33921
ILMN_2776278	Ly6e	2.32e-05	0.0021	7566.59	1752.41	4.31782
ILMN_1244891	Cst7	6.6e-06	0.00125	819.9	190.47	4.30461
ILMN_2660263	Bcl2a1b	0.0001399	0.00451	1072.9	249.87	4.29383
ILMN_3161790	AI451557	2.3e-06	0.00086	805.59	187.83	4.28893
ILMN_2725927	Serpina3g	2.9e-06	0.000897	767.64	179.35	4.28012
ILMN_2663130	P2ry6	3.32e-05	0.0024	1559.71	366.86	4.25151
ILMN_2795078	Unc93b1	0.0001217	0.00428	1726.19	410.68	4.20325
ILMN_2742042	Nupr1	5.39e-05	0.00306	1174.76	279.86	4.19767
ILMN_2536676	LOC383981	0.0004039	0.00776	13243.6	3158.65	4.19282
ILMN_1217849	Laptm5	3.7e-06	0.000931	13618.1	3250.34	4.18976
ILMN_2769884	Igf1	5.84e-05	0.00317	1006.21	240.83	4.17809
ILMN_1251748	Cytip	7.1e-06	0.00129	784.99	187.99	4.1757
ILMN_2739999	B2m	< 1e-07	0.000122	17300.6	4143.19	4.17567
ILMN_2602352	Ms4a6d	7.77e-05	0.00352	779.18	186.64	4.17477
ILMN_2951592	H2-Q8	2.3e-05	0.00209	789.58	189.27	4.17171
ILMN_1229517	Ftl1	1.99e-05	0.00196	11841.1	2855.85	4.14626
ILMN_2967266	Fxyd5	7.12e-05	0.00346	1507.72	365.85	4.12114
ILMN_2663249	Slamf9	4.4e-06	0.00102	1256.46	305.42	4.11388
ILMN_2883392	S100a11	6.8e-05	0.00336	2068	504.28	4.1009
ILMN_2731760	Myo1f	0.0001036	0.00394	1153.44	282.57	4.08196
ILMN_1244977	H2-DMb1	1.07e-05	0.00145	1063.06	261.08	4.07178
ILMN_2597769	Igf2	0.0175188	0.0641	5459.35	1349.34	4.04594
ILMN_2599782	Irf1	1.66e-05	0.0018	1160.96	290.06	4.00248
ILMN_1259003	LOC637785	0.0251417	0.0807	667.44	166.81	4.0012
ILMN_1242258	IGKV4-73_AJ231216_Ig_kappa_variable_4-73_18	0.0001237	0.0043	658.44	164.91	3.99272
ILMN_2743013	Ncf4	0.0001014	0.00391	956.15	240.62	3.97369
ILMN_2771182	H2-Q8	3.34e-05	0.0024	711.65	179.4	3.96683
ILMN_1215807	Glipr1	6.72e-05	0.00335	1051.46	265.25	3.96403
ILMN_1253813	Nckap1l	3.72e-05	0.00256	2052.18	523.42	3.92071
ILMN_2769918	Timp1	0.0001868	0.0052	754.3	192.4	3.92048
ILMN_1216746	B2m	< 1e-07	< 1e-07	16231.3	4158.56	3.9031
ILMN_3101732	Syngr1	0.0004554	0.00835	1553.73	398.78	3.89621
ILMN_1251541	LOC385699	2.2e-05	0.00204	8229.78	2120.11	3.88177
ILMN_2984828	Ly6e	7.62e-05	0.00352	2577.77	665.15	3.87547
ILMN_1241298	Hal	0.0002552	0.00611	677.25	174.8	3.87443
ILMN_3103896	Timp1	0.0002195	0.00565	755.91	195.31	3.87031
ILMN_2649199	Hpgd	1.5e-05	0.00173	1504.22	388.76	3.86928
ILMN_2495446	0610037M15Rik	0.0001562	0.00472	694.75	179.87	3.86251
ILMN_1239397	LOC100047934	8.65e-05	0.00364	1432.39	372.57	3.84462
ILMN_1258680	LOC672339	0.0402021	0.109	632.7	164.6	3.84386
ILMN_1252899	Serpina1b	0.0032068	0.0234	776.9	202.48	3.83692
ILMN_2707967	Man2b1	2.53e-05	0.00219	6176.24	1615.91	3.82214
ILMN_2810539	EG630499	9e-06	0.00138	686.56	180.15	3.81105
ILMN_1236702	Lilrb4	2.55e-05	0.0022	635.59	167.22	3.80092
ILMN_2599154	Oasl2	7.92e-05	0.00354	692.7	183.98	3.76508
ILMN_2837671	Fblim1	0.0002954	0.00666	782.84	208.53	3.75409
ILMN_1231309	Ly9	8.89e-05	0.00367	649.92	173.37	3.74875
ILMN_3102376	Fcgr2b	7.16e-05	0.00346	692.49	185.1	3.74117
ILMN_1233293	Gbp1	4.6e-06	0.00104	726.99	195.45	3.71957
ILMN_2984744	Emp3	3.02e-05	0.00234	2428.78	654.59	3.71038
ILMN_2470564	IGHV1S120_AF025443_Ig_heavy_variable_1S120_8	0.0398163	0.109	621.06	167.52	3.70738
ILMN_1246194	LOC667370	3.19e-05	0.00235	912.61	246.19	3.70693
ILMN_2838317	Pqlc3	1.64e-05	0.00179	1009.64	273.13	3.69655
ILMN_2675232	Klk8	0.0038102	0.0257	1291.44	350.25	3.68719
ILMN_3009225	Apoc4	0.002166	0.0188	610.68	166.93	3.6583
ILMN_2860480	Arpc1b	2.51e-05	0.00219	1418.91	393.56	3.60532
ILMN_2649286	LOC243431	0.0380339	0.106	601.28	166.8	3.6048
ILMN_2659680	Serpina1b	0.0034443	0.0243	761.64	212.26	3.58824
ILMN_1228328	Pou2af1	0.0001118	0.00409	618.22	172.42	3.58555
ILMN_2860479	Arpc1b	7.2e-06	0.0013	1647.81	464.37	3.54849
ILMN_2680827	Il7r	0.000175	0.00499	735.9	207.69	3.54326
ILMN_2492170	Tnfsf12-tnfsf13	0.0002392	0.00589	1571.51	444.45	3.53585
ILMN_1220996	Ptpn6	4.63e-05	0.00283	822.46	233.87	3.51674
ILMN_3120510	Gvin1	7.74e-05	0.00352	1302.91	370.59	3.51577
ILMN_2589768	Htr2b	0.000305	0.00671	601.2	172.18	3.49169
ILMN_2482821	LOC636875	0.0482885	0.123	587.41	168.52	3.4857
ILMN_1254577	AI607873	0.0005649	0.00927	622.31	178.75	3.48145
ILMN_3143483	Lat2	8.8e-05	0.00366	1504.03	433.2	3.47191
ILMN_2589164	H2-DMb2	0.000148	0.0046	860.07	248.54	3.46049
ILMN_2773624	Hexa	0.0002974	0.00666	2884.98	833.86	3.45979
ILMN_2771237	Lbp	0.0001283	0.00436	652.29	188.56	3.45932
ILMN_2670150	Oas2	4.6e-06	0.00104	633.8	184.18	3.4412
ILMN_2684205	4930431B09Rik	6.15e-05	0.00323	633.94	184.26	3.44046
ILMN_2675811	Slc11a1	1.09e-05	0.00145	5037.7	1475.93	3.41324
ILMN_1257631	Apobec1	8.97e-05	0.00369	905.37	265.34	3.41211
ILMN_2484987	Man2b1	5.4e-06	0.00113	1499.06	439.51	3.41075
ILMN_1230587	Lpxn	3.35e-05	0.00241	1004.77	295.3	3.40254
ILMN_1230327	LOC383099	1.32e-05	0.00166	17902.7	5294.15	3.38161
ILMN_2673369	Irf8	8.01e-05	0.00356	839.51	248.28	3.3813
ILMN_1241171	Anxa3	7.88e-05	0.00353	3698.75	1100.16	3.36201
ILMN_2721929	Havcr2	0.0001318	0.00438	941.78	281.84	3.34154
ILMN_2618176	Socs3	1.19e-05	0.00154	812.26	243.35	3.33783
ILMN_2633386	LOC100044190	3.6e-06	0.000914	1612.4	484	3.3314
ILMN_2733733	Tlr2	2.7e-05	0.00223	1214.71	364.83	3.32952
ILMN_2593196	Stat1	4.23e-05	0.00276	952.97	286.7	3.32393
ILMN_1227836	Arpc1b	0.0002068	0.00549	1125.03	339.82	3.31066
ILMN_2670508	H2-M3	1.67e-05	0.0018	1581.77	479.28	3.3003
ILMN_2834379	Tgfbi	6.52e-05	0.00333	1621.2	491.72	3.297
ILMN_2894678	H2-T10	1.39e-05	0.00169	1583.26	481.13	3.29071
ILMN_2692615	Tgm2	0.0001263	0.00434	3043	930.35	3.27081
ILMN_2722784	Cd3g	3e-07	0.000261	555.74	170.67	3.25623
ILMN_2941324	Gsdmdc1	6.4e-06	0.00124	895.25	275.08	3.25451
ILMN_1230458	Ifit3	0.0001433	0.00453	804.22	247.57	3.24845
ILMN_1250409	Tap1	1.07e-05	0.00145	632.35	196.44	3.21905
ILMN_2469804	LOC630284	0.0023493	0.0197	528.21	164.84	3.20438
ILMN_2811737	Casp4	1.63e-05	0.00179	606.96	190.15	3.19201
ILMN_1232667	Ifitm2	2.68e-05	0.00223	1275.36	401.29	3.17815
ILMN_2696492	Phf11	0.0001098	0.00407	540.33	170.79	3.16371
ILMN_1236420	Gpnmb	0.0009373	0.012	534.72	169.54	3.15395
ILMN_1235493	Fxyd5	0.0001154	0.00412	946.01	301.43	3.13841
ILMN_2671923	Ly86	4.37e-05	0.00279	1572.61	501.44	3.13619
ILMN_3135781	Anxa3	3.7e-05	0.00255	2385.24	761.1	3.13394
ILMN_2651076	Scotin	8.5e-06	0.00135	2305.98	742.07	3.1075
ILMN_1245354	Tlr7	2.9e-06	0.000897	674.13	217.81	3.09504
ILMN_1228469	Apoc1	0.0006757	0.0101	1058.37	342.43	3.09076
ILMN_2817329	Mpz	0.0335234	0.0974	569.66	184.5	3.08759
ILMN_2588249	S3-12	0.0300755	0.0906	1320.69	427.95	3.08608
ILMN_3028575	Syngr1	0.0005613	0.00924	846.67	276.58	3.06121
ILMN_2651077	Scotin	9.8e-05	0.00386	4918.83	1608.2	3.05859
ILMN_2721503	Naglu	4.08e-05	0.00272	858.72	281.17	3.0541
ILMN_2804487	Aif1	3.09e-05	0.00235	1074.16	352.31	3.04891
ILMN_3006219	Fyb	1.94e-05	0.00195	679.7	224.51	3.02748
ILMN_3124528	Hvcn1	1.47e-05	0.00172	591.51	195.8	3.02099
ILMN_2645662	Tmem86a	0.0008075	0.0111	1561.7	518.33	3.01295
ILMN_1257060	Pla2g15	1.73e-05	0.00184	3399.87	1128.46	3.01284
ILMN_2654754	Gp38	2e-06	0.000792	3741.76	1249.86	2.99374
ILMN_1212938	Aif1	0.0001156	0.00412	873.57	292.46	2.98697
ILMN_2877069	Tspo	6.59e-05	0.00334	951.45	318.92	2.98335
ILMN_3118707	Sla	3e-06	0.000908	933.18	312.95	2.98188
ILMN_1234223	Pld4	2.98e-05	0.00234	1126.29	378.07	2.97905
ILMN_1247592	Casp1	1.11e-05	0.00147	2093.48	703.82	2.97445
ILMN_2827780	D14Ertd668e	2.82e-05	0.00226	723.66	243.33	2.97399
ILMN_2690603	Spp1	0.0001298	0.00436	9068.67	3055.27	2.96821
ILMN_1252831	2310014H01Rik	8.48e-05	0.00363	3352.99	1131.17	2.96418
ILMN_2840514	Klhl6	7.7e-06	0.00132	1253.07	423.87	2.95626
ILMN_2831436	Msr2	9.6e-06	0.00142	587.64	199.03	2.95252
ILMN_2909597	Havcr2	3.93e-05	0.00267	759.95	258.76	2.93689
ILMN_2666018	Mgp	0.0014306	0.0151	1102.67	376.82	2.92625
ILMN_1233461	Irf9	4.4e-06	0.00102	1098.95	375.76	2.92461
ILMN_2437019	IGHV1S36_M13788_Ig_heavy_variable_1S36_40	0.0339731	0.0982	503.13	172.61	2.91484
ILMN_2653617	Cd63	0.000266	0.00626	6279.75	2154.43	2.91481
ILMN_2981169	Ifit2	1.82e-05	0.00186	1431.24	491.33	2.91299
ILMN_2619528	Klhl6	1.42e-05	0.00171	1171.47	403.37	2.90421
ILMN_1238847	Cd3e	1e-06	0.000538	497.64	171.47	2.9022
ILMN_2747959	Dcn	0.0086399	0.0411	3682.96	1273.91	2.89107
ILMN_2696491	Phf11	0.0002407	0.0059	504.27	174.48	2.89013
ILMN_1239219	Mx2	3.3e-06	0.000914	709.39	245.58	2.88863
ILMN_1230696	Igl-V1	< 1e-07	0.000122	480.72	166.42	2.8886
ILMN_2682613	Igfbp5	0.0023432	0.0197	6447.38	2241.74	2.87606
ILMN_1221274	Rab32	4.83e-05	0.00287	1041.68	362.38	2.87455
ILMN_2896601	Icam1	6.59e-05	0.00334	867.6	302.33	2.86971
ILMN_1257623	Pik3ap1	0.0005215	0.00895	700.57	244.26	2.86813
ILMN_2685157	Abcc3	0.0007706	0.0109	671.74	234.58	2.86359
ILMN_2735961	Tlr13	0.0002257	0.00572	614.02	214.63	2.86083
ILMN_2984332	Hal	0.0010513	0.0129	482.27	169.25	2.84945
ILMN_2721399	Ctsw	6.9e-06	0.00126	495.37	174.66	2.8362
ILMN_2663930	Slfn1	9.08e-05	0.0037	476.84	168.23	2.83445
ILMN_2629581	Cox6a2	3.9e-06	0.000972	510.96	180.39	2.83253
ILMN_1248510	Soat1	5.78e-05	0.00316	1010.51	357.05	2.83016
ILMN_1214071	Ifitm1	0.0047609	0.0291	907.35	321	2.82664
ILMN_2675669	Cd72	2.15e-05	0.00204	498.01	176.34	2.82415
ILMN_1256257	LOC100038882	0.0001232	0.00429	580.63	206.37	2.81354
ILMN_2674533	Renbp	9.9e-06	0.00144	1285.55	457.11	2.81234
ILMN_1259400	ENSMUSG00000043795	0.0002026	0.00541	849.03	301.94	2.81192
ILMN_2534207	LOC380706	8.2e-05	0.00358	1085.26	387.06	2.80385
ILMN_2450155	IGLC2_J00595_Ig_lambda_constant_2_14	0.0002247	0.00571	515.16	184.11	2.79811
ILMN_1213609	Txnip	4.1e-06	0.001	2655.4	951.49	2.79078
ILMN_1222269	1810011H11Rik	0.0001534	0.00468	689.13	247.48	2.78459
ILMN_2661289	Csprs	1.67e-05	0.0018	501.89	180.7	2.77748
ILMN_2675337	H2-Q6	4.36e-05	0.00279	552.8	199.39	2.77246
ILMN_2954881	Tcirg1	0.0001453	0.00456	1244.41	449.11	2.77084
ILMN_2736810	LOC674110	0.0303371	0.0911	515.16	186.98	2.75516
ILMN_1246056	Gngt2	0.0007384	0.0106	662.77	240.7	2.75351
ILMN_2866856	H2-DMa	0.0001141	0.00411	1233.78	448.82	2.74894
ILMN_2759484	C3	0.0001116	0.00409	9187.37	3346.84	2.74509
ILMN_2988143	Plac8	0.0011482	0.0134	506.42	185.09	2.73607
ILMN_1254358	Igfbp5	0.001563	0.0158	8300.57	3035.38	2.73461
ILMN_2829330	Hexb	5.03e-05	0.00294	6619.16	2422.89	2.73193
ILMN_2964324	Igfbp5	0.0010399	0.0128	6767.89	2483.16	2.72552
ILMN_2743244	Cd86	2.52e-05	0.00219	657.78	241.42	2.72463
ILMN_2631505	LOC384415	0.0476085	0.122	451.19	165.69	2.7231
ILMN_2651715	Axl	9.95e-05	0.00386	5248.7	1932.31	2.71628
ILMN_1259470	Tmem176b	1.9e-06	0.000775	3954.77	1456.93	2.71445
ILMN_2654495	Iqgap1	0.0007982	0.011	1397.13	515.23	2.71166
ILMN_2704637	Mdfic	6.12e-05	0.00323	597.55	220.54	2.70949
ILMN_2433955	Irg1	0.0014164	0.015	493.88	182.74	2.70264
ILMN_3161805	LOC100048556	2.84e-05	0.00226	501.55	185.78	2.6997
ILMN_1215859	Serpina1b	0.0061879	0.0337	504.92	187.75	2.68932
ILMN_2732848	Tagln2	0.0006735	0.0101	1301.59	484.53	2.68629
ILMN_2681232	D12Ertd647e	3e-07	0.000261	9546.48	3569.69	2.67432
ILMN_2947526	Ecm1	0.0001832	0.00515	834	312.07	2.67248
ILMN_2981167	Ifit2	9.96e-05	0.00386	1329.6	497.56	2.67224
ILMN_2764580	Parvg	0.0001829	0.00515	744.39	278.91	2.66893
ILMN_2741169	Cd8b1	6e-07	0.000437	469.21	175.91	2.66733
ILMN_1223041	Abi3	7.53e-05	0.00351	874.72	328.04	2.6665
ILMN_2630459	Cxcr4	2.64e-05	0.00223	555.98	208.63	2.66491
ILMN_2697415	Cd3d	8.8e-06	0.00138	460.58	173.09	2.66093
ILMN_2685023	Hmha1	6.78e-05	0.00336	748.12	281.21	2.66036
ILMN_2431390	Tcrb-V8.2	< 1e-07	0.000122	465.08	175.23	2.65411
ILMN_2725414	Cd9	0.0001292	0.00436	4075.47	1537.78	2.65023
ILMN_1213824	LOC100039742	2.8e-06	0.000897	473.12	179.08	2.64195
ILMN_2480463	Trim25	2.57e-05	0.00221	799.19	302.52	2.64178
ILMN_2642913	Emp1	0.0011084	0.0132	1637.81	620.44	2.63976
ILMN_1250410	Eif2ak2	5.1e-05	0.00296	2324.75	882.19	2.6352
ILMN_1235657	Rnase4	1e-07	0.000122	3638.61	1386.61	2.6241
ILMN_1244130	Pon3	7.81e-05	0.00352	526.41	201.13	2.61726
ILMN_3159170	Cd22	9.05e-05	0.0037	451.71	173.21	2.60787
ILMN_3125606	D12Ertd647e	8.1e-06	0.00132	10069	3861.73	2.60738
ILMN_2437513	LOC100047963	5.8e-06	0.00117	731.23	280.98	2.60243
ILMN_1224110	Bst2	0.0003766	0.00748	503.52	193.85	2.59747
ILMN_1255766	Sh3bp2	3.37e-05	0.00241	935.21	360.34	2.59535
ILMN_1220577	LOC636752	0.0029613	0.0223	493.49	190.73	2.58737
ILMN_1216042	Apoe	5.34e-05	0.00305	12758.6	4946.54	2.57929
ILMN_2754158	Tgtp	1.36e-05	0.00166	434.25	168.49	2.5773
ILMN_2793464	Oasl1	0.0001636	0.00482	436.8	169.69	2.57411
ILMN_3142803	Cxcl10	0.0001783	0.00505	442.44	172.13	2.57038
ILMN_2686721	Tap2	8.6e-06	0.00136	1449.48	564.37	2.56832
ILMN_2646052	C4a	0.0001282	0.00436	13015.6	5077.64	2.56332
ILMN_2760979	Tgfbr2	4.4e-06	0.00102	3574.89	1395.39	2.56193
ILMN_2706269	Hspb1	0.0019649	0.0178	2107.67	824.11	2.55751
ILMN_2719811	Lag3	1.56e-05	0.00175	581.47	227.94	2.55098
ILMN_2915689	Dhx58	8.42e-05	0.00363	507.81	199.28	2.54822
ILMN_2693991	Gpr65	0.0004874	0.00863	505.52	199.32	2.53622
ILMN_2746456	Tcirg1	0.0001043	0.00396	944.98	372.86	2.53441
ILMN_1215791	Alox5ap	0.0001661	0.00483	1321.76	522.95	2.52751
ILMN_3049559	C4b	0.0001514	0.00465	7200.36	2856.04	2.5211
ILMN_2721357	Lhfpl2	0.0007399	0.0106	2340.61	929.31	2.51865
ILMN_1219946	Il10ra	0.0002512	0.00606	694.18	276.64	2.50933
ILMN_2954575	Arhgap30	7.76e-05	0.00352	639.32	255	2.50714
ILMN_1218347	Mylk	5.94e-05	0.00318	3000.18	1197.7	2.50495
ILMN_2589651	Anpep	0.001808	0.017	435.19	173.77	2.5044
ILMN_1248555	Gns	0.0007071	0.0104	6616.15	2644.32	2.50202
ILMN_1254191	Lip1	0.0005376	0.00909	2997.71	1198.56	2.50109
ILMN_2870672	Fbln1	0.0281245	0.0868	982.23	393.36	2.49703
ILMN_3006790	Hpse	0.000108	0.00403	427.08	171.23	2.49419
ILMN_2750047	Csf2rb2	0.0001598	0.00479	430.42	172.64	2.49316
ILMN_2458765	Ahnak	0.0001152	0.00412	3337.85	1340.43	2.49013
ILMN_1215092	C4a	0.0007171	0.0105	17570.6	7057.75	2.48955
ILMN_1251390	Tbxas1	0.0009815	0.0123	640.09	257.63	2.48453
ILMN_2930203	Ugt1a10	0.0002726	0.00635	457.54	184.2	2.48393
ILMN_2602711	Tgfbr1	8.94e-05	0.00368	4826.21	1946.11	2.47993
ILMN_3085992	Ifi202b	7.46e-05	0.00351	448.17	181.27	2.47239
ILMN_2777769	H2-DMa	0.0001376	0.00447	910.91	369.4	2.46592
ILMN_2986309	Psme1	1.06e-05	0.00145	3216.25	1304.61	2.4653
ILMN_1222039	Dhx58	5.47e-05	0.00308	470.09	190.78	2.46404
ILMN_2720836	Rbm47	0.0008036	0.0111	494.29	200.81	2.46148
ILMN_2602858	Prickle3	1.99e-05	0.00196	638.04	259.6	2.45778
ILMN_2639397	Dhrs1	0.0004119	0.00786	5707.75	2329.3	2.45041
ILMN_1225570	Serpina1d	0.0093014	0.0429	453.61	185.42	2.44639
ILMN_2461320	AU020206	0.0001124	0.00409	598.34	246.21	2.4302
ILMN_2606624	LOC100045680	0.0005858	0.00941	1359.19	559.35	2.42995
ILMN_2792601	P2ry5	0.0026249	0.021	1374.09	566.43	2.42588
ILMN_1254655	Casp4	1.33e-05	0.00166	437.06	180.36	2.42326
ILMN_2863837	Alox5ap	0.000636	0.00984	1401.13	578.2	2.42326
ILMN_1253091	LOC100043991	0.0377031	0.105	404.91	167.38	2.41911
ILMN_2663613	Itgb5	4.52e-05	0.0028	3336.94	1382.59	2.41354
ILMN_2795520	H2-K1	7.24e-05	0.00347	491.74	203.9	2.41167
ILMN_2784019	Ggta1	3.32e-05	0.0024	601.91	250.21	2.40562
ILMN_2619408	Atf3	0.0011042	0.0132	480.73	200.16	2.40173
ILMN_2450019	LOC100047628	0.0218914	0.0738	392.07	164.32	2.38602
ILMN_2752873	Lgals9	8.29e-05	0.00361	630.27	264.22	2.3854
ILMN_1254927	Ly6c1	0.0014938	0.0154	1987.11	834.38	2.38154
ILMN_2672353	Dennd1c	4.67e-05	0.00284	593.89	249.61	2.37927
ILMN_1239843	LOC100048461	0.0005461	0.00912	430.71	181.73	2.37005
ILMN_1234720	C130026I21Rik	0.000157	0.00474	412.97	174.72	2.36361
ILMN_3112873	Txnip	1.74e-05	0.00184	1057.79	447.63	2.36309
ILMN_2584685	E430021P16Rik	3.14e-05	0.00235	685.47	290.23	2.36182
ILMN_2764588	Igfbp7	0.0005189	0.00892	6929.73	2946.08	2.35219
ILMN_2744380	Npc2	0.0008995	0.0118	2570.91	1095.37	2.34707
ILMN_2671204	Psme1	0.0001383	0.00447	1761.11	756.39	2.32831
ILMN_2975345	Cdo1	0.0002535	0.00609	1726.9	746.05	2.31472
ILMN_1217041	Cd86	0.0001116	0.00409	506.07	218.65	2.31452
ILMN_2596611	Clic1	0.0001738	0.00497	615.06	266.61	2.30697
ILMN_1219820	1200002N14Rik	0.0002607	0.00617	474.4	206.41	2.29834
ILMN_2771034	Mfge8	0.0062197	0.0338	2283.21	998.74	2.28609
ILMN_2784950	Pld3	0.0017976	0.017	1871.81	822.07	2.27695
ILMN_1248028	Emp3	0.0002022	0.00541	584.88	257.39	2.27235
ILMN_2602542	Lrmp	4.4e-06	0.00102	545.45	240.17	2.2711
ILMN_2866276	Csf2ra	0.0003049	0.00671	1056.28	466.06	2.2664
ILMN_2882088	5430435G22Rik	0.0026331	0.021	726.36	320.92	2.26337
ILMN_2671435	LOC223672	0.0003458	0.00715	423.68	187.45	2.26023
ILMN_2663258	Clecsf12	0.0016579	0.0163	408.39	180.74	2.25954
ILMN_2520239	Cp	1.48e-05	0.00172	806.98	357.49	2.25735
ILMN_2450198	LOC630302	0.0464034	0.12	395.43	175.27	2.25612
ILMN_3155245	Arhgap25	0.000792	0.011	551.09	244.52	2.25376
ILMN_2724779	LOC630302	0.0010274	0.0127	416.41	185.02	2.25062
ILMN_2695793	Fes	0.0008726	0.0116	601.96	267.8	2.2478
ILMN_2795698	Paox	0.0001303	0.00436	2383.55	1068.26	2.23125
ILMN_1227434	Itgb7	0.0003144	0.00679	460.32	206.43	2.22991
ILMN_1219200	P2ry14	0.0004878	0.00863	1219.33	546.99	2.22916
ILMN_2756435	Cebpb	0.0002082	0.0055	2514.57	1137.75	2.21013
ILMN_2856926	Gpr114	9e-06	0.00138	578.01	262.51	2.20186
ILMN_2749327	Pqlc3	3.62e-05	0.00253	414.04	188.25	2.19942
ILMN_2649291	Lip1	0.0003033	0.00671	1311.39	596.45	2.19866
ILMN_1218240	Cd69	1.35e-05	0.00166	368.97	167.97	2.19664
ILMN_3083163	Cp	0.0002742	0.00637	608.97	277.41	2.1952
ILMN_2784580	Cd3e	3e-07	0.000261	427.21	195.21	2.18846
ILMN_3133448	Mfge8	0.0020222	0.0181	6535.38	2995.91	2.18143
ILMN_2773936	Edg5	0.0006555	0.00996	1035.37	477.09	2.17018
ILMN_1223697	Cd44	0.0005542	0.00918	631.99	291.8	2.16583
ILMN_1250260	Il10rb	4.46e-05	0.00279	533.12	246.47	2.16302
ILMN_2596346	Dcn	0.0167347	0.0623	573.97	265.46	2.16217
ILMN_2621752	Irf5	0.0001242	0.0043	527.06	243.81	2.16177
ILMN_3128992	Cd27	8e-06	0.00132	377.24	174.66	2.15985
ILMN_2778655	Vcam1	3.09e-05	0.00235	2697.82	1250.41	2.15755
ILMN_2679037	LOC100046883	0.0001658	0.00483	1020.14	475.44	2.14568
ILMN_2634235	Lrrc33	0.0001854	0.00517	717.43	335.9	2.13584
ILMN_1253854	Tgif1	0.0015762	0.0158	472.53	221.34	2.13486
ILMN_2964042	Bgn	0.0159658	0.0604	1412.79	663.01	2.13087
ILMN_2919411	Osm	0.0020988	0.0185	383.97	180.53	2.1269
ILMN_1249776	Insl3	1.4e-06	0.000661	685.99	322.88	2.1246
ILMN_1242739	LOC218617	0.0006043	0.00954	501.18	236.12	2.12256
ILMN_1226639	BC006779	3.4e-06	0.000914	485.54	228.79	2.12221
ILMN_2601471	Ccnd1	0.001611	0.016	2881.99	1358.5	2.12145
ILMN_2712120	S100a6	0.0005836	0.0094	1547.25	731.13	2.11624
ILMN_1235934	Btk	0.0001303	0.00436	484.74	229.43	2.1128
ILMN_3139158	Trim21	5e-07	0.000396	594.42	281.35	2.11274
ILMN_2670398	Eif4ebp1	0.000367	0.00738	477.46	226.06	2.11209
ILMN_1230853	Cfb	0.0001365	0.00445	358.4	169.71	2.11184
ILMN_1258376	Kcnk6	5.1e-06	0.0011	745.66	353.29	2.11062
ILMN_2903169	Gm484	5.39e-05	0.00306	652.01	308.98	2.1102
ILMN_2619107	Lgals1	0.0018358	0.0172	2483.89	1179.22	2.10638
ILMN_3019158	Ms4a7	0.0024722	0.0203	351.98	167.16	2.10565
ILMN_1231355	E230029F23Rik	0.0001589	0.00478	596.29	283.85	2.10072
ILMN_2476139	Tuba6	0.0032468	0.0235	473.14	225.34	2.09967
ILMN_2707996	Oosp1	0.0022352	0.0192	339.73	161.89	2.09852
ILMN_2519425	LOC630284	0.0013905	0.0148	379.57	181.76	2.0883
ILMN_1226667	LOC636944	0.0461307	0.12	361.19	173.27	2.08455
ILMN_1221503	Ccnd1	0.002269	0.0193	3798.74	1822.77	2.08405
ILMN_2534151	Irgb10	2.18e-05	0.00204	392.03	188.32	2.08172
ILMN_3113420	Ptpn6	0.0001318	0.00438	387.97	186.58	2.07938
ILMN_1243329	Dab2	0.0007385	0.0106	1296.06	624.31	2.07599
ILMN_2678218	Mmp2	0.0029358	0.0222	1281.79	617.99	2.07413
ILMN_2625085	1700112C13Rik	0.0002774	0.00642	344.93	166.39	2.07302
ILMN_2742928	Fxyd5	0.0014572	0.0152	539.49	260.59	2.07026
ILMN_2768026	Gusb	0.0046606	0.0288	424.35	205.19	2.06808
ILMN_1256299	Gcnt1	0.0008708	0.0116	560.47	271.25	2.06625
ILMN_2601833	Plcg2	0.0002452	0.00597	964.78	467.3	2.06458
ILMN_3001540	Lum	0.0355579	0.101	399.11	193.93	2.05801
ILMN_1226839	Hist1h2ad	0.0006751	0.0101	1215.96	591.89	2.05437
ILMN_2743003	Ly96	0.0003233	0.0069	496.77	241.88	2.05379
ILMN_1228213	Ifi30	0.0002149	0.00561	516.11	251.3	2.05376
ILMN_2769490	5430435G22Rik	0.0005463	0.00912	477.6	232.75	2.05199
ILMN_3091641	Dab2	2.16e-05	0.00204	1105.01	538.81	2.05083
ILMN_2596655	Rarres2	0.0035372	0.0247	825.41	403.09	2.04771
ILMN_2653567	Rhoj	0.000132	0.00438	1001.82	489.31	2.04741
ILMN_2600678	Rac2	2.97e-05	0.00234	397.12	194.29	2.04395
ILMN_1245750	Prkcd	0.0005429	0.0091	944.2	462.02	2.04363
ILMN_2710819	Csf1r	0.0001978	0.00536	1520.26	745	2.04062
ILMN_2841289	Tnfaip2	0.001267	0.0141	392.55	192.89	2.0351
ILMN_1213809	Gpr18	2.33e-05	0.0021	350.67	172.39	2.03417
ILMN_2833441	Trafd1	8e-07	0.00049	2384.17	1172.57	2.03329
ILMN_2623536	Golm1	0.0004319	0.00811	1717.93	845.76	2.03123
ILMN_2887065	Mvp	7.73e-05	0.00352	983.38	484.56	2.02943
ILMN_2534201	A430084P05Rik	1.62e-05	0.00179	347.98	171.64	2.02738
ILMN_2836654	Hist1h2ao	0.0021592	0.0188	1410.18	696.62	2.02432
ILMN_2724778	LOC380801	0.0015124	0.0155	402.1	199.11	2.01949
ILMN_1221736	Samhd1	1.48e-05	0.00172	685.22	339.31	2.01945
ILMN_2422982	Synpo	8.47e-05	0.00363	1115.33	553.26	2.01592
ILMN_2623280	Osmr	6.6e-06	0.00125	658.38	327.18	2.01229
ILMN_2651137	Lck	2.01e-05	0.00197	418.59	208.14	2.0111
ILMN_3079919	Ahnak	0.0006138	0.00965	865.95	430.62	2.01094
ILMN_3026198	Rnaset2b	7.82e-05	0.00352	4209.2	2096.12	2.00809
ILMN_1213982	Dnase1l1	0.0003023	0.00671	425.9	212.11	2.00792
ILMN_2915232	Cotl1	0.0017609	0.0168	3807.58	1896.91	2.00725
ILMN_2506388	4933412E12Rik	9.82e-05	0.00386	610.87	304.53	2.00594
ILMN_1229630	Trim30	3.43e-05	0.00244	354.36	176.85	2.00373
ILMN_2718217	Tubb6	0.0038689	0.0258	718.12	358.4	2.00368
ILMN_2952275	Arg1	0.0083597	0.0404	341.3	170.39	2.00305
ILMN_1254241	LOC100044538	1.04e-05	0.00145	346.79	173.17	2.0026
ILMN_2680038	Nuak2	0.0006485	0.00994	593.42	296.63	2.00054
ILMN_3059557	Naip5	0.0005636	0.00926	404.84	202.48	1.99941
ILMN_2702101	Pld3	0.0168947	0.0626	2045.82	1023.95	1.99797
ILMN_1251451	LOC232060	0.0241177	0.0787	342.47	171.42	1.99784
ILMN_2756678	LOC676389	0.00034	0.0071	390.56	195.54	1.99734
ILMN_2835117	Ccl7	0.0017646	0.0168	351.74	176.13	1.99705
ILMN_1214118	Plekha2	0.000222	0.00567	1405.88	704.47	1.99566
ILMN_2907560	Fzd7	0.0019719	0.0179	869.27	436.19	1.99287
ILMN_1249864	A630077B13Rik	8.37e-05	0.00362	359.94	180.85	1.99027
ILMN_2612079	Rrbp1	4.19e-05	0.00276	563.38	283.28	1.98877
ILMN_2905717	Cd180	0.0009051	0.0118	352.12	177.36	1.98534
ILMN_1260456	Hsd3b7	0.0002216	0.00567	2367.01	1193.44	1.98335
ILMN_2860645	Gbp6	4.43e-05	0.00279	377.27	190.42	1.98125
ILMN_2692723	Lpl	0.0053041	0.031	1126.91	571.19	1.97292
ILMN_1214750	Kynu	1e-06	0.000538	338.67	171.79	1.97142
ILMN_2621544	2700060E02Rik	0.0018996	0.0175	498.61	253.72	1.9652
ILMN_1238433	Rbp1	0.0028496	0.0219	588.83	299.64	1.96512
ILMN_2618364	Flnc	0.0167768	0.0624	1418.96	723.41	1.96149
ILMN_1232760	A430107D22Rik	2.9e-06	0.000897	483.07	247.08	1.95512
ILMN_1231522	LOC386520	0.0004771	0.00855	321.61	164.74	1.95223
ILMN_1235499	Pros1	0.0002447	0.00597	1454.89	745.58	1.95135
ILMN_1226683	Psmb8	7.4e-06	0.00132	390.97	200.37	1.95124
ILMN_2640346	P2ry13	0.0003187	0.00684	1014.6	520.6	1.94891
ILMN_1219471	Mylk	0.0006412	0.00987	797.14	409.22	1.94795
ILMN_2859847	Pygl	0.0004179	0.00793	983.45	505.75	1.94454
ILMN_1250443	LOC667597	0.0007421	0.0107	322.91	166.15	1.94348
ILMN_2504718	Trim34	0.0005022	0.00876	428.03	220.54	1.94083
ILMN_2654554	Fgl2	0.0009603	0.0122	345.25	177.93	1.94037
ILMN_1227086	Pik3cg	7.37e-05	0.00349	432.79	223.25	1.93859
ILMN_2504717	Trim34	0.0005592	0.00921	426.13	220.33	1.93405
ILMN_2657822	Stat2	0.0001945	0.00531	660.82	341.86	1.93301
ILMN_1228055	Gm1276	0.0012926	0.0143	325.16	168.36	1.93134
ILMN_1220101	Ebi2	0.000307	0.00673	402.83	209.2	1.92557
ILMN_1222489	Sulf1	4.7e-06	0.00105	613.95	319.1	1.92401
ILMN_2888834	Apob48r	0.0004656	0.00844	408.36	212.45	1.92215
ILMN_3001322	Tmem119	0.0016264	0.0161	796.64	414.62	1.92137
ILMN_2821460	Ptpn18	0.000341	0.00711	407.58	212.64	1.91676
ILMN_1238346	Tmem106a	0.0016904	0.0164	323.33	168.72	1.91637
ILMN_2722732	Srgn	0.0003033	0.00671	340.19	177.62	1.91527
ILMN_1252202	Tnfaip3	0.0001667	0.00483	451.22	235.63	1.91495
ILMN_2715546	Gpx3	0.0010609	0.0129	1280.01	668.48	1.91481
ILMN_2673936	Rpl18a	0.0012432	0.014	3110.67	1625.43	1.91375
ILMN_1228867	A130082M07Rik	8.57e-05	0.00363	475.41	248.56	1.91266
ILMN_1232716	Cyp1b1	0.0155768	0.0594	504.99	264.68	1.90793
ILMN_2453874	Sdcbp	0.0017477	0.0168	1813.77	950.7	1.90783
ILMN_1230065	LOC245892	0.0099258	0.0448	2219.49	1165.57	1.90421
ILMN_2680398	Zc3h12d	1.08e-05	0.00145	327.6	172.11	1.90343
ILMN_1229523	Fcgr1	0.0004954	0.0087	400.52	210.56	1.90217
ILMN_2727663	Tgfbi	8.82e-05	0.00366	424.48	223.21	1.90171
ILMN_2657728	Stxbp2	0.0001778	0.00505	1362.97	717.43	1.8998
ILMN_1217855	Nkg7	8.53e-05	0.00363	328.89	173.23	1.89857
ILMN_1251504	Cyp4v3	6.74e-05	0.00335	899.6	474.29	1.89673
ILMN_2795412	Tmem176a	2.41e-05	0.00215	618.65	326.96	1.89213
ILMN_2806180	Csf3r	0.0006509	0.00995	492.45	260.36	1.89142
ILMN_3148550	Golm1	6.03e-05	0.0032	1039.59	550.33	1.88903
ILMN_2651297	4632428N05Rik	0.0002171	0.00563	622.71	329.68	1.88883
ILMN_2642349	Slc7a2	0.0025355	0.0206	586.43	310.51	1.8886
ILMN_2641229	Cd109	1.77e-05	0.00185	401.21	212.56	1.88751
ILMN_2732576	Pml	2.8e-06	0.000897	723.32	384.05	1.8834
ILMN_2672297	Gcnt1	0.0007332	0.0106	477.37	253.58	1.88252
ILMN_1255648	Csf3r	0.0006769	0.0101	561.46	298.61	1.88025
ILMN_2935012	Anxa4	0.0018447	0.0173	672.06	357.61	1.87931
ILMN_2625125	Cx3cr1	0.0015535	0.0157	1508.53	804.41	1.87532
ILMN_1247853	Zfp36l1	0.00029	0.00656	2481.78	1325.66	1.87211
ILMN_3003130	Rarres2	0.0001784	0.00505	691.32	370.01	1.86838
ILMN_1243876	Casp8	9.12e-05	0.00371	474.98	254.44	1.86677
ILMN_2860649	Gbp6	0.000185	0.00517	356.11	190.78	1.8666
ILMN_2875251	Ang	0.0002172	0.00563	368.63	197.72	1.8644
ILMN_2936380	Sgpl1	0.0002015	0.00541	707.74	380.81	1.85851
ILMN_2513393	IGKV4-71_AJ231218_Ig_kappa_variable_4-71_20	0.0035385	0.0247	313.63	168.94	1.85646
ILMN_2808485	Gbp10	0.0004311	0.00811	336.39	181.23	1.85615
ILMN_2866189	Btg1	0.0009872	0.0124	2936.64	1584.31	1.85358
ILMN_1248830	Hist1h2an	0.0037963	0.0256	541.98	292.65	1.85197
ILMN_2736867	Lyz1	0.0066169	0.0351	321.26	173.65	1.85004
ILMN_2914843	Psmb10	0.0002266	0.00573	2178.11	1178.2	1.84868
ILMN_1242466	Psmb9	0.0001275	0.00436	338.04	183.06	1.84661
ILMN_1257142	Sepx1	0.0011391	0.0133	1599.82	866.95	1.84534
ILMN_2606162	Pdlim4	0.0002992	0.00668	2387.51	1294.03	1.84502
ILMN_2773259	Lum	0.0421608	0.113	335.36	181.79	1.84477
ILMN_2759309	Rnase6	9.07e-05	0.0037	326.1	176.78	1.84467
ILMN_1214608	Plxnd1	0.000144	0.00455	443.38	240.91	1.84044
ILMN_1227951	Gcnt2	9.67e-05	0.00383	1747.06	949.83	1.83934
ILMN_2687661	Mfng	0.0001329	0.00441	649.05	353.32	1.837
ILMN_2897891	Rgs1	0.0047104	0.0289	323.27	176.11	1.83561
ILMN_2671738	Il16	0.0001313	0.00438	392.73	214.13	1.83407
ILMN_3119014	Elk3	0.0006366	0.00984	881.78	480.84	1.83383
ILMN_2751527	Srgn	0.0006582	0.00997	359.49	196.05	1.83366
ILMN_2631752	Ctla4	9.86e-05	0.00386	321.84	175.69	1.83186
ILMN_2684279	Edem2	6.26e-05	0.00327	5634.84	3076.46	1.8316
ILMN_2847115	Gpr109a	4.62e-05	0.00283	349.35	190.75	1.83145
ILMN_1245609	Sgpl1	0.0021463	0.0188	905.3	494.45	1.83092
ILMN_2749737	Dpp7	0.0002339	0.00583	4127.33	2255.2	1.83014
ILMN_2904703	Ctsl	0.0294522	0.0894	455.77	249.06	1.82996
ILMN_3148489	Furin	0.0015683	0.0158	2482.26	1358.44	1.82729
ILMN_2688236	Atp2a3	0.0065746	0.0349	524.93	287.36	1.82673
ILMN_1222917	Ptpn1	0.0020618	0.0183	677.2	371.6	1.82239
ILMN_2833985	Rilpl2	0.0003414	0.00711	640.55	351.89	1.82031
ILMN_3097868	Casp8	0.0004434	0.00824	459.04	252.71	1.81647
ILMN_2766780	Lyzs	0.0008228	0.0112	300.1	165.23	1.81626
ILMN_2609323	Lst1	0.0003264	0.00695	408.56	225.13	1.81477
ILMN_2729289	Matn4	0.0008485	0.0114	2210.69	1218.59	1.81414
ILMN_1228404	Sh2d2a	1.08e-05	0.00145	304.39	168.01	1.81174
ILMN_1238276	Hist1h2ai	0.0016506	0.0163	701.42	387.75	1.80895
ILMN_3117602	Cd6	1.33e-05	0.00166	301.95	166.94	1.80873
ILMN_1249220	Col6a3	0.0110084	0.0477	476.5	263.52	1.80821
ILMN_3053593	Glipr2	0.001329	0.0145	1013.65	561.03	1.80677
ILMN_2675223	Cd33	0.000163	0.00482	384.67	213.07	1.80537
ILMN_3006767	Mlkl	0.0002626	0.0062	320.34	177.52	1.80453
ILMN_3128907	Cd63	0.0108169	0.0472	1236.02	685.55	1.80296
ILMN_1243826	Plekha4	0.0436393	0.115	361.39	200.51	1.80235
ILMN_2773037	H2-Oa	0.0001845	0.00516	317.49	176.18	1.80208
ILMN_1226525	H2-Ab1	0.0009866	0.0123	303.02	168.26	1.8009
ILMN_2780424	Zfp36l1	0.0007028	0.0103	7627.48	4239.41	1.79918
ILMN_2987685	Ctsd	0.0001884	0.00521	394.74	219.8	1.79591
ILMN_2974611	Tapbpl	6.25e-05	0.00327	439.35	244.64	1.7959
ILMN_2485839	Tnfrsf1b	0.0014875	0.0154	348.87	194.28	1.79571
ILMN_2701515	Lrrk1	0.0002408	0.0059	475.78	265.43	1.79249
ILMN_2705628	Clec4d	7.37e-05	0.00349	300.19	167.52	1.79197
ILMN_1239055	Xdh	0.0020371	0.0182	385.6	215.26	1.79132
ILMN_2756665	Cbr2	0.0014147	0.015	343.54	191.86	1.79058
ILMN_2736489	Hexb	0.0001869	0.0052	361.3	201.87	1.78977
ILMN_1253919	Ccl3	1.21e-05	0.00154	328.16	183.37	1.78961
ILMN_2564205	Pik3cg	0.0001019	0.00391	419.96	234.93	1.7876
ILMN_2980532	Tgfbr1	0.0004393	0.0082	396.96	222.13	1.78706
ILMN_3115796	Cd40	0.0012114	0.0138	433.28	242.67	1.78547
ILMN_2748928	Gsdmdc1	0.0002787	0.00644	422	236.38	1.78526
ILMN_1220418	Hcst	2.2e-05	0.00204	350.83	196.56	1.78485
ILMN_1259482	Pabpc1	0.0002892	0.00656	1688.32	946.23	1.78426
ILMN_3114124	Hsd3b7	0.0004816	0.00858	1197.62	671.39	1.78379
ILMN_2770066	LOC100044439	0.0014952	0.0154	308.95	173.24	1.78336
ILMN_1216732	Mcl1	1.45e-05	0.00172	4992.64	2799.7	1.78328
ILMN_2932787	BC006779	3.6e-06	0.000914	367.2	205.97	1.78278
ILMN_2742861	Serpina3f	5.61e-05	0.00312	296.18	166.37	1.78025
ILMN_2718843	4632417K18Rik	0.0007775	0.0109	417.98	234.87	1.77962
ILMN_1242465	LOC231368	0.0003229	0.0069	3668.4	2061.68	1.77933
ILMN_1242661	Itgb2	0.0010347	0.0127	343.32	193.05	1.7784
ILMN_2798694	Plekhf2	0.0004905	0.00865	995.46	560.26	1.77678
ILMN_2722996	Sirpa	2.27e-05	0.00207	7910.81	4453.43	1.77634
ILMN_2519673	Vwf	0.0169909	0.0629	684.26	385.35	1.77568
ILMN_2461098	Plxnb2	3.01e-05	0.00234	778.97	438.79	1.77527
ILMN_2737463	Ccdc88b	0.0014411	0.0151	449.71	253.32	1.77526
ILMN_3162925	C130026I21Rik	4.3e-06	0.00102	337.19	190.18	1.773
ILMN_2511953	Tnfaip8	0.0003314	0.00699	644.84	364.07	1.7712
ILMN_2605666	Lamp2	0.0012563	0.0141	4278.33	2417.26	1.76991
ILMN_1232925	BC042423	3.08e-05	0.00235	333.02	188.24	1.76912
ILMN_1236574	Cenpa	0.0027779	0.0217	479.18	271.32	1.76611
ILMN_2773900	Glipr2	0.0020672	0.0183	715.42	405.52	1.7642
ILMN_2767605	Lmo2	0.000977	0.0123	2904.09	1646.68	1.7636
ILMN_2772410	Anxa4	0.0022801	0.0194	376.63	213.59	1.76333
ILMN_1230007	Ptk2b	0.0002288	0.00577	374.89	212.85	1.76129
ILMN_2716602	Lgals9	0.0002075	0.00549	382.95	217.64	1.75956
ILMN_2783223	LOC435565	4.11e-05	0.00273	294.18	167.32	1.75819
ILMN_2449412	scavenger receptor	0.0015178	0.0155	307.69	175.12	1.75702
ILMN_2628021	0610031J06Rik	0.0006752	0.0101	2020.15	1150.36	1.7561
ILMN_2645793	Aldh3b1	0.0010668	0.0129	731.31	417.2	1.7529
ILMN_1237712	Irg1	0.0029846	0.0224	300.94	171.86	1.75108
ILMN_2501489	Was	0.0005754	0.00934	422.26	241.29	1.75001
ILMN_2614889	B3gnt8	0.0012707	0.0142	337.75	193.01	1.74991
ILMN_2546272	Gng12	0.0012329	0.0139	1288.69	737.36	1.74771
ILMN_1244866	Gbp5	0.0003511	0.0072	307.68	176.11	1.74709
ILMN_2757870	Psmb10	0.0003483	0.00716	2307.97	1323.89	1.74332
ILMN_1245092	Ppib	9.24e-05	0.00374	2296.64	1317.41	1.7433
ILMN_2640849	Glycam1	5.97e-05	0.00319	312.2	179.09	1.74326
ILMN_2772632	Saa3	0.0106904	0.0469	329.44	189.06	1.74252
ILMN_1248099	Col16a1	0.0011159	0.0132	4549.8	2611.08	1.7425
ILMN_1213645	AI467606	0.0005399	0.0091	438.14	251.55	1.74176
ILMN_3160970	Gpr17	0.0001073	0.00402	1307.34	750.78	1.74131
ILMN_2693940	Psmb8	0.0001638	0.00482	334.22	192	1.74073
ILMN_1218592	Tes	0.0010682	0.0129	794.73	457.01	1.73898
ILMN_3163159	LOC100041703	0.0055995	0.0318	586.93	337.65	1.73828
ILMN_2727921	Tspo	0.000572	0.00934	350	201.39	1.73792
ILMN_1214571	Cd109	7.5e-06	0.00132	337.9	194.51	1.73719
ILMN_2788073	Hmox1	0.0033512	0.024	420.83	242.33	1.7366
ILMN_1220034	Junb	0.0072839	0.0371	1048.72	604.23	1.73563
ILMN_2499400	Vamp8	0.0004392	0.0082	582.43	335.72	1.73487
ILMN_2769330	Cd6	1.97e-05	0.00196	288.86	166.53	1.73458
ILMN_2717127	Ddx58	0.0005768	0.00934	353.04	203.63	1.73373
ILMN_2677859	Insl6	0.0001129	0.0041	380.1	219.27	1.73348
ILMN_1232951	EG434404	0.0155355	0.0593	1075.71	620.75	1.73292
ILMN_3114585	Cd44	0.0024016	0.0199	677.07	390.87	1.73221
ILMN_2650911	Atp6v0e	0.0005997	0.00951	2638.69	1524.34	1.73104
ILMN_2727920	Tspo	0.0001102	0.00407	347.36	201.28	1.72576
ILMN_1255834	Stk17b	3.2e-05	0.00235	536.41	310.85	1.72562
ILMN_1251449	Gstm2	0.0170714	0.0631	587.77	341.29	1.7222
ILMN_2526572	LOC545369	0.0003386	0.00709	965.41	560.75	1.72164
ILMN_1218708	LOC632230	0.0013624	0.0147	6163.33	3580.36	1.72143
ILMN_2755660	LOC100044779	0.0049349	0.0297	1572.09	913.38	1.72118
ILMN_1219574	Hist1h2af	0.001886	0.0174	529.64	308.18	1.71861
ILMN_3084954	Tes	0.0005701	0.00932	827.46	481.92	1.71701
ILMN_2714638	Mertk	0.003368	0.024	768.76	448.5	1.71407
ILMN_1222071	C920004C08Rik	0.0011985	0.0137	1147.79	670.66	1.71143
ILMN_2959191	Inpp5d	0.0001166	0.00414	413.71	241.74	1.71138
ILMN_2971479	Trp53inp1	0.0018635	0.0173	441.33	258.35	1.70826
ILMN_2632034	Dnahc11	0.000913	0.0118	401.54	235.1	1.70795
ILMN_2755511	BC039210	0.0002846	0.00651	381.01	223.6	1.70398
ILMN_2906489	Mocos	0.0003319	0.00699	454.75	266.9	1.70382
ILMN_2936165	Bcl2a1c	0.0030034	0.0225	305.56	179.34	1.7038
ILMN_2842338	Tbc1d10c	7.71e-05	0.00352	415.82	244.26	1.70237
ILMN_2742075	Cd14	0.0009145	0.0119	629.48	369.88	1.70185
ILMN_2810405	Myo1g	5.91e-05	0.00318	317.53	186.59	1.70175
ILMN_1217331	Mcm6	0.0001496	0.00462	596.91	350.89	1.70113
ILMN_2727172	Itgax	0.0007908	0.011	282.95	166.36	1.70083
ILMN_2649392	Fermt3	0.0007286	0.0106	330.39	194.47	1.69893
ILMN_1239638	Creg1	0.0275896	0.0856	883.22	520.46	1.697
ILMN_2660551	Lat	5.69e-05	0.00314	304.08	179.21	1.69678
ILMN_1219602	LOC100048770	0.0149965	0.058	283.14	167.14	1.69403
ILMN_1256219	LOC100047261	0.0004282	0.00808	4784.83	2826.46	1.69287
ILMN_2767918	Ifi30	0.0004393	0.0082	346.54	204.71	1.69283
ILMN_2614380	Map3k1	0.0003633	0.00734	2024.43	1197.55	1.69048
ILMN_2635229	Thbs2	0.0003861	0.00757	1525.59	902.6	1.69022
ILMN_2677876	Arhgap4	0.0001798	0.00508	634.79	375.82	1.68908
ILMN_2657175	Anxa2	0.005137	0.0304	5587.22	3308.15	1.68893
ILMN_2621596	LOC621823	0.0021914	0.019	442.04	261.77	1.68866
ILMN_2756486	Aqp1	0.0103156	0.0459	327.3	193.88	1.68816
ILMN_2681186	Rab7l1	0.0018544	0.0173	982.05	581.95	1.68752
ILMN_3020829	Npm3	0.0001156	0.00412	1382.32	819.63	1.68652
ILMN_1229547	Spon2	0.0469606	0.121	510.81	303.06	1.68551
ILMN_2467800	Uap1l1	0.0001812	0.00511	1427.27	847.57	1.68396
ILMN_1214902	EG666756	0.0002372	0.00586	624.02	370.66	1.68354
ILMN_1245754	Cd84	4.7e-05	0.00284	279.82	166.44	1.68121
ILMN_1254723	Cxcl16	0.0005018	0.00876	297.03	176.78	1.68022
ILMN_1214918	LOC546015	0.0014909	0.0154	2793.01	1662.67	1.67983
ILMN_2560567	A630006E02Rik	0.0001934	0.0053	361.62	215.53	1.67782
ILMN_2714796	Coro1a	0.0012822	0.0142	1603.99	957.19	1.67573
ILMN_2940195	Mgst1	0.0007754	0.0109	1487.92	888.91	1.67387
ILMN_2599659	Fmnl3	0.0001589	0.00478	998.23	596.65	1.67306
ILMN_2595918	Gimap7	4.88e-05	0.00289	324.27	194.04	1.67115
ILMN_1248811	Ctla2b	0.0004961	0.0087	320.67	192	1.67016
ILMN_2769832	Tcfcp2l1	2.71e-05	0.00223	354.3	212.18	1.66981
ILMN_1230143	Batf2	1.06e-05	0.00145	297.91	178.48	1.66915
ILMN_1233064	Cdk2	0.0009282	0.0119	761.59	456.36	1.66884
ILMN_1226935	Orm1	0.0052039	0.0306	297.63	178.38	1.66852
ILMN_1258629	Col3a1	0.0397214	0.109	290.69	174.33	1.66747
ILMN_2796382	Cdsn	7.42e-05	0.00351	308.89	185.4	1.66607
ILMN_1250438	Marcksl1	0.0021541	0.0188	2778.65	1667.93	1.66593
ILMN_3006505	Bcl2a1d	0.0011626	0.0135	282.84	169.78	1.66592
ILMN_2717366	Oasl1	0.0003019	0.00671	288.93	173.44	1.66588
ILMN_2913563	Crym	0.0003659	0.00737	312.31	187.54	1.6653
ILMN_1213286	Ccl21a	0.0141441	0.056	304.21	182.88	1.66344
ILMN_1258578	Ahnak	8.21e-05	0.00358	403.65	242.66	1.66344
ILMN_2746086	Tax1bp3	0.0008962	0.0118	1361.76	819.49	1.66172
ILMN_1213596	Ly9	0.003313	0.0238	286.87	172.74	1.6607
ILMN_2866185	Btg1	0.0002563	0.00611	2280.11	1373.26	1.66036
ILMN_1254159	Igk-V38	0.0055901	0.0318	276.41	166.52	1.65992
ILMN_2624854	Gstm2	0.0172595	0.0636	589.34	355.27	1.65885
ILMN_1239430	Mrc1	0.0091825	0.0426	315.38	190.35	1.65684
ILMN_2983948	Creld2	0.0008474	0.0114	1357.66	820	1.65568
ILMN_1258732	Cryba4	2.25e-05	0.00206	383.18	231.79	1.65313
ILMN_2757125	Prc1	0.0027062	0.0213	440.22	266.36	1.65273
ILMN_1233175	LOC632667	0.0001134	0.00411	2895.36	1752.14	1.65247
ILMN_2993652	Ncan	0.0060401	0.0334	1546.6	936.01	1.65233
ILMN_2735184	Col18a1	0.0431401	0.115	1018.52	616.66	1.65167
ILMN_2821850	Nampt	0.0011489	0.0134	566.94	343.59	1.65005
ILMN_2863965	Pfn1	0.0099362	0.0448	2109.85	1278.67	1.65003
ILMN_1217309	Tax1bp3	0.0003937	0.00765	1891.73	1146.8	1.64957
ILMN_2698046	Stat3	0.0001378	0.00447	1750.07	1061.81	1.6482
ILMN_2774349	LOC100046401	0.0034857	0.0245	408.37	247.79	1.64805
ILMN_2493067	Zranb3	0.0088254	0.0417	998.74	606.05	1.64795
ILMN_2971767	Myd88	0.0006034	0.00953	1251.79	759.82	1.64748
ILMN_2902979	Fas	0.000103	0.00393	756.36	459.28	1.64684
ILMN_1220975	Ptpn22	0.000143	0.00453	535.49	325.32	1.64604
ILMN_2663196	Rin2	0.0014758	0.0153	980.77	595.97	1.64567
ILMN_2520956	LOC207685	0.0022413	0.0192	279	169.54	1.64563
ILMN_1248022	E330020G21Rik	5.41e-05	0.00307	366.07	222.47	1.64548
ILMN_2694917	Sap30	0.0012771	0.0142	1345.78	819.25	1.6427
ILMN_1255860	Klrd1	0.0010814	0.013	280.27	170.66	1.64227
ILMN_2508945	Lamp2	0.0014233	0.015	713.32	434.57	1.64144
ILMN_1224859	Gimap6	9e-06	0.00138	535.43	326.31	1.64086
ILMN_1219878	9930022F21Rik	0.0001332	0.00441	278.99	170.04	1.64073
ILMN_2999762	Fmod	0.0003428	0.00711	337.9	206.67	1.63497
ILMN_1219468	Znfx1	4.12e-05	0.00273	1445.83	884.35	1.63491
ILMN_1222246	Adfp	0.0119695	0.0502	397.05	243.65	1.62959
ILMN_1227907	Gmfg	4.66e-05	0.00284	357.74	219.69	1.62839
ILMN_2649502	Adam9	0.0009157	0.0119	1076.02	661.41	1.62686
ILMN_2510233	Stat1	5.66e-05	0.00313	333.66	205.11	1.62674
ILMN_2643377	Slc24a6	0.0039195	0.026	1157.52	712.06	1.62559
ILMN_2965417	Npm3-ps1	0.0002204	0.00566	1230.94	757.39	1.62524
ILMN_1237644	P2rx4	0.0208347	0.0716	747.87	460.18	1.62517
ILMN_3074259	Lamp2	0.0158698	0.0601	2340.38	1442.35	1.62262
ILMN_3130172	Gba	0.0015169	0.0155	2798.17	1725.44	1.62171
ILMN_2929526	Cd37	4.37e-05	0.00279	317.5	196	1.6199
ILMN_1246266	LOC100047815	0.0012364	0.0139	287.87	177.72	1.6198
ILMN_1217454	Lamp2	0.0002322	0.0058	6416.12	3961.09	1.61979
ILMN_2599719	Slc44a2	4.27e-05	0.00278	4323.46	2671.21	1.61854
ILMN_2787257	Coro1a	0.0026806	0.0212	920.37	568.66	1.61849
ILMN_2432255	LOC630337	0.0254983	0.0814	297.16	183.61	1.61843
ILMN_2777491	Fhod1	9.48e-05	0.00379	561.37	347.28	1.61648
ILMN_2630946	Aprt	0.0005491	0.00915	1953.79	1208.87	1.61621
ILMN_2533952	LOC237512	0.0026484	0.0211	3064.56	1900.69	1.61234
ILMN_2878979	Tnfaip8l2	0.0019145	0.0176	351.44	218.01	1.61204
ILMN_2737685	Mmp13	0.026532	0.0834	277.56	172.28	1.6111
ILMN_1229741	Rap1b	8.36e-05	0.00362	4361.98	2708.02	1.61076
ILMN_1215847	Gfap	0.0009506	0.0121	15636.8	9708.41	1.61064
ILMN_2775937	Plat	0.0125586	0.0517	2390.72	1486.88	1.60788
ILMN_1224003	Ptbp1	0.0005146	0.00887	1487.3	925.31	1.60735
ILMN_2642969	LOC100045877	0.0001506	0.00464	294.73	183.43	1.60677
ILMN_1239578	Man2a1	0.0033547	0.024	560.89	349.43	1.60516
ILMN_2624280	Rps27l	0.000918	0.0119	4792.52	2986.51	1.60472
ILMN_2847437	A430084P05Rik	1.45e-05	0.00172	271.97	169.49	1.60464
ILMN_2610822	Cd79b	0.0008763	0.0116	293.55	182.98	1.60427
ILMN_2686975	Fam129b	0.0014321	0.0151	2543.26	1585.79	1.60378
ILMN_2782964	Enpp1	0.0072365	0.037	400.65	249.82	1.60375
ILMN_1236133	Tpcn2	0.0004682	0.00845	454.34	283.43	1.60301
ILMN_1216871	Lcp1	0.016663	0.0622	537.14	335.11	1.60288
ILMN_1222471	Gmfg	5.65e-05	0.00313	333.85	208.29	1.60281
ILMN_2933887	1200013B08Rik	6.31e-05	0.00327	301.95	188.47	1.60211
ILMN_2765524	Swap70	0.0027825	0.0217	647.15	403.95	1.60205
ILMN_3023451	LOC433801	4.28e-05	0.00278	754.42	471.34	1.60059
ILMN_3160750	AA467197	0.0018738	0.0174	364.24	227.66	1.59993
ILMN_2526875	LOC214403	0.0077152	0.0384	450	281.33	1.59955
ILMN_2692696	Pla2g7	0.0039616	0.0262	1094.4	684.58	1.59864
ILMN_2446559	Tnfrsf4	3.17e-05	0.00235	392.53	245.62	1.59812
ILMN_2606295	Gch1	0.0027596	0.0216	535.53	335.36	1.59688
ILMN_2886646	Il2rg	0.0002009	0.00541	276.92	173.49	1.59617
ILMN_1229202	1700084C01Rik	0.0017176	0.0166	787.35	493.29	1.59612
ILMN_2844820	Angptl7	1.42e-05	0.00171	305.91	191.67	1.59602
ILMN_2444316	Tpm3	0.0021117	0.0186	416.41	261.07	1.59501
ILMN_2685516	Hcls1	0.0003264	0.00695	314.81	197.45	1.59438
ILMN_2765662	Kcne1l	0.0001825	0.00514	2642.4	1657.56	1.59415
ILMN_2594718	Adam17	0.0019778	0.0179	1389.79	872.42	1.59303
ILMN_2591361	LOC100048845	2.14e-05	0.00204	262.44	164.94	1.59112
ILMN_1231204	LOC270152	0.0001095	0.00407	287.23	180.57	1.59069
ILMN_2668696	Il13ra1	5.8e-05	0.00316	498.77	313.58	1.59057
ILMN_1236609	Gp49a	0.0032383	0.0235	262.58	165.09	1.59053
ILMN_2648409	Cmtm7	0.000508	0.00882	334.76	210.49	1.59038
ILMN_1214952	Cln3	0.0003046	0.00671	1127.54	709.14	1.59001
ILMN_2748402	Col5a1	0.0162928	0.0612	587.43	369.69	1.58898
ILMN_2818396	5033414D02Rik	5.81e-05	0.00316	1774.09	1116.85	1.58848
ILMN_1219067	A830007P12Rik	0.000984	0.0123	454.55	286.19	1.58828
ILMN_2422416	Tnfrsf13b	0.0009751	0.0123	364.32	229.6	1.58676
ILMN_2433110	IGHV12S1_M22439_Ig_heavy_variable_12S1_339	0.0357122	0.101	314.75	198.46	1.58596
ILMN_2930897	Igfbp2	0.0147061	0.0573	829.58	523.69	1.58411
ILMN_2731407	Gdf3	0.0013527	0.0146	274.77	173.59	1.58287
ILMN_2855315	Hist1h1c	0.0001366	0.00445	4531.16	2866.4	1.58078
ILMN_1221290	LOC636952	0.0005479	0.00914	2594.59	1642.07	1.58007
ILMN_2686069	Gyg	0.0065506	0.0349	1050.2	665.13	1.57894
ILMN_3052430	Cd63	0.0012062	0.0137	515.37	326.43	1.57881
ILMN_1217235	9130005N14Rik	0.0007535	0.0107	412.67	261.6	1.57748
ILMN_2698958	Arpc2	0.0019518	0.0178	2839.02	1800.6	1.57671
ILMN_1213020	EG433865	0.0003734	0.00746	661.57	419.87	1.57565
ILMN_3140913	Tbc1d2	0.0001462	0.00458	500.81	317.99	1.57492
ILMN_1257209	Wipf1	0.0001365	0.00445	1268.26	805.47	1.57456
ILMN_2492716	Uaca	0.0170288	0.063	1041.9	662.03	1.5738
ILMN_1229193	Msn	0.0020748	0.0184	478.23	304.19	1.57214
ILMN_2716783	9030025P20Rik	0.0017777	0.0169	1054.93	672.17	1.56944
ILMN_2932662	Rasl11a	0.0108062	0.0472	393.33	250.62	1.56943
ILMN_1219154	Mt2	0.0095699	0.0438	571.71	364.7	1.56762
ILMN_3153207	Lamp2	0.0409167	0.111	1746.74	1115.35	1.56609
ILMN_2699307	Hebp1	0.003391	0.0241	945.64	604.54	1.56423
ILMN_2668083	LOC668706	5.5e-06	0.00113	5344.74	3417.33	1.56401
ILMN_2774537	Hist1h1c	0.0060854	0.0335	3821.33	2444.32	1.56335
ILMN_2588737	Rab3d	4.47e-05	0.00279	587.47	376.34	1.56101
ILMN_1241367	Gpx1	0.0038874	0.0259	4675.28	2995.55	1.56074
ILMN_2495888	scl0002617.1_582	7.26e-05	0.00347	2159.13	1383.7	1.5604
ILMN_1259632	Col20a1	0.0010351	0.0127	612.55	392.59	1.56028
ILMN_2517041	Uhrf1	0.0005937	0.00945	354.79	227.46	1.55979
ILMN_2667369	B4galt1	1.03e-05	0.00145	320.74	205.72	1.55911
ILMN_2727432	Stab1	0.0010626	0.0129	311.61	200.02	1.55789
ILMN_2774497	Ripk4	9e-07	0.000527	302.32	194.2	1.55675
ILMN_2639972	Ppp1r3b	0.00065	0.00995	326.02	209.5	1.55618
ILMN_2672626	Myh9	0.002376	0.0198	1063.7	684.03	1.55505
ILMN_2612255	Lyl1	0.0004401	0.00821	305.94	196.8	1.55457
ILMN_2674884	Slc11a1	0.0091862	0.0426	299.44	192.67	1.55416
ILMN_2628822	Oas1g	0.0012937	0.0143	257.75	165.87	1.55393
ILMN_2710121	Pgcp	0.0019779	0.0179	1219.72	785.23	1.55333
ILMN_1235619	Wasf2	0.0009777	0.0123	2579.35	1661.17	1.55273
ILMN_2755667	Apbb1ip	0.0001591	0.00478	343.25	221.12	1.55232
ILMN_3154111	Rnaset2	0.0009278	0.0119	883.47	569.32	1.5518
ILMN_2474858	Tnfaip2	0.0023047	0.0195	299.58	193.15	1.55102
ILMN_2788546	Coro1b	0.0002045	0.00545	2189.84	1412.8	1.55
ILMN_1218380	Hist2h2ac	0.0004009	0.00773	2337.29	1507.95	1.54998
ILMN_1226985	Scamp2	0.0001118	0.00409	2290.44	1478.31	1.54936
ILMN_2622856	Apol9b	0.0007822	0.0109	276.59	178.86	1.54641
ILMN_2507286	Tnfsf13b	0.0038439	0.0257	1239.65	801.84	1.54601
ILMN_2711461	Tgfb1	0.0011467	0.0134	324.52	209.93	1.54585
ILMN_2707865	Epsti1	0.0002126	0.00558	264.78	171.38	1.54499
ILMN_1252804	Map4k1	2.88e-05	0.00229	288.84	186.98	1.54476
ILMN_2506012	Trp53inp1	0.0005107	0.00884	654.99	424.12	1.54435
ILMN_2594202	EG637748	0.0014039	0.0149	1092.99	708.16	1.54342
ILMN_2658687	Ltc4s	0.0003272	0.00696	381.84	247.42	1.54329
ILMN_1226834	Elavl1	0.0028611	0.0219	1311.8	850.34	1.54268
ILMN_2755666	Apbb1ip	7.03e-05	0.00345	351.8	228.16	1.5419
ILMN_2491355	Mertk	0.0007492	0.0107	318.47	206.57	1.5417
ILMN_2619707	Slco2b1	0.0020228	0.0181	2453.17	1591.64	1.54128
ILMN_2596596	Rgs1	0.0050443	0.0301	258.95	168.05	1.54091
ILMN_2615380	A530050D06Rik	0.0050457	0.0301	476.7	309.5	1.54023
ILMN_1256817	Slpi	0.0123738	0.0512	264.99	172.08	1.53992
ILMN_1260112	2400003C14Rik	0.00474	0.029	441.57	286.8	1.53964
ILMN_2700715	Cstb	0.0038844	0.0259	7284.11	4733.62	1.5388
ILMN_2794526	Cnr2	0.0001079	0.00403	273.01	177.48	1.53826
ILMN_1224472	Ccl4	0.0001276	0.00436	262.81	171.04	1.53654
ILMN_2977492	Moxd1	0.0458824	0.119	295.99	192.66	1.53633
ILMN_2426853	Ubd	0.0001998	0.0054	286.87	186.86	1.53521
ILMN_2739562	Zfp91-cntf	0.0265966	0.0835	1000.31	651.65	1.53504
ILMN_2733778	Il4i1	5.89e-05	0.00318	384.9	250.94	1.53383
ILMN_2426115	2310024N18Rik	0.0017274	0.0167	530.51	345.89	1.53375
ILMN_2793281	0610031J06Rik	0.0038635	0.0258	1022.37	667.24	1.53224
ILMN_2623699	Irf4	0.000146	0.00458	267.75	174.76	1.5321
ILMN_1218525	Il18r1	9.87e-05	0.00386	246.41	161.17	1.52888
ILMN_2652500	Lrg1	0.0188824	0.0671	404.77	264.76	1.52882
ILMN_2755668	Apbb1ip	0.0002603	0.00617	348.54	228.1	1.52801
ILMN_2599692	Gldn	0.0011459	0.0134	341.69	223.72	1.52731
ILMN_2730463	Cdt1	0.0006832	0.0102	482.66	316.16	1.52663
ILMN_2440530	Vat1	0.0130579	0.0531	1074.34	704.24	1.52553
ILMN_2974064	Osbpl3	0.0003851	0.00757	599.45	393.01	1.52528
ILMN_3009572	Txn1	0.0077601	0.0386	730.7	479.16	1.52496
ILMN_1251098	LOC671641	0.0021648	0.0188	6015.8	3945.26	1.52482
ILMN_3136540	Hist2h3c1	0.0020733	0.0184	1205.36	790.69	1.52444
ILMN_1221913	Cd22	0.0012005	0.0137	251.81	165.2	1.52427
ILMN_2656071	Tmem179b	0.0027375	0.0215	596.61	391.64	1.52336
ILMN_1233455	Olfml3	0.0076555	0.0382	720.18	472.83	1.52313
ILMN_2723058	Plod3	0.001239	0.0139	3020.88	1985.23	1.52168
ILMN_2846775	Cdkn1a	0.0407629	0.11	645.52	424.22	1.52166
ILMN_1233726	Plekhk1	0.0010224	0.0126	934.31	614.45	1.52056
ILMN_2792809	Arpc5	0.0011377	0.0133	6601.94	4342.66	1.52025
ILMN_3162337	Tlr6	0.0004461	0.00828	341.65	224.79	1.51986
ILMN_2455850	Gpr137b-ps	0.006221	0.0338	1527.37	1005.08	1.51965
ILMN_2777359	Serpinh1	0.0180658	0.0652	1168.02	769.12	1.51864
ILMN_3140788	Ptbp1	7.59e-05	0.00351	869.17	572.89	1.51717
ILMN_1214412	Antxr2	0.0013482	0.0146	326.23	215.21	1.51587
ILMN_2634603	LOC56628	0.0001499	0.00462	253.64	167.38	1.51535
ILMN_2686825	5430427O19Rik	0.0001123	0.00409	284.54	187.79	1.5152
ILMN_2509737	Trex1	0.0001633	0.00482	434.27	286.75	1.51446
ILMN_2810882	Ppic	0.003528	0.0247	576.1	380.41	1.51442
ILMN_2874228	Rpl12	8.16e-05	0.00358	7019.4	4638.66	1.51324
ILMN_2927638	Mxra8	6.34e-05	0.00327	515.31	340.56	1.51313
ILMN_2714534	Map2k1	0.0134791	0.0541	651.7	430.76	1.51291
ILMN_2418465	Gnai2	0.0002016	0.00541	6152.17	4067.91	1.51237
ILMN_1224116	Smpdl3a	0.0047847	0.0292	1689.59	1117.35	1.51214
ILMN_2515363	Tpm4	0.0004508	0.00831	2699.46	1786.06	1.5114
ILMN_1236908	Tlr1	2.84e-05	0.00226	349.03	231	1.51095
ILMN_2599657	Fmnl3	0.0014164	0.015	653.03	432.35	1.51042
ILMN_1230440	1700041B20Rik	0.000487	0.00863	411.3	272.31	1.51041
ILMN_1218247	Palld	0.0107837	0.0471	1664.8	1102.96	1.50939
ILMN_2804037	Irgm1	4.07e-05	0.00272	11674.2	7734.75	1.50932
ILMN_1254551	4933426M11Rik	0.0023775	0.0198	1298.39	860.58	1.50874
ILMN_2660793	F9	0.0003784	0.00751	312.95	207.45	1.50856
ILMN_2486267	Ube2l6	0.0002326	0.0058	281.39	186.53	1.50855
ILMN_1257444	Slc37a1	0.0008534	0.0114	266.97	176.99	1.50839
ILMN_2903440	Hnrpdl	0.0153483	0.0589	1342.49	890.04	1.50835
ILMN_2913989	AA407270	5.3e-06	0.00112	288.73	191.48	1.50789
ILMN_2888191	Ccr5	0.0063257	0.0341	393.5	261	1.50766
ILMN_2656422	BC028528	0.0006547	0.00996	550.4	365.16	1.50728
ILMN_1239863	E330016A19Rik	0.000109	0.00406	472.72	313.79	1.50649
ILMN_2657828	Rhbdf1	0.000519	0.00892	1308.41	868.74	1.5061
ILMN_2737903	Fgd2	5.29e-05	0.00302	412.42	274.06	1.50485
ILMN_2836710	Cd151	0.0001143	0.00411	2745.71	1824.69	1.50475
ILMN_1254561	Csf1	0.0089166	0.042	640.67	426.23	1.50311
ILMN_2662602	Mylk	0.0004084	0.00782	372.12	247.59	1.50297
ILMN_2743642	Tgm1	3.76e-05	0.00258	265.68	176.86	1.50221
ILMN_1223428	Eif3s8	0.0025948	0.0209	764.92	509.31	1.50188
ILMN_1240726	Mmp14	0.0117957	0.0498	1034.39	688.74	1.50186
ILMN_2589741	Tmem51	0.0014793	0.0154	998.64	665.17	1.50133
ILMN_2598877	Slc7a8	0.0031913	0.0233	526.02	350.55	1.50056
ILMN_2908855	Gnai2	0.0001673	0.00483	3732.01	2487.21	1.50048
ILMN_1226099	Tnfsf13b	0.0049833	0.0299	1266.63	844.67	1.49956
ILMN_2705991	Tpp1	0.0002459	0.00598	1326.8	885.29	1.49872
ILMN_1257965	Ldha	0.0030237	0.0226	3128.08	2087.58	1.49842
ILMN_2591917	Akr1b3	0.0011288	0.0133	944.41	630.27	1.49842
ILMN_2862706	H2-Q5	0.0057537	0.0324	579.54	386.8	1.49829
ILMN_1244188	H6pd	0.0025687	0.0208	407.77	272.4	1.49695
ILMN_2998807	Stard8	0.0005585	0.00921	705.93	471.6	1.49688
ILMN_2739760	Prelp	0.0017627	0.0168	2448.41	1636.44	1.49618
ILMN_1220986	H2-Q5	7.8e-05	0.00352	344.96	230.65	1.4956
ILMN_2914938	F13a1	0.0252601	0.0809	278.71	186.38	1.49539
ILMN_1250450	Ogfr	0.000482	0.00858	1669.3	1116.47	1.49516
ILMN_2617835	Myo9b	0.002507	0.0205	1409.76	943.03	1.49493
ILMN_2709456	Rbm42	0.0060613	0.0334	2459.48	1645.99	1.49423
ILMN_2976821	Fzd10	0.0124789	0.0515	499.67	334.5	1.49378
ILMN_1250704	Rcsd1	0.0028886	0.022	756.06	506.18	1.49366
ILMN_2503553	Col8a1	0.0482488	0.123	322.18	215.73	1.49344
ILMN_2595714	Fn1	0.0002288	0.00577	484.07	324.28	1.49275
ILMN_1254386	8430432M10Rik	0.0059588	0.0331	586.33	393	1.49193
ILMN_2695047	Pnpla7	0.0055442	0.0317	571.52	383.18	1.49152
ILMN_2631712	1810009J06Rik	0.0027344	0.0215	246.97	165.61	1.49127
ILMN_2862418	Slc30a7	0.0003415	0.00711	337.98	226.68	1.491
ILMN_1250910	Rab43	0.0017018	0.0165	579.16	388.86	1.48938
ILMN_2694275	Lxn	6.32e-05	0.00327	6340.64	4257.93	1.48914
ILMN_1213448	LOC669658	0.001847	0.0173	488.64	328.3	1.48839
ILMN_2522127	Myo1e	0.0404868	0.11	1575.39	1058.46	1.48838
ILMN_1218358	Gypc	0.0041716	0.027	276.81	185.99	1.48831
ILMN_1234256	LOC668038	0.0009212	0.0119	971.61	652.89	1.48817
ILMN_1256633	LOC100045567	0.0040331	0.0265	1111.79	747.41	1.48752
ILMN_2852672	Tspan32	0.0005498	0.00915	267.99	180.19	1.48726
ILMN_2507232	Gas2l3	0.001948	0.0178	578.45	389.04	1.48687
ILMN_2487934	Tram1	0.0015871	0.0159	1468.13	987.49	1.48673
ILMN_1260372	X99384	0.001473	0.0153	1135.76	763.94	1.48671
ILMN_2536649	LOC665235	0.017957	0.0651	2983.04	2007.39	1.48603
ILMN_3138222	9030025P20Rik	0.0057396	0.0323	874.46	588.53	1.48584
ILMN_2591219	4631416L12Rik	0.0140964	0.0558	877.9	590.99	1.48547
ILMN_2643423	LOC100042773	0.006913	0.036	3213.85	2164.19	1.48501
ILMN_1255581	LOC630936	0.0233862	0.0772	1497.91	1009.41	1.48395
ILMN_2736197	2610307O08Rik	0.000161	0.00479	339.01	228.48	1.48376
ILMN_3154419	P2ry14	0.0004375	0.0082	505.25	340.6	1.48341
ILMN_1228919	St13	0.0172673	0.0636	548.53	370.05	1.48231
ILMN_2668927	LOC100047583	0.0156571	0.0596	11887.5	8022.32	1.4818
ILMN_2493030	2310043N10Rik	0.0028237	0.0218	3172.58	2141.39	1.48155
ILMN_2638491	Slamf7	0.0003485	0.00716	246.4	166.37	1.48104
ILMN_2610234	Il15	6.83e-05	0.00337	373.17	252.01	1.48077
ILMN_2665535	Spon1	0.0015457	0.0157	383.05	258.8	1.4801
ILMN_2510364	Trip12	0.0011599	0.0135	496.48	335.48	1.47991
ILMN_1219840	2310033F14Rik	0.0009302	0.0119	4095.2	2768.01	1.47947
ILMN_1251839	Myo7a	0.0011696	0.0135	278.12	188	1.47936
ILMN_1227282	Soat2	0.0001025	0.00391	250.36	169.25	1.47923
ILMN_2820893	Selplg	0.0013876	0.0148	1072.5	725.13	1.47905
ILMN_2706022	Rbm42	0.0036669	0.0251	2611.47	1765.83	1.47889
ILMN_2595664	Dhh	0.0113557	0.0486	256.31	173.34	1.47865
ILMN_2820379	Rnf135	0.0006917	0.0103	1119.48	757.18	1.47849
ILMN_2633530	Cd48	0.0010137	0.0126	251	169.94	1.47699
ILMN_2670690	H2-Ob	0.0018877	0.0174	332.15	224.9	1.47688
ILMN_2502860	Ern1	0.0056662	0.0321	563.75	381.78	1.47664
ILMN_1221819	Fcgrt	0.0035855	0.0249	2202.17	1492.84	1.47515
ILMN_2542885	Wdr89	0.0105354	0.0465	689.62	467.53	1.47503
ILMN_2658786	Cxcr3	2.82e-05	0.00226	246.23	166.94	1.47496
ILMN_2488835	Epb4.1l2	0.0031649	0.0232	659.41	447.1	1.47486
ILMN_3054914	Usp18	0.0032973	0.0237	250.4	169.78	1.47485
ILMN_1240318	Slc7a7	0.0024204	0.0201	281.64	190.98	1.47471
ILMN_2530916	LOC225058	0.0046729	0.0288	1323.95	897.81	1.47464
ILMN_2624504	Mlana	8.59e-05	0.00364	265.86	180.29	1.47462
ILMN_1242700	Spcs3	0.0056607	0.0321	332.54	225.59	1.47409
ILMN_2918499	Abcb1b	0.0011562	0.0134	464.06	315.22	1.47218
ILMN_2715558	Arhgap17	0.0006128	0.00964	1603.68	1089.54	1.47189
ILMN_2481133	Tnni2	0.0001667	0.00483	268.4	182.36	1.47181
ILMN_3002095	Il27ra	0.0002307	0.00579	298.28	202.71	1.47146
ILMN_2957070	Shc1	0.0002313	0.00579	3172.96	2156.57	1.4713
ILMN_2997494	Lox	0.0151319	0.0583	266.49	181.18	1.47086
ILMN_2769089	Serpinf2	1.54e-05	0.00175	252.52	171.74	1.47036
ILMN_2842605	Mical1	0.0026515	0.0211	471.86	321.09	1.46956
ILMN_2773447	Ssr4	0.0005521	0.00917	5662.86	3853.65	1.46948
ILMN_2776600	Psap	0.0002356	0.00585	20735.6	14114.8	1.46907
ILMN_2776728	2610305D13Rik	0.002277	0.0193	410.33	279.35	1.46887
ILMN_2646834	D11Lgp2e	0.0003905	0.00762	257.73	175.47	1.4688
ILMN_2754167	H2-Q7	0.0001253	0.00432	270.37	184.13	1.46836
ILMN_2757368	Creld2	0.0048707	0.0295	954.03	649.94	1.46787
ILMN_2991255	Gpr84	0.0001015	0.00391	349.62	238.27	1.46733
ILMN_2592881	Jam2	0.0217469	0.0735	520.73	355.04	1.46668
ILMN_1237197	Nrp1	0.0145254	0.0569	1581.87	1078.64	1.46654
ILMN_2501191	Sulf1	7.44e-05	0.00351	424.33	289.45	1.46599
ILMN_2605393	Man2b2	0.0012707	0.0142	451.78	308.49	1.46449
ILMN_2781938	Tram1	0.0001103	0.00407	1908.87	1303.51	1.46441
ILMN_3049650	Kcnk6	5.55e-05	0.0031	330.27	225.62	1.46383
ILMN_3157568	Bcl2l11	0.0028296	0.0218	522.4	357.5	1.46126
ILMN_2981783	Ptgds2	0.0002836	0.0065	298.18	204.16	1.46052
ILMN_3006611	Map3k1	0.0001349	0.00443	606.65	415.38	1.46047
ILMN_2760254	Mrgprf	0.0035183	0.0246	328.74	225.11	1.46035
ILMN_2531581	LOC381215	0.0085575	0.0409	770.04	527.52	1.45974
ILMN_2600744	Rgs16	0.0044101	0.0278	360.6	247.1	1.45933
ILMN_2907331	Scarb2	0.0104915	0.0463	981.93	672.94	1.45916
ILMN_2864309	OTTMUSG00000000971	0.004268	0.0273	255.11	174.84	1.45911
ILMN_2898319	Aldh1l2	0.0085758	0.0409	1035.33	709.66	1.45891
ILMN_2639291	Cln5	0.0044387	0.0279	2238.76	1535.35	1.45814
ILMN_1251109	Slc25a45	0.0023134	0.0195	652.5	447.51	1.45807
ILMN_1238932	Igk-V38	0.0177266	0.0645	260.91	178.95	1.45801
ILMN_1253681	LOC433546	0.0022944	0.0194	936.4	642.28	1.45793
ILMN_2627546	LOC677369	0.0120782	0.0504	344.43	236.3	1.4576
ILMN_2550095	6230425C21Rik	0.0006939	0.0103	309.7	212.5	1.45741
ILMN_1235908	Fabp5	0.0152079	0.0585	771.79	529.76	1.45687
ILMN_2752933	Tec	0.0003049	0.00671	285.19	195.91	1.45572
ILMN_2877541	Crtap	8.89e-05	0.00367	548.43	376.85	1.4553
ILMN_2805339	Hspb6	0.0102619	0.0457	3230.92	2220.63	1.45496
ILMN_1249727	Car13	0.001228	0.0139	510.13	350.71	1.45456
ILMN_2513870	Zap70	0.0001451	0.00456	312.3	214.9	1.45323
ILMN_1228399	Ddx60	0.0006023	0.00953	247.44	170.32	1.45279
ILMN_2681057	Phca	1.2e-06	0.000621	1235.14	850.31	1.45258
ILMN_1220813	Dtx3l	0.0053349	0.031	324.37	223.35	1.45229
ILMN_2899788	Rgl2	0.0002822	0.00649	1642.42	1130.93	1.45227
ILMN_2592253	Hist1h3h	0.0106736	0.0469	888.62	611.95	1.45211
ILMN_2636764	C1qtnf5	0.0046435	0.0287	692.89	477.26	1.45181
ILMN_2934120	Hist2h3b	0.0013406	0.0146	1378.38	950.16	1.45068
ILMN_1231083	LOC624083	0.0002399	0.0059	267.27	184.24	1.45066
ILMN_2731949	Klf6	0.0063415	0.0342	2235.84	1542.17	1.4498
ILMN_2745212	Hist1h2ai	0.0002893	0.00656	2522.06	1739.66	1.44974
ILMN_2597868	Lgmn	0.0319902	0.0943	7353.71	5072.43	1.44974
ILMN_1218123	Aif1	1.96e-05	0.00196	249.69	172.27	1.44941
ILMN_1223311	D630022O22Rik	7.7e-06	0.00132	244.25	168.52	1.44938
ILMN_2540489	EG667190	0.0054519	0.0314	1003.03	692.05	1.44936
ILMN_2861644	Rb1	3.05e-05	0.00235	2934.46	2024.69	1.44934
ILMN_2455089	LOC100046087	0.000256	0.00611	272.97	188.4	1.44889
ILMN_1233809	Cmtm7	0.0019938	0.018	325.67	224.79	1.44877
ILMN_2733887	Mknk2	0.0006727	0.0101	934.46	645.23	1.44826
ILMN_2699531	Rgs10	0.0005286	0.00902	4069.91	2810.34	1.44819
ILMN_1226069	Cmtm6	0.0018881	0.0174	902.22	623.04	1.44809
ILMN_1234315	LOC545396	0.0002043	0.00545	953.02	658.17	1.44798
ILMN_1231625	Cyp4f14	3.17e-05	0.00235	679.16	469.1	1.44779
ILMN_2788574	Gmip	0.0001427	0.00453	489.8	338.37	1.44753
ILMN_2481902	Plxnc1	0.0022096	0.0191	405.17	279.92	1.44745
ILMN_1230287	4732429D16Rik	0.0016645	0.0163	255.53	176.67	1.44637
ILMN_2894587	Tlr13	0.0003599	0.0073	267.49	184.97	1.44613
ILMN_2918469	Edem2	0.0014891	0.0154	442.23	305.86	1.44586
ILMN_2695412	AI451617	0.0002211	0.00566	276.27	191.09	1.44576
ILMN_3131063	Ccnd3	0.0001431	0.00453	1025.61	709.58	1.44538
ILMN_2909346	Mapkapk3	0.0020854	0.0184	319.5	221.17	1.44459
ILMN_1215252	Bmp4	0.0080977	0.0396	394.38	273.11	1.44403
ILMN_2782082	Itm2b	0.0003172	0.00682	7601.66	5264.58	1.44393
ILMN_2419998	Soat1	0.0020002	0.018	431.21	298.64	1.44391
ILMN_2917497	Fcgrt	0.0002502	0.00605	1067.53	739.38	1.44382
ILMN_2892222	Acsl5	0.0004986	0.00873	3058.04	2119.61	1.44274
ILMN_2595846	Surf4	0.0012732	0.0142	643.02	445.71	1.44269
ILMN_2685329	Hspg2	0.0289372	0.0883	534.18	370.27	1.44268
ILMN_1212626	EG665509	0.0010597	0.0129	271.37	188.26	1.44146
ILMN_2604521	Cotl1	0.0212619	0.0724	718.98	498.8	1.44142
ILMN_1256702	S100a10	0.015421	0.059	1033.01	716.93	1.44088
ILMN_1247947	Sqrdl	0.0059981	0.0332	382.57	265.68	1.43997
ILMN_2696592	C77080	0.0138243	0.0551	517.17	359.19	1.43982
ILMN_2636229	Ly6k	0.0082092	0.04	247.4	171.9	1.43921
ILMN_2500276	Ccng1	0.0083828	0.0404	1511.15	1050.5	1.43851
ILMN_2618714	Pdgfb	0.0005066	0.00881	537.21	373.46	1.43847
ILMN_2727911	Gmip	0.0013876	0.0148	422.94	294.09	1.43813
ILMN_1232202	Cp	0.000296	0.00666	287.58	200.03	1.43768
ILMN_1239293	Sulf2	4.83e-05	0.00287	2897.36	2016.46	1.43685
ILMN_1222066	Gls	0.0004265	0.00806	629.94	438.63	1.43615
ILMN_1225141	Ptgds2	7.13e-05	0.00346	273.44	190.44	1.43583
ILMN_1259252	Anxa1	0.0013869	0.0148	240.23	167.42	1.43489
ILMN_2678211	Ciita	0.0002244	0.0057	235.21	163.93	1.43482
ILMN_1253947	Traf1	0.0001098	0.00407	306.29	213.49	1.43468
ILMN_1227001	Ptbp1	0.0008802	0.0116	675.09	470.58	1.43459
ILMN_1255237	Ssr4	0.002348	0.0197	3553.34	2477.19	1.43442
ILMN_1239333	Iqgap1	0.0045908	0.0285	330.73	230.61	1.43415
ILMN_1235006	Slc14a1	0.0005896	0.00943	556.19	387.83	1.43411
ILMN_2473562	Lat2	0.0019443	0.0178	292.43	204.01	1.43341
ILMN_2873988	Rtp4	6.62e-05	0.00334	254.64	177.68	1.43314
ILMN_2591082	Nsep1	0.0015839	0.0159	9309.08	6495.79	1.43309
ILMN_1257327	Rod1	0.0009109	0.0118	250.95	175.23	1.43212
ILMN_2733330	Rps3a	0.016455	0.0616	986.84	689.71	1.4308
ILMN_3159720	Rin2	0.0021465	0.0188	1645.28	1151.12	1.42929
ILMN_2469264	Aff1	0.0046947	0.0289	785.11	549.78	1.42804
ILMN_2878274	Copz2	0.0009259	0.0119	506.89	354.99	1.4279
ILMN_1245731	Hhex	0.0008425	0.0114	416.19	291.57	1.42741
ILMN_1256563	Glt25d1	0.0026612	0.0211	1583.86	1109.7	1.42729
ILMN_1227926	Flt1	0.0015767	0.0158	3084.52	2161.13	1.42727
ILMN_1243991	LOC433476	0.0155842	0.0594	798.75	559.79	1.42687
ILMN_1230545	Mobk1b	0.0143755	0.0565	562.56	394.51	1.42597
ILMN_2536024	LOC635470	0.0016831	0.0164	5537.87	3884.61	1.42559
ILMN_2684234	Tlr4	4.33e-05	0.00279	285.14	200.07	1.4252
ILMN_2769325	Cd6	2.17e-05	0.00204	239.83	168.31	1.42493
ILMN_2870696	Hfe	0.0074124	0.0375	435.61	305.77	1.42463
ILMN_2862567	Fndc3b	0.0001047	0.00396	781.81	549.03	1.42398
ILMN_1236507	5830496L11Rik	2.68e-05	0.00223	270.93	190.34	1.4234
ILMN_1241854	Lrrc59	0.0173451	0.0637	492.68	346.45	1.42208
ILMN_2696629	Itgal	0.0003393	0.00709	295.43	207.78	1.42184
ILMN_3154581	Gngt2	0.0017968	0.017	247.23	173.9	1.42168
ILMN_1214671	Cdca4	0.0006763	0.0101	865.39	608.77	1.42154
ILMN_1232265	LOC331239	0.0004494	0.0083	248.51	174.85	1.42128
ILMN_2663403	LOC100043918	0.0421148	0.113	255.93	180.19	1.42033
ILMN_2735615	Isg20	0.0001174	0.00416	242.34	170.73	1.41943
ILMN_1220115	D130063H01Rik	0.0002972	0.00666	556.89	392.98	1.4171
ILMN_2613696	Ankrd13a	0.0111471	0.048	1649.57	1164.15	1.41697
ILMN_2612484	Myo9b	0.0017273	0.0167	1959.89	1383.17	1.41696
ILMN_1254341	Rsu1	0.0042369	0.0272	469.99	331.74	1.41674
ILMN_2796400	Necap2	0.0012303	0.0139	972.6	686.52	1.41671
ILMN_2953513	Aldh3b1	0.0032286	0.0235	374.52	264.45	1.41622
ILMN_1247094	Nrp	0.0077864	0.0387	660.88	466.68	1.41613
ILMN_1216522	Nfatc1	0.0034837	0.0245	403.42	284.93	1.41586
ILMN_2829457	Ncf1	0.000635	0.00983	254.88	180.15	1.41482
ILMN_1221787	Tcn2	0.0039538	0.0262	429.84	303.96	1.41413
ILMN_2744398	Ostf1	0.0151108	0.0582	1055.99	746.76	1.4141
ILMN_1232948	IGKV9-128_AJ231245_Ig_kappa_variable_9-128_15	0.013763	0.0549	247.14	174.78	1.41401
ILMN_2760430	Lrp10	0.0004498	0.00831	4364.05	3087.2	1.41359
ILMN_2883326	Pira3	0.010039	0.0451	234.58	166.01	1.41305
ILMN_1252136	Hist1h2af	0.0020057	0.018	3848.27	2723.55	1.41296
ILMN_2929518	Cchcr1	0.0005721	0.00934	511.48	362.03	1.41281
ILMN_1259388	Col6a1	0.0117605	0.0497	623.59	441.43	1.41266
ILMN_2635801	2310079N02Rik	0.002569	0.0208	2431.84	1721.62	1.41253
ILMN_2749717	Bcl3	0.0006442	0.00991	258.81	183.24	1.41241
ILMN_2902115	Rpl10a	0.000206	0.00547	13617.3	9643.62	1.41205
ILMN_1235688	Cd151	0.0002236	0.0057	1357.44	961.35	1.41201
ILMN_3001616	Plp2	0.0002759	0.0064	287	203.3	1.41171
ILMN_2650739	Arhgap9	0.0031431	0.0231	322.91	228.78	1.41144
ILMN_2768087	Col6a1	0.0016628	0.0163	946.42	671.13	1.41019
ILMN_1253602	9630007E23Rik	2.5e-06	0.000897	319.59	226.89	1.40857
ILMN_1250001	4930583H14Rik	0.0010606	0.0129	253.95	180.29	1.40856
ILMN_2448651	Ampd3	4.57e-05	0.00282	2903.12	2061.28	1.40841
ILMN_2642800	Sostdc1	0.0064768	0.0346	282.88	201.03	1.40715
ILMN_2734729	H2-Aa	0.0001238	0.0043	233.37	165.92	1.40652
ILMN_1258357	Dok3	0.0040366	0.0265	487.48	346.79	1.40569
ILMN_2746681	BC013712	0.0008885	0.0117	247.88	176.48	1.40458
ILMN_2806159	Tmsb4x	0.0004692	0.00847	14237.8	10139.2	1.40423
ILMN_2639155	Prcp	0.0008473	0.0114	306.97	218.75	1.40329
ILMN_2676127	Scarf2	0.0107432	0.0471	654.58	466.51	1.40314
ILMN_2837493	EG634650	0.0051556	0.0304	303.04	216.06	1.40257
ILMN_1260061	D17H6S56E-5	1.62e-05	0.00179	246.43	175.75	1.40216
ILMN_2774596	Lamc1	0.0068873	0.0359	998.24	711.94	1.40214
ILMN_1232495	LOC100044177	0.0005438	0.0091	472.81	337.37	1.40146
ILMN_2715042	Sdc3	0.0063119	0.0341	3872.12	2763.29	1.40127
ILMN_1218181	Ifitm6	0.0035949	0.0249	279.22	199.27	1.40121
ILMN_1224026	IGHV1S31_X02463_Ig_heavy_variable_1S31_40	0.0465649	0.12	239.79	171.14	1.40113
ILMN_1214500	Rgma	0.0008294	0.0113	1176.25	839.88	1.4005
ILMN_3008733	AA960436	0.002489	0.0204	983.23	702.32	1.39997
ILMN_2686132	Ada	0.0066388	0.0352	248.34	177.57	1.39855
ILMN_2677472	LOC100046741	0.0001683	0.00484	1612.2	1153.2	1.39802
ILMN_2694170	Cd97	0.0079512	0.0392	373.77	267.41	1.39774
ILMN_1215550	Inppl1	0.0039508	0.0262	2219.98	1588.51	1.39752
ILMN_2776922	Glrx1	0.0018843	0.0174	624.64	447.04	1.39728
ILMN_2663281	2310045A20Rik	0.000279	0.00644	1336.46	956.66	1.39701
ILMN_2613422	Itk	5.17e-05	0.00298	292.76	209.62	1.39662
ILMN_2963320	Cd33	0.0019848	0.0179	240.57	172.33	1.39598
ILMN_2752545	Lama3	0.0004781	0.00856	368.09	263.71	1.39581
ILMN_2490548	Tspan4	3.11e-05	0.00235	418.09	299.56	1.39568
ILMN_2666312	Tmem82	7.05e-05	0.00345	269.78	193.31	1.39558
ILMN_2589256	Adap2	0.0002698	0.00631	304.21	218.05	1.39514
ILMN_2775360	Mapkapk3	0.0022001	0.019	290.1	207.99	1.39478
ILMN_1218842	LOC381105	0.0498259	0.126	482.48	346.02	1.39437
ILMN_1213378	Lonrf3	0.001184	0.0136	1263.21	906.11	1.3941
ILMN_2639809	Nucb1	0.0022264	0.0191	2070.61	1487.49	1.39202
ILMN_2920849	Pira4	0.0034137	0.0242	236.95	170.28	1.39153
ILMN_2900462	Atp2a3	0.0010804	0.013	310.72	223.3	1.39149
ILMN_2659426	Cxcl14	0.0013891	0.0148	889.5	639.52	1.39089
ILMN_1244695	Fam101a	0.0009755	0.0123	255.97	184.2	1.38963
ILMN_2751037	Spata13	0.0024954	0.0204	1788.01	1286.69	1.38962
ILMN_2463979	Twsg1	0.0029519	0.0222	1780.55	1281.49	1.38944
ILMN_2754220	Tor1aip2	0.0025564	0.0207	343.2	247.02	1.38936
ILMN_2546461	1600029O10Rik	0.0001515	0.00465	240.81	173.35	1.38915
ILMN_2753492	Ripk1	0.0005739	0.00934	478.04	344.17	1.38896
ILMN_2528515	LOC381448	0.0101889	0.0456	4786.62	3446.86	1.38869
ILMN_2474052	5830411I20	0.0032635	0.0236	309.81	223.16	1.38829
ILMN_1228717	LOC225134	0.0021225	0.0186	4567.9	3290.47	1.38822
ILMN_2919850	Lrmp	2.03e-05	0.00198	299.75	216.04	1.38747
ILMN_2914416	Ncstn	0.0014365	0.0151	2722.28	1963.56	1.3864
ILMN_1225930	LOC100039346	0.0055711	0.0318	3532.67	2548.63	1.38611
ILMN_2946520	Npy	0.0221776	0.0745	1262.07	910.84	1.38561
ILMN_2647028	Copz2	0.0016095	0.016	554.71	400.35	1.38556
ILMN_1224768	Ehd4	0.0109142	0.0475	1277.19	921.8	1.38554
ILMN_2713464	Abhd4	0.004312	0.0275	1326.09	957.29	1.38525
ILMN_1249550	Fkbp9	0.001416	0.015	1799.38	1299.45	1.38472
ILMN_2669912	Nrp1	0.0118422	0.0499	1110.08	801.75	1.38457
ILMN_2637165	2310001H17Rik	0.0006705	0.0101	283.92	205.09	1.38437
ILMN_3014753	Ifi202b	0.0036768	0.0251	239.37	172.96	1.38396
ILMN_2639750	LOC632022	0.0038352	0.0257	8187.84	5916.68	1.38386
ILMN_1257771	LOC638301	0.0049795	0.0298	230.54	166.67	1.38321
ILMN_2980177	Fhod1	0.003356	0.024	417.88	302.14	1.38307
ILMN_1228696	Ada	0.000624	0.00974	236.25	170.82	1.38303
ILMN_2941677	Ddost	0.0047109	0.0289	1439.83	1041.11	1.38298
ILMN_1233813	Ss18	0.0002117	0.00557	695.11	502.83	1.3824
ILMN_1245924	Map3k8	0.0001252	0.00432	332.96	240.97	1.38175
ILMN_1236059	Stat4	4.4e-05	0.00279	240.71	174.21	1.38172
ILMN_2633229	Atp5a1	0.0428558	0.114	3193.68	2312.77	1.38089
ILMN_1259946	Cdc42se1	0.0002595	0.00616	3803.57	2754.64	1.38079
ILMN_2989955	Bmp1	0.0004793	0.00856	1167.26	845.69	1.38025
ILMN_1221874	LOC244710	0.0015423	0.0157	319.29	231.35	1.38012
ILMN_2903364	Swap70	0.0024621	0.0203	647.59	469.39	1.37964
ILMN_2518546	Vhl	0.0061986	0.0337	436.96	316.78	1.37938
ILMN_2927025	Sdcbp	0.023844	0.0781	5333.2	3866.98	1.37916
ILMN_2870320	Prkd2	0.0003704	0.00741	1098.86	797.2	1.3784
ILMN_2769191	Tbxas1	0.007538	0.0379	299.02	217.09	1.3774
ILMN_3108783	Fxyd1	0.0052631	0.0308	470.73	341.76	1.37737
ILMN_3161543	Ikbke	0.0015918	0.0159	270.3	196.26	1.37725
ILMN_2738054	Plekhg2	0.0032178	0.0234	698.25	507.06	1.37706
ILMN_1236105	Fyb	3.2e-05	0.00235	252.84	183.71	1.3763
ILMN_2718284	Mfsd1	0.0042335	0.0272	1656.01	1203.46	1.37604
ILMN_2944601	4933439C20Rik	0.0110373	0.0477	2064.21	1500.13	1.37602
ILMN_3115281	Capg	0.0033675	0.024	271.5	197.31	1.37601
ILMN_1234086	Dhdh	0.0173549	0.0637	472.12	343.54	1.37428
ILMN_2645780	Osgin1	0.0005714	0.00934	244.08	177.63	1.37409
ILMN_1235811	1110032E23Rik	0.0032064	0.0234	446.98	325.31	1.37401
ILMN_1245307	Fbln2	0.0270941	0.0846	296.66	215.92	1.37393
ILMN_1237983	Padi2	0.004316	0.0275	1765.81	1285.57	1.37356
ILMN_2935796	Rer1	0.0261572	0.0827	599.71	436.62	1.37353
ILMN_2740902	Mki67	0.001688	0.0164	244.15	177.76	1.37348
ILMN_2646985	Atf5	0.0063399	0.0342	627.49	456.95	1.37321
ILMN_2873822	Aebp1	0.0061886	0.0337	545.1	397.02	1.37298
ILMN_1256735	Gus-s	0.0061474	0.0336	554.22	403.68	1.37292
ILMN_2491469	Tens1	0.000468	0.00845	302.7	220.48	1.37291
ILMN_1235201	Cnr2	0.0002302	0.00579	242.14	176.37	1.37291
ILMN_2606144	Cd300lf	0.0061602	0.0336	230.74	168.14	1.37231
ILMN_1237723	Lrp1	0.0327382	0.0959	480.29	350	1.37226
ILMN_2713898	Ddr1	0.0015277	0.0156	2157.58	1572.45	1.37211
ILMN_3008858	Ctsc	0.0023566	0.0197	235.43	171.63	1.37173
ILMN_2758215	Parp4	0.0020775	0.0184	722.66	527.02	1.37122
ILMN_2611755	Serpinb6b	0.00104	0.0128	251.55	183.47	1.37107
ILMN_2908846	Iqgap2	0.0021982	0.019	277.89	202.73	1.37074
ILMN_2653765	Nusap1	0.0012153	0.0138	263.18	192	1.37073
ILMN_2808946	Rps5	0.0006404	0.00987	1670.95	1219.24	1.37048
ILMN_2638082	Scgb3a1	0.0026942	0.0213	230.41	168.13	1.37043
ILMN_2540475	LOC100046503	0.0028112	0.0217	1344.8	981.6	1.37001
ILMN_2913326	2610039C10Rik	0.0011624	0.0135	642.51	469.02	1.3699
ILMN_2665545	Rin3	0.0055658	0.0317	491.43	358.77	1.36976
ILMN_2985497	Naip2	0.0038296	0.0257	263.82	192.64	1.3695
ILMN_2885277	Nnmt	0.0009414	0.012	261.95	191.38	1.36874
ILMN_2492403	Cd151	0.0007117	0.0104	1242.64	908.33	1.36805
ILMN_1226829	Cd93	0.0150322	0.058	383.32	280.24	1.36783
ILMN_2955020	Ticam2	0.0012552	0.0141	246.31	180.13	1.3674
ILMN_2614212	Mapkapk2	0.007263	0.037	810.13	592.53	1.36724
ILMN_2478101	LOC100047963	0.0011287	0.0133	283.93	207.69	1.36709
ILMN_1221257	BC026585	0.0117103	0.0496	946.04	692.02	1.36707
ILMN_1246758	Os9	2.72e-05	0.00223	1751.4	1281.24	1.36696
ILMN_1241675	Ascc2	0.0034311	0.0242	539.09	394.45	1.36669
ILMN_2844996	Actn1	0.0004136	0.00787	1016.07	743.98	1.36572
ILMN_2707363	Cebpd	0.0069816	0.0362	532.24	389.72	1.3657
ILMN_2692316	Dpep2	0.0041813	0.027	230.36	168.68	1.36566
ILMN_2525605	EG667728	0.0047285	0.029	3719.67	2725.18	1.36493
ILMN_2519676	Triobp	0.0227327	0.0757	1914.65	1402.97	1.36471
ILMN_2567962	A130019H11Rik	0.0001604	0.00479	250.3	183.47	1.36426
ILMN_2651575	Ifngr1	0.0011504	0.0134	512.38	375.66	1.36395
ILMN_1258612	4930599N23Rik	4.21e-05	0.00276	241.66	177.2	1.36377
ILMN_2772920	Fbxo4	0.0003135	0.00679	571.96	419.84	1.36233
ILMN_2874853	Eef1b2	0.0013183	0.0145	2017.08	1480.8	1.36216
ILMN_1224437	2810423O19Rik	9.97e-05	0.00386	2717.55	1997.41	1.36054
ILMN_1236158	Rps5	0.001748	0.0168	14935.5	10980.9	1.36014
ILMN_2982200	Mrpl13	0.038174	0.106	467.87	343.99	1.36013
ILMN_2727799	Trafd1	0.0001225	0.00429	412.02	302.94	1.36007
ILMN_2698107	Eif1a	0.0005414	0.0091	1017.24	748.38	1.35926
ILMN_2640927	Slc23a2	0.0387278	0.107	738.65	543.51	1.35904
ILMN_2694175	Cd97	0.0108101	0.0472	389.25	286.52	1.35854
ILMN_2644845	Trmt6	0.016782	0.0624	429.22	316.06	1.35803
ILMN_2774646	Myd88	0.0009753	0.0123	340.68	250.9	1.35783
ILMN_2523794	A630001G21Rik	0.0001051	0.00397	258.46	190.42	1.35732
ILMN_2746234	EG626175	0.000325	0.00693	7440.45	5484.3	1.35668
ILMN_2590917	Aim1	4.6e-05	0.00283	232.82	171.75	1.35557
ILMN_2520249	Hspg2	0.034662	0.0995	454.41	335.23	1.35552
ILMN_1224128	Nfe2l2	0.0034711	0.0244	339.33	250.35	1.35542
ILMN_1218913	Igf2bp3	9.5e-06	0.00142	243.43	179.66	1.35495
ILMN_1239211	LOC100047935	0.0010198	0.0126	9481.28	6998.86	1.35469
ILMN_1225414	Rab5c	0.0031818	0.0233	3059.76	2259.03	1.35446
ILMN_2776603	Ccl9	0.0101926	0.0456	280.66	207.22	1.35441
ILMN_2996683	Pvrl2	0.000423	0.00802	335.37	247.65	1.35421
ILMN_2497526	LOC674195	0.009413	0.0433	1162.7	858.6	1.35418
ILMN_2740432	LOC100043391	0.0007064	0.0104	14878.5	10993.8	1.35336
ILMN_2595612	Idh2	0.0324858	0.0953	1176.26	869.19	1.35328
ILMN_1219155	Jak3	0.0003846	0.00757	299.17	221.07	1.35328
ILMN_1235932	Pdgfra	0.0010839	0.013	1555.09	1149.13	1.35328
ILMN_2776283	Tcea3	0.0034663	0.0244	404.71	299.11	1.35305
ILMN_2669714	Ctsa	0.0352667	0.101	2066.29	1527.38	1.35283
ILMN_2849449	Itga5	0.0006988	0.0103	258.98	191.48	1.35252
ILMN_2523427	2010003O02Rik	0.0037662	0.0255	421.17	311.45	1.35229
ILMN_3129206	D4Ertd22e	0.002112	0.0186	2109.31	1559.87	1.35223
ILMN_2613140	Oas1b	4.75e-05	0.00284	233.22	172.48	1.35216
ILMN_2852217	Gnpda1	0.0009965	0.0124	863.52	638.78	1.35183
ILMN_1220307	LOC100046025	0.0028007	0.0217	575.6	425.99	1.35121
ILMN_2519677	Triobp	0.0119065	0.05	1731.03	1281.12	1.35118
ILMN_1254173	Laptm4a	0.0092372	0.0428	2550.97	1888.92	1.35049
ILMN_2834696	Snap23	0.0004235	0.00802	1107.68	820.32	1.3503
ILMN_1231851	Enpp1	0.0377147	0.105	414.55	307.07	1.35002
ILMN_1256128	LOC100046469	0.001129	0.0133	255.81	189.49	1.34999
ILMN_1217629	Itgae	0.0095835	0.0438	543.8	402.83	1.34995
ILMN_1239860	1810035L17Rik	0.0293055	0.0891	2221.23	1645.99	1.34948
ILMN_1258415	Mat2a	0.006107	0.0335	1553.73	1151.69	1.34909
ILMN_2635895	Plscr2	0.0059948	0.0332	290.93	215.68	1.3489
ILMN_2651389	Bhlhb8	0.0189347	0.0672	235.9	174.9	1.34877
ILMN_2648455	Nfatc1	0.0012303	0.0139	370.99	275.08	1.34866
ILMN_3020240	Hbp1	0.0001786	0.00505	2448.08	1815.26	1.34861
ILMN_3111877	Rbms2	0.0002912	0.00658	1655.06	1227.33	1.3485
ILMN_1243988	LOC269251	0.0030846	0.0228	621.78	461.15	1.34832
ILMN_2781030	Napsa	0.002085	0.0184	237.1	175.91	1.34785
ILMN_1243066	Il1a	0.0014973	0.0154	238.7	177.11	1.34775
ILMN_2805945	D3Ucla1	0.0125212	0.0516	833.81	618.83	1.3474
ILMN_2592266	Pqlc1	0.0010833	0.013	1546.22	1147.82	1.34709
ILMN_2609813	Chi3l1	0.00083	0.0113	2635.33	1956.52	1.34695
ILMN_1236459	Paox	0.0026256	0.021	301.02	223.49	1.34691
ILMN_2764551	Cox6b2	7.11e-05	0.00346	377.11	280.01	1.34677
ILMN_2731901	S100a4	0.0001361	0.00445	250.32	185.91	1.34646
ILMN_2652909	Ddit3	0.0161521	0.0608	803.89	597.1	1.34632
ILMN_2678714	Id4	0.0086283	0.0411	1369.28	1017.1	1.34626
ILMN_2927373	Ddit3	0.0047772	0.0291	726.68	540.24	1.34511
ILMN_1260088	LOC100043527	0.002476	0.0203	11135.4	8283.12	1.34434
ILMN_1216950	D4Ertd22e	0.0005855	0.00941	517.17	384.85	1.34382
ILMN_1256142	Marcks	0.0108096	0.0472	5007.12	3726.27	1.34374
ILMN_2504823	Trim47	6.64e-05	0.00335	271.85	202.33	1.3436
ILMN_1243885	Plagl2	0.0005326	0.00904	631.25	469.99	1.34311
ILMN_1224005	Adam8	0.0056225	0.0319	258.36	192.37	1.34304
ILMN_2614728	Acadsb	0.0053222	0.031	1717.76	1279.06	1.34299
ILMN_2726931	Blnk	0.0010517	0.0129	248.52	185.12	1.34248
ILMN_2595774	Mta2	0.0022564	0.0193	1060.25	789.86	1.34233
ILMN_2489305	LOC207685	0.0016879	0.0164	241.44	179.97	1.34156
ILMN_2659380	Elf1	0.00253	0.0206	397.93	296.66	1.34137
ILMN_2543173	Dab2	0.0014582	0.0152	340.99	254.24	1.34121
ILMN_2598622	Slamf8	0.0001949	0.00531	263.38	196.4	1.34104
ILMN_2706101	Snx5	0.0358348	0.102	321.96	240.1	1.34094
ILMN_2967904	Slc44a1	0.0086081	0.041	434.12	323.81	1.34066
ILMN_2431965	Palld	0.0003991	0.00772	335.03	249.95	1.34039
ILMN_1226186	Birc2	0.0184145	0.0661	522.67	390.07	1.33994
ILMN_2500157	4733401I05Rik	0.0008721	0.0116	247.67	184.84	1.33992
ILMN_1248439	St6galnac4	0.0035914	0.0249	404.13	301.63	1.33982
ILMN_1219136	Vamp8	7.94e-05	0.00354	283.91	211.96	1.33945
ILMN_2661971	Gm2a	0.0286144	0.0877	4552.94	3399.18	1.33942
ILMN_1231012	Lcp2	0.0001087	0.00405	226.9	169.47	1.33888
ILMN_2607951	Haao	8.84e-05	0.00366	250.74	187.3	1.33871
ILMN_1245504	LOC100040413	0.0372403	0.104	443.34	331.26	1.33834
ILMN_2431237	Xbp1	0.0101901	0.0456	4366.54	3262.9	1.33824
ILMN_2888448	Ccr6	0.0496778	0.126	224.8	168	1.3381
ILMN_2710449	Crip2	0.0009536	0.0121	3046.67	2277.63	1.33765
ILMN_2589785	LOC100047856	0.0078556	0.0389	1210.75	905.17	1.33759
ILMN_1241258	Tens1	0.0012658	0.0141	294.12	219.89	1.33758
ILMN_2961933	Nid2	0.0097402	0.0443	293.92	219.75	1.33752
ILMN_2666406	Prrc1	0.0021976	0.019	511.02	382.18	1.33712
ILMN_1230423	Sh3pxd2b	0.0170818	0.0631	1079.31	807.28	1.33697
ILMN_1228535	Pmp22	0.0202511	0.0703	5045.86	3774.13	1.33696
ILMN_1237466	LOC677008	0.0006265	0.00976	235.25	175.96	1.33695
ILMN_2416424	D19Wsu162e	0.0025055	0.0205	2846.68	2129.52	1.33677
ILMN_1258950	Slc16a6	0.0251069	0.0807	511.41	382.59	1.33671
ILMN_2665490	Litaf	0.0150963	0.0582	7213.2	5397.23	1.33646
ILMN_2741114	Gusb	0.0161102	0.0607	288.02	215.52	1.3364
ILMN_2616226	Dbp	0.0402343	0.109	4475.97	3349.65	1.33625
ILMN_2755008	Nfkbiz	0.0228	0.0759	680.17	509.31	1.33547
ILMN_2831944	Amdhd2	0.0040363	0.0265	400.15	299.65	1.33539
ILMN_1238376	M6pr	0.0016786	0.0164	4625.96	3464.5	1.33525
ILMN_2589790	Stat3	0.0121629	0.0507	1097.68	822.35	1.33481
ILMN_2537948	LOC624610	0.0001353	0.00444	234.02	175.34	1.33466
ILMN_1229984	2700092H06Rik	0.0095373	0.0437	1133.58	849.54	1.33435
ILMN_2612143	Sin3a	0.0071826	0.0369	1221.74	915.65	1.33429
ILMN_1246340	9330185J12Rik	0.0354917	0.101	665.96	499.3	1.33379
ILMN_2866901	Efemp2	0.0060912	0.0335	379.25	284.38	1.3336
ILMN_2620913	Inppl1	0.0034396	0.0243	2013.27	1509.87	1.33341
ILMN_2707798	Tmem132a	0.0061776	0.0337	234.67	176.05	1.33297
ILMN_1247981	C730046C01Rik	0.0259803	0.0824	538.06	403.75	1.33266
ILMN_2857570	Rpl29	0.0005939	0.00945	2265.42	1700.27	1.33239
ILMN_2673211	Pfn1	0.0080311	0.0394	951.87	714.43	1.33235
ILMN_2929896	Pbk	0.0060473	0.0334	239.93	180.13	1.33198
ILMN_2661576	Bicc1	0.0120174	0.0503	860.44	646.06	1.33183
ILMN_2712066	Pgd	0.0007432	0.0107	1843.06	1383.92	1.33177
ILMN_2751215	Tor1aip1	0.0041948	0.027	580.2	435.67	1.33174
ILMN_2662509	Fadd	0.008251	0.04	515.09	386.84	1.33153
ILMN_2765015	Eed	0.0059032	0.0329	614.58	461.69	1.33115
ILMN_1232707	Samhd1	0.0007882	0.011	241.82	181.67	1.33109
ILMN_2867241	Pon3	0.0016313	0.0162	240.59	180.75	1.33107
ILMN_2961091	Slc29a3	0.0309437	0.0922	767.27	576.52	1.33086
ILMN_1256824	Gpr171	5.48e-05	0.00308	224	168.44	1.32985
ILMN_2987027	Plekhg2	0.0072053	0.0369	526.3	395.78	1.32978
ILMN_2664202	Rarres1	0.0125883	0.0518	709.51	533.56	1.32977
ILMN_3155180	Itpr2	0.0002832	0.0065	860.17	647.29	1.32888
ILMN_2692421	Ciz1	0.02635	0.083	1027.22	773.14	1.32863
ILMN_1230239	LOC674114	0.0319916	0.0943	218.94	164.96	1.32723
ILMN_1252958	LOC384727	0.005156	0.0304	700.53	527.95	1.32689
ILMN_2480957	Nrp2	0.001986	0.0179	279.89	211.14	1.32561
ILMN_2794608	Bcat2	0.0200297	0.0698	699.53	527.8	1.32537
ILMN_1254630	Ptpre	0.0079612	0.0392	529.93	399.91	1.32512
ILMN_2908735	Nucb1	0.0113981	0.0487	1138.31	859.2	1.32485
ILMN_2696575	Ctnnb1	0.0012423	0.014	3084.99	2328.66	1.32479
ILMN_2534572	LOC272681	0.00087	0.0116	15213.3	11484.1	1.32473
ILMN_2924136	Rplp2	0.0028902	0.022	10097.5	7623.88	1.32446
ILMN_2654341	LOC100047888	0.01096	0.0476	356.43	269.13	1.32438
ILMN_2491552	LOC100048439	0.0256256	0.0817	880.52	665.03	1.32403
ILMN_1245792	Tsp50	0.0021464	0.0188	227.31	171.71	1.3238
ILMN_1240719	BC004044	0.0446477	0.117	383.07	289.49	1.32326
ILMN_2771225	BC004012	0.0005112	0.00884	1712.3	1294.23	1.32303
ILMN_2642239	Nfkb2	8.84e-05	0.00366	239.38	180.97	1.32276
ILMN_1254452	A430093F15Rik	2.7e-06	0.000897	222.28	168.05	1.3227
ILMN_3138732	Nrap	0.00034	0.0071	223.87	169.26	1.32264
ILMN_1246517	Klra17	0.0012099	0.0138	230.46	174.25	1.32258
ILMN_2595359	Slc3a2	0.0329988	0.0964	320.53	242.38	1.32243
ILMN_2632665	Cav1	0.0229207	0.0761	1586.88	1200.35	1.32201
ILMN_1249688	Tnfaip8l2	0.0022259	0.0191	226.92	171.66	1.32192
ILMN_1237736	Plekhf2	0.0033096	0.0238	330.87	250.35	1.32163
ILMN_2768972	Fam107a	0.0201827	0.0701	1757.76	1330	1.32162
ILMN_2975718	Rps6ka1	0.0012711	0.0142	2182.18	1651.24	1.32154
ILMN_2823462	Oas1b	8.21e-05	0.00358	233.72	176.87	1.32142
ILMN_1253958	EG237361	0.0027475	0.0215	1027.03	777.29	1.3213
ILMN_1253625	LOC100046343	0.017171	0.0633	1240.03	938.7	1.32101
ILMN_1249378	Bhlhb2	0.0105533	0.0465	2557.2	1936.02	1.32085
ILMN_2707127	Nubp1	0.0006893	0.0102	1036.8	784.96	1.32083
ILMN_2633942	Paox	0.0127413	0.0522	312.68	236.78	1.32055
ILMN_2837802	BC028528	0.0007623	0.0108	324.3	245.6	1.32044
ILMN_3150658	Nme2	0.0080991	0.0396	2006.91	1519.91	1.32041
ILMN_2474229	Cd44	7.88e-05	0.00353	224.84	170.29	1.32034
ILMN_2679937	LOC100046056	0.0073248	0.0372	1166.01	883.28	1.32009
ILMN_2504433	Hsp90b1	0.0266575	0.0836	8379.05	6348.81	1.31978
ILMN_2936476	Pycard	0.0002348	0.00584	235.52	178.48	1.31959
ILMN_2705166	St6gal1	0.0027655	0.0216	3024.46	2292.46	1.31931
ILMN_2813830	Nt5e	0.0004128	0.00787	487.14	369.33	1.31898
ILMN_1219335	Igfbp3	0.0285572	0.0876	350.25	265.59	1.31876
ILMN_2752624	Ccrl2	0.0076888	0.0384	257.33	195.13	1.31876
ILMN_2763710	BC003324	0.003029	0.0226	311.96	236.57	1.31868
ILMN_2914271	Araf	0.0053775	0.0312	1402.44	1063.73	1.31842
ILMN_1212836	Ptprc	0.000986	0.0123	220.07	166.94	1.31826
ILMN_1248478	Comt	0.0022199	0.0191	3262.7	2475.01	1.31826
ILMN_2903945	Gadd45g	0.0378126	0.105	4622.93	3507	1.3182
ILMN_2730003	Ccdc86	0.0086038	0.041	936.54	710.66	1.31785
ILMN_1242399	Hist1h2bc	0.013541	0.0543	3079.9	2338.07	1.31728
ILMN_1225192	Nfkbid	0.0002008	0.00541	411.28	312.26	1.31711
ILMN_1232209	Nampt	0.0016129	0.016	253.13	192.25	1.31667
ILMN_2821501	Zfand6	0.0183067	0.0658	389.67	296	1.31645
ILMN_2674966	Igsf10	0.0001652	0.00483	370.29	281.29	1.3164
ILMN_2431007	Alkbh	0.0060596	0.0334	316.47	240.46	1.3161
ILMN_1223029	Rab8b	0.0021674	0.0188	3329.48	2530.28	1.31585
ILMN_2803399	Mcm6	0.0004402	0.00821	344.61	261.94	1.31561
ILMN_1219016	Wwtr1	0.0394844	0.108	1041.44	791.61	1.3156
ILMN_1250213	Sh3glb1	0.0209979	0.0719	848	644.75	1.31524
ILMN_2700689	Ibrdc3	0.0122526	0.0509	1142.76	868.94	1.31512
ILMN_1244409	Cmtm4	0.0017873	0.0169	317.61	241.56	1.31483
ILMN_2710166	Ddx3x	0.0378211	0.105	1307.6	994.82	1.31441
ILMN_2419490	Tnfrsf18	3e-06	0.000908	215.01	163.63	1.314
ILMN_2841290	Tnfaip2	0.000807	0.0111	229.1	174.37	1.31387
ILMN_2588216	Il8ra	0.0001888	0.00522	218.08	166.01	1.31366
ILMN_1227386	Aig1	0.0039078	0.026	496.73	378.15	1.31358
ILMN_2915060	Dgkz	0.0068487	0.0358	1043.5	794.43	1.31352
ILMN_2775157	Arg1	0.02476	0.08	228.23	173.77	1.3134
ILMN_2602139	LOC100041504	0.0250381	0.0805	233.29	177.65	1.3132
ILMN_2682928	Rai14	0.0018169	0.0171	657.1	500.43	1.31307
ILMN_2647336	AF251705	4.89e-05	0.00289	225.41	171.72	1.31266
ILMN_2879746	Lasp1	0.0046608	0.0288	5000.85	3810.02	1.31255
ILMN_2650502	Gdap10	0.0042208	0.0271	255.1	194.36	1.31251
ILMN_3088269	Gimap8	0.0001563	0.00472	303.27	231.1	1.31229
ILMN_1236161	Slc10a3	0.004473	0.0281	599.21	456.77	1.31184
ILMN_3161652	Clec4a3	0.0042208	0.0271	256.02	195.17	1.31178
ILMN_2920736	Bbc3	0.0056956	0.0322	383.01	292	1.31168
ILMN_1212695	Gpr84	0.0022778	0.0193	269.77	205.67	1.31166
ILMN_1255562	Fancl	0.0026761	0.0212	244.71	186.58	1.31156
ILMN_2693403	Ela1	0.0067515	0.0355	697.02	531.66	1.31103
ILMN_1245948	Eps15-rs	0.0041973	0.027	286.61	218.62	1.311
ILMN_1221251	1110012D08Rik	5.77e-05	0.00316	1158.62	883.79	1.31097
ILMN_1244024	Cebpg	0.0254875	0.0814	856.67	653.53	1.31084
ILMN_2741096	Timp3	0.0204668	0.0708	1978.95	1510.03	1.31054
ILMN_2754155	Gpr126	0.0049761	0.0298	305.86	233.42	1.31034
ILMN_1252450	LOC380707	0.0280055	0.0865	452.34	345.27	1.31011
ILMN_2658804	Rras	0.00227	0.0193	695.12	530.62	1.31001
ILMN_2861123	Tmem150	0.0036054	0.0249	616.66	470.82	1.30976
ILMN_2691567	Hyi	0.0098611	0.0446	654.37	499.63	1.30971
ILMN_2699898	Itgae	0.003351	0.024	502.39	383.86	1.30878
ILMN_2700292	H13	0.0050156	0.03	488.15	373.26	1.3078
ILMN_3141165	Gimap1	0.0012038	0.0137	319.61	244.41	1.30768
ILMN_2637630	BC013529	0.0114578	0.0489	2263.59	1731.34	1.30742
ILMN_2538355	LOC386233	0.0366452	0.103	310.09	237.2	1.30729
ILMN_1237114	Tmem154	0.0004653	0.00844	236.98	181.28	1.30726
ILMN_2669793	Ccnd1	0.0345759	0.0993	353.86	270.76	1.30691
ILMN_2971043	V1rd6	1.56e-05	0.00175	230.29	176.21	1.30691
ILMN_1214396	LOC630729	0.0201007	0.07	720.14	551.06	1.30683
ILMN_2915059	Dgkz	0.0005383	0.00909	1193.92	913.95	1.30633
ILMN_3143577	Apaf1	0.006858	0.0358	705.91	540.5	1.30603
ILMN_2603568	Obrgrp	0.0097757	0.0444	1719.91	1317.13	1.3058
ILMN_1212975	Wdr23	0.005148	0.0304	591.38	452.92	1.30571
ILMN_2527650	LOC268700	0.0062576	0.0339	3455.11	2646.41	1.30558
ILMN_2711551	Rpl39	0.0005654	0.00928	11028.2	8448.1	1.30541
ILMN_2529458	LOC230253	0.0002461	0.00598	3221.38	2468.12	1.3052
ILMN_2739287	Dazap2	0.0233596	0.0771	4130.87	3165.12	1.30512
ILMN_1214408	LOC666403	0.0002562	0.00611	6996.72	5361.34	1.30503
ILMN_1220230	Hbp1	0.0015979	0.0159	1906.54	1461.61	1.30441
ILMN_1227653	Rpl27a	0.0335946	0.0975	3782.74	2900.81	1.30403
ILMN_2757966	Cxcl4	0.0369133	0.103	228.74	175.45	1.30373
ILMN_2840856	Ripk4	3.3e-06	0.000914	247.66	189.97	1.30368
ILMN_2723826	Slc7a7	0.0049398	0.0297	261.25	200.4	1.30364
ILMN_2476733	1200016E24Rik	0.0059973	0.0332	1363.8	1046.22	1.30355
ILMN_2663374	Nr1h3	0.001175	0.0135	458.36	351.66	1.30342
ILMN_3162476	Sec61a1	4.23e-05	0.00276	552.89	424.38	1.30282
ILMN_1215951	Mical1	0.0011466	0.0134	324.35	248.98	1.30272
ILMN_2762026	Pcna	0.0135996	0.0545	296.52	227.65	1.30253
ILMN_1227972	Rps16	0.00261	0.0209	5433.77	4172.59	1.30225
ILMN_2939012	1500012F01Rik	0.0286681	0.0878	2228.01	1710.93	1.30222
ILMN_2737959	Plekhm1	0.0047146	0.0289	1308.18	1004.76	1.30198
ILMN_2742849	Mcm5	0.0041738	0.027	399.1	306.55	1.30191
ILMN_2814484	Ifitm1	0.0268837	0.0841	222.38	170.82	1.30184
ILMN_1255034	LOC623568	0.0033146	0.0238	9091.44	6984.11	1.30173
ILMN_2679885	Mocs1	0.0026144	0.021	962.98	739.92	1.30147
ILMN_2461707	Rbms2	0.0019505	0.0178	1092.86	839.95	1.3011
ILMN_2595967	LOC100039532	0.0089909	0.0422	5986.09	4600.83	1.30109
ILMN_2685055	2810474O19Rik	0.0323493	0.095	361.15	277.58	1.30107
ILMN_1257546	4930599N23Rik	1.84e-05	0.00187	246.7	189.64	1.30089
ILMN_1255779	Tbc1d8	0.000125	0.00432	271.28	208.55	1.30079
ILMN_1247710	Nod1	0.0005906	0.00944	1197.69	920.77	1.30075
ILMN_1221935	Glb1	0.0076332	0.0382	948.94	729.87	1.30015
ILMN_2936671	Skap2	4.95e-05	0.00292	2244.58	1726.5	1.30008
ILMN_2771074	Hnrnpa2b1	0.0127595	0.0522	363	279.22	1.30005
ILMN_2755936	Rasl11a	0.0388134	0.107	283.66	218.2	1.3
ILMN_1253741	Pcolce	0.0072292	0.0369	244.38	188	1.29989
ILMN_1231966	Asah1	0.0020335	0.0182	4943.27	3802.86	1.29988
ILMN_1225191	Naprt1	0.0034194	0.0242	889.21	684.07	1.29988
ILMN_1232274	LOC100048508	0.0048977	0.0296	2849.71	2192.3	1.29987
ILMN_1237208	Lamp1	0.0032643	0.0236	13809.4	10624.4	1.29979
ILMN_2962737	Aoah	0.0003288	0.00698	221.45	170.39	1.29967
ILMN_2687745	Pnpla2	0.0218072	0.0736	1468.13	1129.68	1.2996
ILMN_2638889	Nol3	0.0117521	0.0497	783.78	603.14	1.2995
ILMN_2991660	Mif4gd	0.0006828	0.0102	1389.79	1069.63	1.29932
ILMN_2650953	Slc12a7	4e-06	0.000988	240.67	185.25	1.29916
ILMN_1242946	LOC629364	0.0061211	0.0335	619.64	477.01	1.29901
ILMN_2771815	Psmd14	0.0381598	0.106	1640.85	1263.21	1.29895
ILMN_1239720	Akirin1	0.0040386	0.0265	2551.07	1964.33	1.2987
ILMN_2588337	D930015E06Rik	0.0052216	0.0306	405.98	312.63	1.2986
ILMN_1237061	Dm15	0.0185984	0.0665	1181.32	909.8	1.29844
ILMN_2899787	Rgl2	0.0055287	0.0316	625.83	482.2	1.29786
ILMN_2712873	Cyb5r3	0.0013753	0.0148	2429.44	1872.83	1.2972
ILMN_2651388	Mist1	0.0193272	0.0681	213.8	164.87	1.29678
ILMN_2794676	Rps26	0.0241538	0.0788	6881.55	5307.35	1.29661
ILMN_1258996	Mtmr14	0.0043022	0.0275	815.93	629.38	1.2964
ILMN_2662322	Ebi3	0.0001163	0.00414	261.46	201.7	1.29628
ILMN_3116885	Gpr137b	0.0205	0.0709	318.4	245.63	1.29626
ILMN_1222723	LOC668239	0.0049628	0.0298	5622.18	4337.28	1.29625
ILMN_2974343	Pla1a	0.0082919	0.0402	255.49	197.13	1.29605
ILMN_2466335	Apaf1	0.0003937	0.00765	670.04	517	1.29602
ILMN_1259359	Dock2	0.0001556	0.00472	227.92	175.95	1.29537
ILMN_2672380	Arhgap22	0.0062531	0.0339	477.29	368.47	1.29533
ILMN_2862280	Rps19	0.0054894	0.0315	13548	10459.2	1.29533
ILMN_2689401	Mcoln2	0.0017716	0.0169	229.6	177.27	1.2952
ILMN_1223997	Crtap	0.0033615	0.024	410.28	316.87	1.29479
ILMN_1255561	Hspa5	0.0330339	0.0964	280.52	216.74	1.29427
ILMN_2773422	Tmem134	0.0006917	0.0103	765.17	591.21	1.29424
ILMN_3150159	Dbi	0.0088194	0.0417	8845.12	6834.82	1.29413
ILMN_2700408	Mgll	0.0008515	0.0114	1059.18	818.55	1.29397
ILMN_2539149	LOC383330	0.0006242	0.00974	1105.73	855.19	1.29296
ILMN_2601865	Mrpl52	0.0018568	0.0173	1851.17	1431.81	1.29289
ILMN_2675249	Slc35c1	0.0010616	0.0129	1368.31	1059.15	1.29189
ILMN_2664319	Irf3	0.0046857	0.0288	1623.92	1257.19	1.29171
ILMN_2735350	Gdf15	0.0025966	0.0209	214.15	165.81	1.29154
ILMN_2867382	Psd4	0.0007055	0.0104	227.4	176.08	1.29146
ILMN_2502136	Cd40	0.0020048	0.018	234.84	181.9	1.29104
ILMN_2658961	Dgka	0.0006241	0.00974	701.28	543.4	1.29054
ILMN_2739398	Prickle3	0.0130988	0.0532	309.46	239.83	1.29033
ILMN_2778151	Sox9	0.0002145	0.00561	5846.97	4531.57	1.29027
ILMN_2647594	Igf1	0.0024812	0.0204	234.02	181.4	1.29008
ILMN_1243150	A130010J15Rik	0.0002669	0.00627	270.93	210.06	1.28977
ILMN_2488997	2010005O13Rik	0.0014398	0.0151	1635.32	1268.35	1.28933
ILMN_1230411	Kpnb1	0.0288133	0.0881	2109.04	1636.02	1.28913
ILMN_2735996	P4hb	0.0043922	0.0278	4613.78	3579.15	1.28907
ILMN_1247477	LOC280205	0.0176304	0.0643	713.84	553.85	1.28887
ILMN_2726030	AB023957	0.0287636	0.088	369.05	286.45	1.28836
ILMN_1219074	Slfn2	7.33e-05	0.00349	228.9	177.69	1.2882
ILMN_2482571	Flnb	0.011841	0.0499	974.9	756.86	1.28808
ILMN_2752966	Tlr4	0.0005307	0.00903	236.08	183.28	1.28808
ILMN_2922899	Plcb2	0.000256	0.00611	236.2	183.4	1.2879
ILMN_2905859	Nat6	0.0002909	0.00658	512.94	398.32	1.28776
ILMN_2863264	Ctdsp2	0.0133012	0.0537	1432.73	1112.6	1.28773
ILMN_1227317	LOC674087	0.002871	0.022	215.02	166.98	1.2877
ILMN_2705673	Spg21	0.029022	0.0885	872.49	677.56	1.28769
ILMN_1223346	Serf2	0.0064963	0.0347	4428.97	3439.77	1.28758
ILMN_1212637	Lman1	0.01091	0.0475	728.15	565.61	1.28737
ILMN_1234812	Dap	0.0055934	0.0318	339.11	263.45	1.28719
ILMN_1213364	LOC638892	0.0320382	0.0944	1240.15	963.5	1.28713
ILMN_2603647	Clec2d	0.0347875	0.0997	294.08	228.57	1.28661
ILMN_2418222	Zbed4	0.0175635	0.0642	396.56	308.24	1.28653
ILMN_1217913	D230007K08Rik	0.0017939	0.017	440.21	342.22	1.28634
ILMN_2907322	Dtx2	0.0013606	0.0147	1194.63	928.8	1.28621
ILMN_2640239	Pqlc3	0.0027649	0.0216	251.31	195.42	1.286
ILMN_1245994	Flna	0.0406533	0.11	420.86	327.34	1.2857
ILMN_3152079	Slc22a18	6e-06	0.00121	264.43	205.71	1.28545
ILMN_2616309	Pttg1ip	0.0007706	0.0109	5839.34	4542.71	1.28543
ILMN_1237666	Hgf	0.0002967	0.00666	226.12	175.91	1.28543
ILMN_1231896	Ssbp4	1.7e-06	0.000715	1706.49	1327.94	1.28507
ILMN_2928050	Rab8a	0.0002546	0.00611	2393.19	1862.84	1.2847
ILMN_1252353	LOC241621	0.0141761	0.056	1323.94	1030.66	1.28456
ILMN_2523169	Treml1	0.0016475	0.0162	231.96	180.63	1.28417
ILMN_1257505	Samhd1	0.0001473	0.00458	216.52	168.63	1.28399
ILMN_1228498	Las1l	0.0202488	0.0703	383.78	298.94	1.2838
ILMN_1257855	Stard8	0.0009174	0.0119	453.67	353.56	1.28315
ILMN_1247133	Tns3	0.0014562	0.0152	3637.77	2835.09	1.28312
ILMN_2508910	Tpst2	0.0002571	0.00612	1227.56	957.34	1.28226
ILMN_2648292	H3f3b	0.000656	0.00996	5988.06	4670.09	1.28222
ILMN_2773862	C730025P13Rik	0.0033588	0.024	609	475	1.28211
ILMN_1223738	Prdx1	0.0153006	0.0587	10340.5	8067.05	1.28182
ILMN_3006451	Jak3	0.000128	0.00436	277.39	216.45	1.28154
ILMN_1225360	Ythdf2	0.0155933	0.0594	1190.27	928.79	1.28153
ILMN_1240125	Gnb4	0.0071867	0.0369	487.23	380.22	1.28144
ILMN_2514368	1300011L04Rik	0.0009342	0.012	420.39	328.07	1.2814
ILMN_2692315	Dpep2	0.0028977	0.0221	218.63	170.62	1.28139
ILMN_2894961	Fgd6	0.0067731	0.0356	372.08	290.42	1.28118
ILMN_1253395	LOC623466	0.0069468	0.0361	8297.84	6476.87	1.28115
ILMN_1251696	Irf2	0.0001964	0.00534	3177.07	2479.98	1.28109
ILMN_1256085	Il10rb	0.002242	0.0192	245.51	191.69	1.28077
ILMN_2648548	Casp7	0.0045878	0.0285	268.91	209.97	1.28071
ILMN_1236610	Socs6	0.0016043	0.016	404.34	315.72	1.28069
ILMN_2658566	Midn	0.0396665	0.108	1965.8	1536.96	1.27902
ILMN_2920708	Zc3h7a	0.0058614	0.0328	857.11	670.38	1.27854
ILMN_2700166	Ccnd2	0.0162491	0.0611	392.55	307.03	1.27854
ILMN_2749448	Plekho2	0.0439806	0.116	937.8	733.63	1.2783
ILMN_3001481	Chrnb1	0.007612	0.0381	286.75	224.36	1.27808
ILMN_2623216	Pgrmc1	0.0380169	0.105	1108.71	867.56	1.27796
ILMN_1254692	Ms4a6b	0.0014229	0.015	210.26	164.59	1.27748
ILMN_2599233	Scrg1	0.0164621	0.0616	1965.56	1538.65	1.27746
ILMN_2916571	Il3ra	0.0051773	0.0305	234.9	183.9	1.27732
ILMN_2767791	Tbc1d22a	0.0335044	0.0974	2129.16	1666.92	1.2773
ILMN_2705460	Ntrk2	0.0156063	0.0594	313.83	245.74	1.27708
ILMN_2494023	Ehd4	0.0035381	0.0247	257.63	201.78	1.27679
ILMN_1240074	Trim26	7.16e-05	0.00346	1878.41	1471.31	1.27669
ILMN_2727153	LOC100046120	0.0006941	0.0103	16295.7	12767.9	1.27631
ILMN_2913500	Matn4	0.004674	0.0288	300.37	235.39	1.27605
ILMN_2678521	Gpr146	0.017483	0.064	455.11	356.75	1.27571
ILMN_1243256	LOC675985	0.01453	0.0569	351.99	275.93	1.27565
ILMN_2736337	Gatm	0.0107583	0.0471	333.72	261.67	1.27535
ILMN_2491392	Tm7sf3	0.0471434	0.122	845.8	663.35	1.27504
ILMN_2734340	Stx11	0.0008643	0.0115	236.86	185.8	1.27481
ILMN_1216849	Sp100	0.0014732	0.0153	250.46	196.48	1.27474
ILMN_2700334	Bri3	0.0078404	0.0388	3980.59	3122.93	1.27463
ILMN_2629446	Prpsap2	0.0308705	0.0921	532.85	418.13	1.27436
ILMN_1214822	Gfpt2	3.48e-05	0.00247	289.58	227.26	1.27422
ILMN_1234624	Sulf2	0.001312	0.0144	306.2	240.32	1.27413
ILMN_2713673	Cmbl	0.0057956	0.0325	478.77	375.77	1.2741
ILMN_2669164	Arg2	0.0030337	0.0226	225.15	176.73	1.27398
ILMN_1225374	Arsb	0.0005462	0.00912	3184.98	2501.44	1.27326
ILMN_1218605	Nfkbia	0.0314159	0.0931	336.4	264.21	1.27323
ILMN_3132666	Osbpl8	0.0243906	0.0792	704.22	553.11	1.2732
ILMN_2593416	A530088I07Rik	0.0014785	0.0154	220.05	172.84	1.27314
ILMN_1256645	Zfpn1a1	0.0019954	0.018	251.76	197.76	1.27306
ILMN_1240864	Tyki	0.0379955	0.105	1616.31	1269.63	1.27306
ILMN_1256356	Pml	4.45e-05	0.00279	257.25	202.1	1.27288
ILMN_2938704	Il15	0.001505	0.0155	240.58	189.04	1.27264
ILMN_2681030	EG629595	0.00423	0.0272	11785	9263.2	1.27224
ILMN_1216409	1500012F01Rik	0.0461703	0.12	1566.63	1231.89	1.27173
ILMN_1233141	Klra22	0.002914	0.0221	212.42	167.04	1.27167
ILMN_2684759	Otud5	0.000293	0.00661	1005.95	791.07	1.27163
ILMN_1240257	Galnt2	0.0098249	0.0445	2489.95	1958.11	1.27161
ILMN_1216674	LOC234882	0.0159559	0.0603	3003.87	2362.43	1.27152
ILMN_1226293	Slc39a4	7.14e-05	0.00346	226.37	178.04	1.27146
ILMN_2635976	Gltscr2	0.007002	0.0363	1656.43	1302.83	1.27141
ILMN_2724415	1810037C20Rik	0.0111813	0.0481	1186.58	933.67	1.27088
ILMN_2815107	Gosr2	0.0076584	0.0382	1450.91	1141.76	1.27077
ILMN_2594768	Tha1	0.0091297	0.0425	588.45	463.18	1.27046
ILMN_2493249	IGHV1S14_K00707$X00161_Ig_heavy_variable_1S14_164	0.0245762	0.0796	212.46	167.24	1.27039
ILMN_1237033	LOC384710	0.0061481	0.0336	291.26	229.27	1.27038
ILMN_2727116	Sox4	0.0032887	0.0237	426.45	335.76	1.2701
ILMN_2911344	Plscr1	0.0023916	0.0199	302.09	237.85	1.27009
ILMN_1247740	B430201A12Rik	0.0310153	0.0924	283.99	223.61	1.27002
ILMN_2786164	Arhgap1	0.0091855	0.0426	784.65	618.2	1.26925
ILMN_1243212	Sparc	0.0149545	0.0579	314.67	247.96	1.26904
ILMN_3128616	Pik3cd	0.0071756	0.0368	358.9	282.85	1.26887
ILMN_2600779	Ihpk3	4.04e-05	0.00271	260.05	204.97	1.26872
ILMN_1252364	Furin	0.0117484	0.0497	271.14	213.72	1.26867
ILMN_2692797	Slc11a1	0.0037348	0.0254	227.11	179.02	1.26863
ILMN_2701562	2610103J23Rik	0.0019821	0.0179	632.82	498.96	1.26828
ILMN_2683316	Ctsb	0.002764	0.0216	15230.1	12009	1.26822
ILMN_2449506	Eif4a2	0.0038347	0.0257	322.29	254.14	1.26816
ILMN_2654791	Rps11	5.93e-05	0.00318	19256	15184.8	1.26811
ILMN_1259418	Aifm2	0.0002179	0.00564	1029.49	812.07	1.26774
ILMN_2956095	Rassf4	0.0195823	0.0687	833.08	657.4	1.26723
ILMN_1226819	Tapbp	0.0373579	0.104	285.72	225.48	1.26716
ILMN_2644375	Hyal1	0.0469595	0.121	370.05	292.13	1.26673
ILMN_2652645	Gnb2l1	0.0014476	0.0152	254.1	200.61	1.26664
ILMN_2596077	2810474O19Rik	0.0006433	0.0099	416.62	329.02	1.26625
ILMN_2669782	Phca	0.0155538	0.0593	438.88	346.74	1.26573
ILMN_1212734	Fgd6	0.0100112	0.045	350.95	277.32	1.26551
ILMN_2626939	Daxx	0.0067252	0.0354	1075.33	849.95	1.26517
ILMN_1243314	LOC622994	0.0008955	0.0118	1501.87	1187.12	1.26514
ILMN_2463180	Tnc	0.0305896	0.0917	311.29	246.14	1.26469
ILMN_2604179	Lrrc3	0.0001658	0.00483	308.17	243.7	1.26455
ILMN_2835723	Manba	0.0309339	0.0922	1147.44	907.5	1.2644
ILMN_2649067	Irf1	0.00147	0.0153	220.31	174.33	1.26375
ILMN_2700848	Arrb2	0.0248584	0.0802	1078.92	853.84	1.26361
ILMN_2657682	2010308M01Rik	6.66e-05	0.00335	226.63	179.37	1.26348
ILMN_2727437	0610031J06Rik	0.0022787	0.0193	316.89	250.84	1.26332
ILMN_1249486	Mgl1	0.0405481	0.11	216.85	171.67	1.26318
ILMN_2724585	Dag1	0.0345423	0.0993	1161.77	919.82	1.26304
ILMN_1222503	Alg5	0.0010925	0.0131	1688.35	1336.76	1.26302
ILMN_2491526	Zkscan3	0.0481334	0.123	382.8	303.16	1.2627
ILMN_2417316	LOC100044322	0.0029516	0.0222	1264.15	1001.34	1.26246
ILMN_1239185	Erp29	0.000734	0.0106	5767.96	4569.13	1.26238
ILMN_2608933	Tcof1	0.0280187	0.0865	443.95	351.69	1.26233
ILMN_2717549	Rps2	0.001509	0.0155	13305.4	10541.1	1.26224
ILMN_2646891	Centd1	0.0025131	0.0205	3837.94	3041.72	1.26177
ILMN_1228366	Cdkn2c	0.0003147	0.00679	308.38	244.41	1.26173
ILMN_2756613	Adam8	0.0118045	0.0498	221.19	175.33	1.26156
ILMN_1223395	Trafd1	0.0180074	0.0652	293.14	232.44	1.26114
ILMN_2771176	Ccl7	0.0036582	0.0251	228.97	181.56	1.26113
ILMN_2613349	Aldoc	0.0086756	0.0412	578.11	458.45	1.26101
ILMN_1244790	Erbb2ip	0.0067886	0.0356	1055.37	837.06	1.26081
ILMN_2751587	Ndst2	0.0003838	0.00757	718.62	570.19	1.26032
ILMN_1216116	Smarcd2	0.0035998	0.0249	1237.6	981.99	1.2603
ILMN_2846812	Sp100	0.0006751	0.0101	216.4	171.73	1.26012
ILMN_2761472	Lrpap1	0.0073663	0.0373	5666.99	4499.25	1.25954
ILMN_2589662	Bmp7	0.0091431	0.0426	312.77	248.46	1.25883
ILMN_2471166	Tmc6	0.0066291	0.0351	433.03	344.01	1.25877
ILMN_2880052	Xlr4c	0.0005541	0.00918	214.88	170.73	1.2586
ILMN_2705935	Nme2	0.0357651	0.101	4249.16	3376.3	1.25853
ILMN_2615015	Pygl	0.0035952	0.0249	296.19	235.37	1.2584
ILMN_2608719	Clec5a	0.001189	0.0136	217.5	172.85	1.25832
ILMN_2669699	LOC100048530	0.0445687	0.117	319.49	253.91	1.25828
ILMN_1242131	LOC381132	0.0489103	0.125	1074.36	854.38	1.25747
ILMN_2753697	Cd2	5e-06	0.00109	218.66	173.9	1.25739
ILMN_2592476	Nfkb1	0.0166622	0.0622	1073.42	854	1.25693
ILMN_1252845	Polr1c	0.0121447	0.0506	778.35	619.38	1.25666
ILMN_1232890	Rpl32	0.0030967	0.0229	10456.8	8322.12	1.25651
ILMN_1244821	Fgr	0.0003867	0.00757	209.73	166.92	1.25647
ILMN_2848018	Tyk2	0.0005762	0.00934	941.78	749.7	1.25621
ILMN_2671671	Snx8	0.0081879	0.0399	1224.96	975.25	1.25605
ILMN_1219102	5133400O11Rik	0.0098468	0.0446	280.23	223.12	1.25596
ILMN_1243621	A130026C10Rik	0.0018978	0.0175	269.97	214.96	1.25591
ILMN_1236892	Znrf2	0.0003252	0.00693	622.18	495.47	1.25574
ILMN_1233172	Pou3f1	0.0347919	0.0997	474.02	377.53	1.25558
ILMN_2750558	Mamdc2	0.0010095	0.0125	232.89	185.51	1.2554
ILMN_2437848	Col4a5	0.0377043	0.105	458.17	364.97	1.25536
ILMN_2479359	Tmod3	0.0022583	0.0193	624.27	497.31	1.25529
ILMN_1228233	Gstm1	0.0199602	0.0696	3267.7	2603.21	1.25526
ILMN_2971486	Znrd1	0.0221562	0.0745	596.87	475.5	1.25525
ILMN_2644092	Aass	0.000245	0.00597	249.48	198.75	1.25525
ILMN_1255564	1200009F10Rik	0.0024929	0.0204	259.45	206.76	1.25484
ILMN_2747811	Crlf1	0.0044794	0.0281	256.29	204.25	1.25479
ILMN_1235795	LOC675594	0.0007206	0.0105	211.92	168.89	1.25478
ILMN_2461783	Glb1l	0.0030136	0.0225	286.02	227.96	1.25469
ILMN_1221592	Sec11c	0.0465218	0.12	1831.75	1459.97	1.25465
ILMN_2841024	Pnpla1	0.0005083	0.00882	310.88	247.8	1.25456
ILMN_2998173	EG625054	0.0090595	0.0424	13098.9	10444.2	1.25418
ILMN_2735981	Emg1	0.0111439	0.048	1044.02	832.86	1.25354
ILMN_2426691	mt-Co2	0.0115445	0.0492	10292.5	8212.52	1.25327
ILMN_2682623	Aup1	6.14e-05	0.00323	3373.54	2692.22	1.25307
ILMN_2636212	Sh3bgrl	0.028248	0.087	877.04	699.92	1.25306
ILMN_2764205	Tor1a	0.0489142	0.125	582.31	464.87	1.25263
ILMN_1237028	Edem2	0.0318495	0.094	283.08	226.01	1.25251
ILMN_2675785	Myo18b	0.0137628	0.0549	265.41	211.91	1.25247
ILMN_2914418	Ncstn	0.0007884	0.011	636.76	508.43	1.2524
ILMN_1258587	LOC100044376	0.0338732	0.098	760.72	607.42	1.25238
ILMN_2725835	Ptp4a2	0.0335998	0.0975	451.95	360.88	1.25236
ILMN_1257666	Tspan14	0.0051526	0.0304	1205.84	963.3	1.25178
ILMN_3095462	Mfap3	0.0024344	0.0201	980.64	783.51	1.2516
ILMN_3160218	Amica1	0.0007683	0.0109	233.62	186.7	1.25131
ILMN_2656021	Osbpl3	0.0016386	0.0162	333.82	266.78	1.25129
ILMN_2594575	Cugbp2	0.0444673	0.117	746.26	596.47	1.25113
ILMN_1221121	Gpr35	0.0018898	0.0174	218.86	174.95	1.25099
ILMN_3111298	Mcfd2	0.010764	0.0471	2554.41	2042.4	1.25069
ILMN_2619594	Il11ra1	0.0099163	0.0448	2063.74	1650.22	1.25058
ILMN_1254256	Actl6a	0.038778	0.107	546.45	437.06	1.25029
ILMN_1259168	6330407A03Rik	5.13e-05	0.00297	220.32	176.25	1.25004
ILMN_2695134	EG328314	0.0015323	0.0156	265.34	212.31	1.24978
ILMN_2618148	C330008K14Rik	0.0002686	0.0063	246.81	197.49	1.24973
ILMN_2868482	Nadk	0.0005743	0.00934	2043.3	1635.19	1.24958
ILMN_2599412	Kti12	0.0119412	0.0501	469.52	375.77	1.24949
ILMN_2460653	Unc93b1	0.0008493	0.0114	221.02	176.91	1.24934
ILMN_2777019	Spo11	0.005188	0.0305	219.63	175.8	1.24932
ILMN_2718401	Htra3	0.0230228	0.0763	393	314.59	1.24925
ILMN_1231650	LOC100046469	0.0004637	0.00843	217.31	174	1.24891
ILMN_1252673	Cugbp2	0.0201347	0.07	2281.27	1826.64	1.24889
ILMN_2443990	Skil	0.0253716	0.0811	431.04	345.17	1.24878
ILMN_1250612	Tbc1d2	0.00345	0.0243	243.27	194.81	1.24876
ILMN_2638431	A630085K21	1e-05	0.00145	214.2	171.58	1.2484
ILMN_3127790	Ikzf1	0.0008428	0.0114	233.96	187.42	1.24832
ILMN_2467245	Tnf	0.0003854	0.00757	208.22	166.85	1.24795
ILMN_1230302	Napsa	8.51e-05	0.00363	220.39	176.64	1.24768
ILMN_2747060	Coro1a	0.0019584	0.0178	339.52	272.13	1.24764
ILMN_3090207	Cyp4f18	0.0008736	0.0116	209.31	167.79	1.24745
ILMN_2621921	Clcn7	0.0011657	0.0135	499.31	400.31	1.24731
ILMN_2698334	4930486L24Rik	1.9e-06	0.000775	211.8	169.81	1.24728
ILMN_1234143	EG384525	0.0033687	0.024	254.96	204.49	1.24681
ILMN_2665387	Coro1c	0.002857	0.0219	3923.54	3146.94	1.24678
ILMN_1230708	Clec4a1	0.0090732	0.0424	208.85	167.53	1.24664
ILMN_2716838	Hspa4	0.0294176	0.0893	348.35	279.48	1.24642
ILMN_2777087	Mia1	0.002921	0.0222	692.17	555.33	1.24641
ILMN_1255473	Txndc12	0.0278045	0.0861	1494.73	1199.26	1.24638
ILMN_2881322	Rpl18	0.0031508	0.0231	3059.8	2455.23	1.24624
ILMN_2994460	Ctnnb1	0.0028248	0.0218	5560.04	4461.5	1.24623
ILMN_1233857	Mcm6	0.0018444	0.0173	286.9	230.24	1.24609
ILMN_1231035	Csnk1d	0.0012599	0.0141	789.58	633.65	1.24608
ILMN_1223780	Wdr73	0.0317985	0.0939	541.58	434.64	1.24604
ILMN_1224434	Mtdh	0.0006558	0.00996	862.36	692.09	1.24602
ILMN_2843782	Tpst2	0.004506	0.0282	1272.02	1020.96	1.24591
ILMN_1235196	Atp10d	0.013152	0.0533	532.55	427.46	1.24585
ILMN_2845658	LOC625360	0.0001092	0.00406	210.07	168.64	1.24567
ILMN_2773012	Hbp1	0.0007937	0.011	1940.65	1557.95	1.24564
ILMN_2969845	Ccl21c	0.0328148	0.0961	213.08	171.08	1.2455
ILMN_1231053	Hist2h2aa1	0.0203228	0.0705	1715.45	1377.41	1.24542
ILMN_1235909	Ak2	0.0058575	0.0327	531.24	426.56	1.24541
ILMN_2459979	Fancl	0.0001309	0.00437	249.99	200.79	1.24503
ILMN_2701093	Jak1	0.0114744	0.0489	411.86	331.06	1.24406
ILMN_1242221	Ppp1r14b	0.0021149	0.0186	322.39	259.16	1.24398
ILMN_2737941	Rpl26	0.0054216	0.0313	7714.23	6201.35	1.24396
ILMN_1233449	LOC100044430	0.003528	0.0247	211.03	169.7	1.24355
ILMN_2613832	Mgst2	0.0343126	0.0988	356.2	286.5	1.24328
ILMN_1254523	Gsto1	0.0486053	0.124	1718.42	1382.29	1.24317
ILMN_2718330	Cish	0.0035657	0.0248	508.14	408.76	1.24313
ILMN_3155363	Ppl	0.0003322	0.00699	213.82	172.08	1.24256
ILMN_1230878	H2-T10	0.0163147	0.0612	231.73	186.51	1.24245
ILMN_2430579	Ndst1	0.0045894	0.0285	1612.55	1298.17	1.24217
ILMN_2771712	Ankfy1	0.0029644	0.0223	1098.51	884.38	1.24212
ILMN_3002745	Vkorc1	0.0401343	0.109	2204.52	1775.07	1.24193
ILMN_2540188	LOC382230	0.0066203	0.0351	17852.6	14379.8	1.24151
ILMN_1217786	Epsti1	8.4e-05	0.00362	209.16	168.53	1.24108
ILMN_2710253	Cyr61	0.021694	0.0734	270.25	217.76	1.24105
ILMN_2722213	Atf7ip	0.0062706	0.0339	844.75	680.69	1.24102
ILMN_1234388	Twf2	6.08e-05	0.00322	841.85	678.44	1.24086
ILMN_2685125	Derl2	0.0154665	0.0591	461.57	371.98	1.24085
ILMN_2739965	Csnk1d	0.011293	0.0484	782.91	630.97	1.2408
ILMN_1223674	Seh1l	0.008232	0.04	313	252.26	1.24078
ILMN_1215085	Fkbp10	0.0001832	0.00515	258.26	208.18	1.24056
ILMN_1247787	ORF19	0.0111833	0.0481	465.52	375.26	1.24053
ILMN_2956973	Lpcat2	0.0129931	0.0529	362.54	292.27	1.24043
ILMN_2717045	Prdx4	0.0308258	0.0921	2466.52	1989.79	1.23959
ILMN_2790097	Rhoc	0.0358021	0.101	315.74	254.75	1.23941
ILMN_1254814	Clk1	0.0264018	0.0831	1454.02	1173.54	1.239
ILMN_2980466	Idua	0.0151847	0.0584	535.91	432.56	1.23893
ILMN_2660175	Fbxo6	0.0139183	0.0553	2329.64	1880.47	1.23886
ILMN_2960308	Hspe1	0.0427591	0.114	992.24	800.98	1.23878
ILMN_1254529	Card11	8.09e-05	0.00358	211.53	170.76	1.23876
ILMN_2948086	Rps4x	0.0001561	0.00472	9261.99	7481.86	1.23793
ILMN_2685581	H2-Q5	0.0004281	0.00808	204.91	165.54	1.23783
ILMN_1218543	2310051N18Rik	0.0046294	0.0287	503.69	406.92	1.23781
ILMN_2667994	Dnase1l3	0.0002324	0.0058	205.75	166.24	1.23767
ILMN_2696017	Itgam	0.0036621	0.0251	216.8	175.19	1.23751
ILMN_2588995	Rab8b	0.022719	0.0757	2071.02	1673.91	1.23723
ILMN_1213781	LOC100045668	0.0091266	0.0425	9038.88	7305.72	1.23723
ILMN_1238733	Ttc27	0.0069934	0.0362	264.3	213.64	1.23713
ILMN_2961216	Slco2a1	0.0002026	0.00541	222.26	179.69	1.23691
ILMN_2723024	BC004044	0.012557	0.0517	326.52	264	1.23682
ILMN_3072427	Il1rn	0.0100109	0.045	220.56	178.37	1.23653
ILMN_1214934	Cdk5rap3	0.0109445	0.0476	3362.81	2719.78	1.23643
ILMN_2771201	Galns	0.0070168	0.0363	279.91	226.43	1.23619
ILMN_2562725	C730013O11Rik	0.0353988	0.101	459.84	372.01	1.2361
ILMN_2850937	Tmed3	0.0288282	0.0881	648.9	525.2	1.23553
ILMN_3163063	Bnip2	0.0091397	0.0426	585.2	473.83	1.23504
ILMN_1215469	Dbi	0.0004963	0.0087	20701	16766	1.2347
ILMN_2728889	Sdk1	0.0109824	0.0476	378.07	306.29	1.23435
ILMN_2731454	Evl	0.0469234	0.121	1352.45	1095.77	1.23425
ILMN_1259209	2310006M14Rik	0.0039291	0.0261	282.41	228.82	1.2342
ILMN_2503275	IGKV8-31_AJ235957_Ig_kappa_variable_8-31_3	0.0362015	0.102	219.55	177.9	1.23412
ILMN_2687828	Arid3a	0.0001775	0.00505	279.56	226.54	1.23404
ILMN_3034034	1700047I17Rik1	0.026867	0.0841	930.94	754.41	1.234
ILMN_1221142	Ppard	0.0064428	0.0345	1814.1	1470.13	1.23397
ILMN_2822477	Ppnr	0.0011498	0.0134	365.23	296.02	1.2338
ILMN_2638333	Sbno2	0.0003086	0.00675	286.25	232.07	1.23346
ILMN_2684848	D14Ertd668e	0.0032256	0.0235	232.21	188.29	1.23326
ILMN_1214469	Slc38a6	0.0222987	0.0748	379.03	307.37	1.23314
ILMN_1221530	Adcy7	8.04e-05	0.00357	245.19	198.85	1.23304
ILMN_1216020	Oas3	0.0006798	0.0102	202.76	164.46	1.23288
ILMN_1247685	E030020A01Rik	0.0092466	0.0428	205.99	167.09	1.23281
ILMN_2792868	Blvrb	0.0128753	0.0525	1122.57	910.64	1.23273
ILMN_1225077	Mical1	0.000794	0.011	266.81	216.46	1.23261
ILMN_1249235	LOC668387	0.0384144	0.106	1619.52	1314.04	1.23247
ILMN_1241976	Ubac1	0.0060798	0.0334	365.05	296.22	1.23236
ILMN_1213803	EG633120	0.0005584	0.00921	19089.6	15490.7	1.23233
ILMN_2774690	LOC677317	0.0251665	0.0808	1982.75	1609.27	1.23208
ILMN_2648661	Cap1	0.006148	0.0336	5614.33	4558.28	1.23168
ILMN_1235139	Sfpi1	0.0069944	0.0362	216.76	176	1.23159
ILMN_2618481	Eif4a1	0.0245349	0.0796	917.52	745.02	1.23154
ILMN_3006911	Cyp4f13	0.0050805	0.0302	997.23	809.75	1.23153
ILMN_2755534	Sepx1	0.0188793	0.0671	394.76	320.55	1.23151
ILMN_2626779	Nono	0.0019659	0.0178	255.7	207.65	1.2314
ILMN_1237017	Usp4	0.028307	0.0871	521.26	423.32	1.23136
ILMN_1255236	2510003E04Rik	0.0080307	0.0394	924.44	750.99	1.23096
ILMN_2980661	Aqp1	0.0078143	0.0388	224.19	182.17	1.23066
ILMN_2536053	LOC545487	0.0081786	0.0398	294.94	239.66	1.23066
ILMN_2693934	4833444G19Rik	0.0235943	0.0776	335.93	272.99	1.23056
ILMN_1244147	Ak3	0.0065254	0.0348	3793.09	3082.63	1.23047
ILMN_2772582	Smad3	0.0051435	0.0304	1759.34	1430.3	1.23005
ILMN_3151840	Ppm1m	0.0011622	0.0135	866.7	704.63	1.23001
ILMN_2754369	Exosc8	0.0044523	0.028	714.17	580.69	1.22986
ILMN_2897230	Stat6	0.0003784	0.00751	243.62	198.11	1.22972
ILMN_2474011	Nxn	0.0064522	0.0346	401.18	326.32	1.22941
ILMN_2513778	Tmc6	0.0046691	0.0288	428.63	348.66	1.22936
ILMN_2716464	Gorasp2	0.0169013	0.0627	3251.35	2644.99	1.22925
ILMN_2771991	Ndrg2	0.0458669	0.119	4428.55	3602.84	1.22918
ILMN_2605890	Tk1	0.0025514	0.0207	237.69	193.4	1.22901
ILMN_2928051	Rab8a	0.026865	0.0841	777.99	633.25	1.22857
ILMN_2871929	AI427809	0.0060912	0.0335	211.09	171.85	1.22834
ILMN_2725548	Pqlc2	0.0089844	0.0422	346.05	281.78	1.22809
ILMN_2686926	Phf12	0.0120737	0.0504	274.96	223.9	1.22805
ILMN_1217280	4930528F23Rik	1.7e-05	0.00182	209.83	170.9	1.22779
ILMN_2521893	scl0015365.1_6	0.0013382	0.0146	266.51	217.07	1.22776
ILMN_2730767	Snap29	0.0034609	0.0244	1158.47	943.64	1.22766
ILMN_2896049	Npepl1	0.0072294	0.0369	748.53	609.76	1.22758
ILMN_1225363	E430025E21Rik	0.0394054	0.108	326.04	265.61	1.22751
ILMN_2787085	Spcs3	0.0022934	0.0194	791.88	645.34	1.22707
ILMN_2637953	Plcb3	0.007625	0.0381	492.79	401.62	1.22701
ILMN_2767596	Sav1	0.0001295	0.00436	1172.6	955.87	1.22674
ILMN_2952661	Dbf4	0.0016847	0.0164	285.45	232.76	1.22637
ILMN_3157483	Ets1	0.0019071	0.0175	1016.04	828.63	1.22617
ILMN_1226175	Igf2bp3	0.00031	0.00676	204.7	166.95	1.22612
ILMN_2704372	Adar	0.0006725	0.0101	279.6	228.05	1.22605
ILMN_2657628	Sec61g	0.0164156	0.0615	4131.38	3369.68	1.22605
ILMN_1219510	LOC381230	0.0001114	0.00409	12462.4	10165.3	1.22597
ILMN_2680770	Cysltr1	0.0003058	0.00672	232.27	189.5	1.2257
ILMN_2860674	Dazap1	0.0013665	0.0147	685.77	559.57	1.22553
ILMN_2595387	Rnf31	0.0067428	0.0355	523.59	427.37	1.22514
ILMN_2784230	St8sia4	0.0111565	0.048	609.11	497.27	1.22491
ILMN_2901284	Add3	0.0364813	0.103	4518.85	3689.14	1.22491
ILMN_2913913	Unc13d	0.0022562	0.0193	234.76	191.66	1.22488
ILMN_2759933	Gna15	0.0024185	0.02	240.81	196.6	1.22487
ILMN_2725305	Rasa4	0.0278964	0.0863	288.84	235.82	1.22483
ILMN_2940017	Rps13	0.0007999	0.0111	5139.41	4197.01	1.22454
ILMN_1228320	Cfp	0.0172284	0.0635	1470.02	1200.7	1.2243
ILMN_2862026	1700084C01Rik	0.0004962	0.0087	276.37	225.83	1.2238
ILMN_2753219	Rpl36a	0.0308408	0.0921	4123.87	3369.83	1.22376
ILMN_2665050	Map3k14	0.0012893	0.0143	265.45	216.93	1.22367
ILMN_2643092	Rps9	0.0072666	0.037	3997.81	3267.29	1.22359
ILMN_3009260	Coq2	0.0169857	0.0629	2797.68	2286.77	1.22342
ILMN_1216818	Malt1	0.0001467	0.00458	253.15	206.95	1.22324
ILMN_2662802	Ptx3	0.0204117	0.0707	241.44	197.39	1.22316
ILMN_1243415	LOC100043209	0.0232609	0.0769	10358.5	8469.72	1.223
ILMN_1252004	Itpripl2	0.0003132	0.00679	246.46	201.61	1.22246
ILMN_1247543	LOC100044692	0.006317	0.0341	7747.71	6337.86	1.22245
ILMN_1254000	Ube2j1	0.0230647	0.0764	820.4	671.15	1.22238
ILMN_2814168	Cd97	0.0047736	0.0291	253.74	207.65	1.22196
ILMN_2990872	Pkn1	0.0106813	0.0469	391.92	320.74	1.22192
ILMN_2687169	Id3	0.0073543	0.0373	316.75	259.29	1.22161
ILMN_3163572	Adcy7	0.0417505	0.112	321.42	263.19	1.22125
ILMN_2466052	1700019H03Rik	1.47e-05	0.00172	217.55	178.17	1.22102
ILMN_1226329	Cd93	0.031629	0.0935	327.11	268.01	1.22051
ILMN_1237696	Ppp4c	0.0096209	0.0439	1869.53	1532.29	1.22009
ILMN_3151243	BC094916	0.0003568	0.00724	205.83	168.71	1.22002
ILMN_2939138	Bicc1	0.0363926	0.102	469.47	384.92	1.21966
ILMN_2637266	Casp2	0.044462	0.117	1518.95	1245.56	1.21949
ILMN_2941992	Psen2	0.0177284	0.0645	507.82	416.43	1.21946
ILMN_2649068	Irf1	0.002225	0.0191	225.06	184.6	1.21918
ILMN_2912471	4930570C03Rik	0.0047183	0.029	1737.78	1425.39	1.21916
ILMN_1228026	Midn	0.0059088	0.0329	2790.41	2288.83	1.21914
ILMN_2765032	Kcnn4	0.0015598	0.0158	207.36	170.1	1.21905
ILMN_2661523	Cd79b	0.0004786	0.00856	205.42	168.57	1.2186
ILMN_1224866	Ptgs1	0.0124842	0.0515	239.32	196.58	1.21742
ILMN_2869312	Fbxo4	0.0029169	0.0221	625.72	514.02	1.21731
ILMN_2759159	Hist1h4a	0.0405572	0.11	561.03	460.88	1.2173
ILMN_1215010	4930455G09Rik	0.0469318	0.121	308.37	253.37	1.21707
ILMN_2869225	Rpl19	0.005771	0.0324	3908.25	3211.34	1.21702
ILMN_1224719	LOC665032	0.000931	0.0119	7877.53	6475.35	1.21654
[truncated: 8,660 more rows]

## Sheet: R-EAE
Table S2: Results of expression comparisons between R-EAE and its age matched control samples.
A p-value cutoff of 0.05 was used to generate the list.
UniqueID	Symbol	Parametric p-value	FDR	R-EAE	Sham_R-EAE	Ratio_R-EAE/Sham
ILMN_2712075	Lcn2	< 1e-07	< 1e-07	21150.6	218.05	97.66
ILMN_2524865	Chi3l4	< 1e-07	< 1e-07	11812.4	182.61	64.69
ILMN_3117876	Chi3l3	< 1e-07	< 1e-07	10616.7	181.64	58.45
ILMN_1221817	Cd74	< 1e-07	< 1e-07	15354.2	265	57.94
ILMN_2712986	Chi3l3	< 1e-07	< 1e-07	10181.8	181.32	56.16
ILMN_2607675	LOC641240	< 1e-07	< 1e-07	14680.4	270.68	54.23
ILMN_3103896	Timp1	< 1e-07	< 1e-07	10188.8	190.46	53.5
ILMN_2593554	Igtp	< 1e-07	< 1e-07	16514.2	314.87	52.45
ILMN_2769918	Timp1	< 1e-07	< 1e-07	9468.9	191.25	49.51
ILMN_2952275	Arg1	< 1e-07	< 1e-07	7732.83	169.51	45.62
ILMN_3089584	Cd74	< 1e-07	< 1e-07	11428.1	253.05	45.16
ILMN_2889832	Serpina3h	< 1e-07	< 1e-07	9681.52	255.26	37.93
ILMN_2772632	Saa3	< 1e-07	< 1e-07	7103.61	189.91	37.4
ILMN_3122961	Gbp2	< 1e-07	< 1e-07	17748.8	500.41	35.47
ILMN_1252076	Lyz2	< 1e-07	< 1e-07	6887.91	202.32	34.04
ILMN_1239102	H2-Eb1	< 1e-07	< 1e-07	7473.02	223.28	33.47
ILMN_1228657	Fcgr2b	< 1e-07	< 1e-07	6964.13	217.02	32.09
ILMN_2631161	Fcgr4	< 1e-07	< 1e-07	5839.35	184.15	31.71
ILMN_2878071	Lyz	< 1e-07	< 1e-07	19796	629.98	31.42
ILMN_1242457	Fpr2	< 1e-07	< 1e-07	6266.8	242.13	25.88
ILMN_2417926	LOC665506	< 1e-07	< 1e-07	5553.63	219.74	25.27
ILMN_1241695	Ms4a6d	< 1e-07	< 1e-07	5604.84	221.89	25.26
ILMN_2631423	H2-Ab1	< 1e-07	< 1e-07	4707.67	188.1	25.03
ILMN_2835117	Ccl7	7.5e-06	9.27e-05	4484.49	179.53	24.98
ILMN_2910934	Cd52	< 1e-07	< 1e-07	6807.35	286.72	23.74
ILMN_1223317	Lgals3	< 1e-07	< 1e-07	12102.3	518.32	23.35
ILMN_2913716	H2-Ab1	< 1e-07	< 1e-07	4753.64	208.09	22.84
ILMN_1215862	Cxcl9	< 1e-07	< 1e-07	3751.92	166.68	22.51
ILMN_3142803	Cxcl10	6.96e-05	0.000392	3691.04	168.17	21.95
ILMN_1248139	Gp49a	3e-07	1.42e-05	3863.3	178.53	21.64
ILMN_2939681	Lyzs	< 1e-07	6.94e-06	5622.76	270.77	20.77
ILMN_2918002	Gbp3	< 1e-07	< 1e-07	7471.17	375.66	19.89
ILMN_2727663	Tgfbi	1.5e-06	3.6e-05	4581.69	233.49	19.62
ILMN_2599782	Irf1	3e-07	1.42e-05	4886.46	254.52	19.2
ILMN_1251748	Cytip	1e-07	6.94e-06	3423.68	178.75	19.15
ILMN_1259564	Iigp2	< 1e-07	< 1e-07	4801.93	252.07	19.05
ILMN_2834777	Irf1	< 1e-07	< 1e-07	9154.11	481.39	19.02
ILMN_2988143	Plac8	< 1e-07	6.94e-06	3243.64	183.62	17.66
ILMN_2834379	Tgfbi	< 1e-07	< 1e-07	10589.2	600.9	17.62
ILMN_2588130	EG630499	< 1e-07	< 1e-07	13601.8	774.79	17.56
ILMN_1244513	Gbp3	< 1e-07	< 1e-07	6945.74	398.97	17.41
ILMN_2775157	Arg1	4e-07	1.7e-05	3086.72	178.38	17.3
ILMN_2652857	Ifi47	< 1e-07	< 1e-07	3433.3	198.69	17.28
ILMN_2618176	Socs3	< 1e-07	< 1e-07	3905.5	228.09	17.12
ILMN_2725927	Serpina3g	4e-07	1.7e-05	3262.21	192.38	16.96
ILMN_2776603	Ccl9	< 1e-07	< 1e-07	3720.06	220.42	16.88
ILMN_2883392	S100a11	< 1e-07	< 1e-07	8958.62	555.35	16.13
ILMN_1231814	Ccl5	< 1e-07	< 1e-07	2802.07	175.36	15.98
ILMN_1226800	Cd274	1.3e-06	3.32e-05	5440.33	340.95	15.96
ILMN_2662802	Ptx3	< 1e-07	< 1e-07	3223.78	203.59	15.83
ILMN_2777474	H2-T23	2e-07	1.1e-05	5504.27	350.66	15.7
ILMN_1233293	Gbp1	1e-07	6.94e-06	2989.23	192.96	15.49
ILMN_1234539	Irgm1	1e-07	6.94e-06	4686	303.83	15.42
ILMN_2742075	Cd14	< 1e-07	< 1e-07	4718.85	308.6	15.29
ILMN_3118707	Sla	< 1e-07	< 1e-07	4233.84	277.89	15.24
ILMN_2954868	Oasl2	< 1e-07	< 1e-07	7268.53	478.18	15.2
ILMN_2777498	Il1b	4e-07	1.7e-05	2675.12	176.43	15.16
ILMN_3043036	Chi3l3	2.6e-06	4.88e-05	2619.64	174.45	15.02
ILMN_2762944	Ifi27	< 1e-07	< 1e-07	4827.09	327.24	14.75
ILMN_2944011	LOC547343	< 1e-07	6.94e-06	6510.33	446.45	14.58
ILMN_2710905	S100a8	4e-07	1.7e-05	3779.08	260.1	14.53
ILMN_2688912	F10	7e-07	2.31e-05	2422.62	167.78	14.44
ILMN_2806700	Cyba	< 1e-07	6.94e-06	4236.13	299.87	14.13
ILMN_2687403	Fcgr3	< 1e-07	< 1e-07	4798.94	349.25	13.74
ILMN_2914938	F13a1	< 1e-07	< 1e-07	2765.72	202.38	13.67
ILMN_2777471	H2-T23	3e-07	1.42e-05	4556.01	333.79	13.65
ILMN_1254685	EG240327	2e-07	1.1e-05	2395.6	179.44	13.35
ILMN_2595714	Fn1	5.3e-06	7.44e-05	4649.28	354.44	13.12
ILMN_2743013	Ncf4	< 1e-07	< 1e-07	2763.81	211.22	13.08
ILMN_2944666	Ifit3	< 1e-07	6.94e-06	14217.6	1087.47	13.07
ILMN_2702303	Ch25h	1e-07	6.94e-06	2558.64	197.76	12.94
ILMN_2619528	Klhl6	3e-07	1.42e-05	4479.5	352.62	12.7
ILMN_2789948	Arhgdib	< 1e-07	< 1e-07	5498.7	436.04	12.61
ILMN_3161013	Hk3	< 1e-07	6.94e-06	2353.62	189.63	12.41
ILMN_2967266	Fxyd5	1e-07	6.94e-06	4043.92	326.57	12.38
ILMN_2602352	Ms4a6d	< 1e-07	< 1e-07	2318.09	188.71	12.28
ILMN_2840514	Klhl6	7e-07	2.31e-05	4557.98	372.56	12.23
ILMN_2692615	Tgm2	< 1e-07	6.94e-06	9557.22	783.41	12.2
ILMN_1244977	H2-DMb1	< 1e-07	< 1e-07	2999.93	248.34	12.08
ILMN_2662803	Ptx3	< 1e-07	< 1e-07	2402.74	199.51	12.04
ILMN_1214071	Ifitm1	< 1e-07	< 1e-07	5022.43	417.4	12.03
ILMN_2433955	Irg1	< 1e-07	< 1e-07	2184.52	183.8	11.89
ILMN_2825803	Parp14	4e-07	1.7e-05	2778.81	234.2	11.87
ILMN_1246800	Serpina3n	< 1e-07	< 1e-07	19523	1649.98	11.83
ILMN_2660555	Bcl2a1d	< 1e-07	< 1e-07	2627.18	224.62	11.7
ILMN_2609813	Chi3l1	< 1e-07	< 1e-07	18807.1	1611.97	11.67
ILMN_3160750	AA467197	7.2e-06	9.08e-05	2459.54	211.93	11.61
ILMN_2652500	Lrg1	< 1e-07	< 1e-07	3027.1	262.83	11.52
ILMN_1217180	Ifitm1	< 1e-07	< 1e-07	11946.2	1037.58	11.51
ILMN_2589164	H2-DMb2	< 1e-07	6.94e-06	2590.57	227.06	11.41
ILMN_2733733	Tlr2	< 1e-07	< 1e-07	3388.57	298.71	11.34
ILMN_1248382	LOC100045864	< 1e-07	< 1e-07	9597.37	856.74	11.2
ILMN_3131679	Usp18	2.7e-06	5.01e-05	2493.48	226.55	11.01
ILMN_2653132	Clec7a	1.12e-05	0.000118	1948.19	178.29	10.93
ILMN_3102376	Fcgr2b	3e-07	1.42e-05	1964.11	183.87	10.68
ILMN_2687586	Cxcl16	< 1e-07	< 1e-07	2404.79	226.3	10.63
ILMN_2715840	C1qc	< 1e-07	< 1e-07	5003.55	473.4	10.57
ILMN_2663930	Slfn1	3.4e-06	5.72e-05	1815.31	172.95	10.5
ILMN_2863837	Alox5ap	1e-07	6.94e-06	5203.03	497.07	10.47
ILMN_1230019	Ube1l	< 1e-07	6.94e-06	4015.34	386.38	10.39
ILMN_1215791	Alox5ap	3e-07	1.42e-05	4655.42	448	10.39
ILMN_2462745	H2-D1	< 1e-07	6.94e-06	9164.02	900.57	10.18
ILMN_2756435	Cebpb	< 1e-07	6.94e-06	8916.23	877.8	10.16
ILMN_2987709	Slc15a3	< 1e-07	< 1e-07	2266.74	226.5	10.01
ILMN_2732816	LOC674135	< 1e-07	6.94e-06	3618.35	361.35	10.01
ILMN_2763245	Cxcl1	1.43e-05	0.000136	1733.5	176.53	9.82
ILMN_2877069	Tspo	< 1e-07	< 1e-07	2937.83	301.11	9.76
ILMN_2913166	Serping1	2.2e-06	4.47e-05	5088.75	523.28	9.72
ILMN_3161790	AI451557	1e-07	6.94e-06	1754.4	181.12	9.69
ILMN_2675223	Cd33	4.7e-06	6.91e-05	1898.17	197.38	9.62
ILMN_1223416	Fer1l3	< 1e-07	6.94e-06	2598.68	270.57	9.6
ILMN_2588139	H2-K1	5e-07	1.91e-05	3633.06	386.4	9.4
ILMN_2588249	S3-12	5.4e-06	7.54e-05	2979.07	317.16	9.39
ILMN_2493826	Ugt1a10	6e-07	2.1e-05	1994.68	217.85	9.16
ILMN_1250409	Tap1	1.5e-06	3.6e-05	1689.03	184.77	9.14
ILMN_1247377	Mpeg1	4e-07	1.7e-05	5934.76	651.1	9.11
ILMN_1225204	Rsad2	9.78e-05	0.000496	1774.43	196.17	9.05
ILMN_2856926	Gpr114	< 1e-07	< 1e-07	2069.97	229.38	9.02
ILMN_2663130	P2ry6	< 1e-07	< 1e-07	3118.86	347.8	8.97
ILMN_2619620	C1qb	< 1e-07	< 1e-07	5571.99	621.51	8.97
ILMN_2660263	Bcl2a1b	< 1e-07	6.94e-06	2121.14	242.74	8.74
ILMN_1224855	Samd9l	1.3e-06	3.32e-05	5265.73	604.03	8.72
ILMN_2731760	Myo1f	< 1e-07	6.94e-06	2154.26	247.88	8.69
ILMN_2775421	Serping1	7e-07	2.31e-05	3497.82	402.68	8.69
ILMN_1236702	Lilrb4	1.1e-06	3.03e-05	1441.72	166.75	8.65
ILMN_1221736	Samhd1	2e-06	4.21e-05	2750.74	320.21	8.59
ILMN_2835683	EG667977	2e-07	1.1e-05	2101.47	246.41	8.53
ILMN_2896601	Icam1	1.2e-06	3.19e-05	2087.47	245.94	8.49
ILMN_1224077	Vav1	< 1e-07	< 1e-07	2715.97	320.65	8.47
ILMN_2451022	Vim	< 1e-07	< 1e-07	3543.1	419.76	8.44
ILMN_2872058	Ctsh	6e-07	2.1e-05	3696.91	438.82	8.42
ILMN_2944824	Hp	1.5e-06	3.6e-05	1524.83	181.18	8.42
ILMN_2658501	Ifitm3	< 1e-07	< 1e-07	16917.1	2010.89	8.41
ILMN_2947526	Ecm1	6e-07	2.1e-05	2501.53	298.65	8.38
ILMN_1237712	Irg1	1.2e-06	3.19e-05	1425.13	170.68	8.35
ILMN_1222543	Ugt1a10	5e-07	1.91e-05	1811.77	217.68	8.32
ILMN_1228213	Ifi30	2e-07	1.1e-05	2049.38	249.7	8.21
ILMN_1258526	Lgals3bp	< 1e-07	< 1e-07	6079.78	741.2	8.2
ILMN_2803674	S100a9	5.1e-06	7.26e-05	2315.64	282.32	8.2
ILMN_1239843	LOC100048461	2.9e-06	5.22e-05	1452.63	177.63	8.18
ILMN_2689785	Cd68	2.9e-06	5.22e-05	2026.91	248.21	8.17
ILMN_2754698	Cd84	2e-07	1.1e-05	1682.98	207.88	8.1
ILMN_3120510	Gvin1	1e-07	6.94e-06	2817.32	353.24	7.98
ILMN_1259400	ENSMUSG00000043795	2.3e-06	4.59e-05	2176.5	273.07	7.97
ILMN_2771176	Ccl7	0.0001408	0.000643	1408.28	177.34	7.94
ILMN_1229455	Rnf213	4e-07	1.7e-05	7440.37	940	7.92
ILMN_2811737	Casp4	2e-07	1.1e-05	1520.67	192.24	7.91
ILMN_1227836	Arpc1b	< 1e-07	< 1e-07	2761.24	350	7.89
ILMN_2759365	Angptl4	8e-07	2.52e-05	1928.46	244.3	7.89
ILMN_2743642	Tgm1	< 1e-07	< 1e-07	1364.73	173.64	7.86
ILMN_2416628	Cyth4	< 1e-07	6.94e-06	5416.07	694.51	7.8
ILMN_2983516	Slc11a1	< 1e-07	< 1e-07	2245.69	288.5	7.78
ILMN_2611000	Il1r2	9.7e-06	0.000108	1398.53	181.2	7.72
ILMN_2479717	Pilra	2e-07	1.1e-05	1471.85	191.96	7.67
ILMN_1255416	Ly6a	< 1e-07	< 1e-07	11651.5	1546.22	7.54
ILMN_1247832	Cd74	< 1e-07	< 1e-07	1322.94	176.52	7.49
ILMN_3162407	Zfp36	1.7e-06	3.85e-05	3592.29	480.91	7.47
ILMN_1234453	LOC100043257	1.5e-06	3.6e-05	5738.9	774.16	7.41
ILMN_2663258	Clecsf12	7.1e-06	8.98e-05	1318.99	179.55	7.35
ILMN_2705628	Clec4d	1e-07	6.94e-06	1207.91	166.47	7.26
ILMN_1223697	Cd44	6e-07	2.1e-05	1990.99	274.37	7.26
ILMN_2595973	Grn	< 1e-07	6.94e-06	5267.88	727	7.25
ILMN_2773113	Capg	2e-07	1.1e-05	1949.75	268.93	7.25
ILMN_2924419	H2-Q7	5e-07	1.91e-05	1832.92	252.8	7.25
ILMN_1239397	LOC100047934	1e-07	6.94e-06	2143.79	296.1	7.24
ILMN_2795078	Unc93b1	4e-07	1.7e-05	2491.59	344.52	7.23
ILMN_1223257	Ccl4	5e-07	1.91e-05	1433.08	198.13	7.23
ILMN_3091641	Dab2	< 1e-07	< 1e-07	4085.07	574.49	7.11
ILMN_2984744	Emp3	< 1e-07	< 1e-07	4761.29	673.41	7.07
ILMN_2860480	Arpc1b	< 1e-07	6.94e-06	3036.34	434.29	6.99
ILMN_1232667	Ifitm2	< 1e-07	< 1e-07	3186.32	457.29	6.97
ILMN_2866856	H2-DMa	< 1e-07	< 1e-07	2826.32	406.64	6.95
ILMN_1256614	Ms4a8a	2e-06	4.21e-05	1153.22	165.82	6.95
ILMN_1256257	LOC100038882	8.6e-06	0.000101	1444.86	208.53	6.93
ILMN_2941324	Gsdmdc1	< 1e-07	< 1e-07	1861.93	269.04	6.92
ILMN_2788073	Hmox1	< 1e-07	6.94e-06	1623.69	237.02	6.85
ILMN_2501489	Was	< 1e-07	6.94e-06	1580.16	231.2	6.83
ILMN_3161805	LOC100048556	9e-07	2.69e-05	1247.71	184.56	6.76
ILMN_2775154	Ctsh	1.6e-06	3.73e-05	2643.26	391.31	6.75
ILMN_3072427	Il1rn	3.2e-06	5.51e-05	1185.49	175.99	6.74
ILMN_1247592	Casp1	< 1e-07	< 1e-07	4133.94	614.72	6.72
ILMN_1234223	Pld4	< 1e-07	< 1e-07	2060.29	306.48	6.72
ILMN_2686721	Tap2	< 1e-07	< 1e-07	3303.35	492.08	6.71
ILMN_2718217	Tubb6	< 1e-07	6.94e-06	2580.96	387.15	6.67
ILMN_2777769	H2-DMa	< 1e-07	< 1e-07	2189.05	332.07	6.59
ILMN_2750047	Csf2rb2	4.8e-06	7.01e-05	1148.26	174.41	6.58
ILMN_1219820	1200002N14Rik	4e-07	1.7e-05	1356.68	207.29	6.54
ILMN_1221274	Rab32	< 1e-07	< 1e-07	2558.39	391.76	6.53
ILMN_2433990	LOC100048346	1.52e-05	0.000141	1288.7	199.24	6.47
ILMN_2732848	Tagln2	< 1e-07	< 1e-07	3027.09	475.9	6.36
ILMN_2836654	Hist1h2ao	< 1e-07	< 1e-07	5921.11	936.74	6.32
ILMN_2887065	Mvp	< 1e-07	6.94e-06	2546.73	405.96	6.27
ILMN_1227573	Irf7	2.9e-06	5.22e-05	1133.91	182.37	6.22
ILMN_1227907	Gmfg	2e-07	1.1e-05	1349.38	217.24	6.21
ILMN_2655721	Stat1	< 1e-07	< 1e-07	3262.39	527.46	6.19
ILMN_2648669	Gpnmb	6.29e-05	0.000365	1404.35	227	6.19
ILMN_2642913	Emp1	8e-07	2.52e-05	3559.03	587.71	6.06
ILMN_1231204	LOC270152	5e-07	1.91e-05	1053.58	174.46	6.04
ILMN_1226839	Hist1h2ad	< 1e-07	< 1e-07	4800.08	796.35	6.03
ILMN_3135781	Anxa3	< 1e-07	< 1e-07	4269.64	708.68	6.02
ILMN_2867147	Tyrobp	1e-07	6.94e-06	1879.12	311.93	6.02
ILMN_1254577	AI607873	3.58e-05	0.00025	1066.2	176.99	6.02
ILMN_3053593	Glipr2	< 1e-07	< 1e-07	3020.16	502.67	6.01
ILMN_2612079	Rrbp1	3e-07	1.42e-05	1734.03	290.38	5.97
ILMN_2971767	Myd88	4e-07	1.7e-05	4104.01	689.06	5.96
ILMN_3085992	Ifi202b	4e-07	1.7e-05	1054.22	178.22	5.92
ILMN_2621752	Irf5	4.5e-06	6.74e-05	1316.6	223.23	5.9
ILMN_2476267	H2-D1	6.9e-06	8.79e-05	1419.91	240.93	5.89
ILMN_1220996	Ptpn6	< 1e-07	< 1e-07	1307.77	222.95	5.87
ILMN_1243329	Dab2	< 1e-07	< 1e-07	4262.15	727.51	5.86
ILMN_2735961	Tlr13	4e-07	1.7e-05	1165.91	199.89	5.83
ILMN_1235493	Fxyd5	< 1e-07	< 1e-07	1746.25	300.5	5.81
ILMN_1222471	Gmfg	4e-07	1.7e-05	1194	205.97	5.8
ILMN_2960325	Ctse	< 1e-07	< 1e-07	1311.52	226.56	5.79
ILMN_2536676	LOC383981	< 1e-07	6.94e-06	14290.4	2468.22	5.79
ILMN_1243451	Hvcn1	2e-07	1.1e-05	1296.72	223.92	5.79
ILMN_1241171	Anxa3	< 1e-07	< 1e-07	6247.6	1081.28	5.78
ILMN_1212938	Aif1	< 1e-07	< 1e-07	1469.31	254.73	5.77
ILMN_2959291	Upp1	4e-06	6.25e-05	1518.3	263.29	5.77
ILMN_1246194	LOC667370	4.64e-05	0.000298	1510.87	262.08	5.76
ILMN_2767918	Ifi30	3e-07	1.42e-05	1130.02	196.64	5.75
ILMN_2706269	Hspb1	1.1e-06	3.03e-05	4160.64	725.25	5.74
ILMN_1242739	LOC218617	7e-07	2.31e-05	1285.74	224.73	5.72
ILMN_2981167	Ifit2	8.92e-05	0.000465	2542.49	444.3	5.72
ILMN_2671204	Psme1	< 1e-07	< 1e-07	4046.55	709.08	5.71
ILMN_2841289	Tnfaip2	2e-07	1.1e-05	1017.09	178.27	5.71
ILMN_2770066	LOC100044439	< 1e-07	< 1e-07	982.35	172.42	5.7
ILMN_2654495	Iqgap1	2e-07	1.1e-05	2973.6	523.32	5.68
ILMN_2993314	Clec4n	< 1e-07	< 1e-07	997.77	176.96	5.64
ILMN_2444316	Tpm3	2e-07	1.1e-05	1507.73	267.84	5.63
ILMN_2755008	Nfkbiz	6e-07	2.1e-05	2108.31	374.42	5.63
ILMN_2685023	Hmha1	5.3e-06	7.44e-05	1367.55	242.75	5.63
ILMN_1230587	Lpxn	2.9e-06	5.22e-05	1544.8	275.31	5.61
ILMN_1250410	Eif2ak2	4e-07	1.7e-05	4219.21	754.01	5.6
ILMN_1252831	2310014H01Rik	< 1e-07	< 1e-07	6374.22	1142.83	5.58
ILMN_2634235	Lrrc33	< 1e-07	< 1e-07	1550	278.77	5.56
ILMN_3009860	Sell	1.5e-06	3.6e-05	944.31	169.86	5.56
ILMN_2721149	Arl11	< 1e-07	6.94e-06	1121.23	202.17	5.55
ILMN_1217849	Laptm5	< 1e-07	< 1e-07	15467.7	2800.08	5.52
ILMN_2680827	Il7r	3e-07	1.42e-05	1162.74	213.4	5.45
ILMN_1213609	Txnip	1.3e-06	3.32e-05	4826.36	886.37	5.45
ILMN_1241298	Hal	4.06e-05	0.000272	940	172.35	5.45
ILMN_2859847	Pygl	5e-07	1.91e-05	2676.46	492.37	5.44
ILMN_1220609	Ltb4r1	1.9e-05	0.000163	1023.68	188.88	5.42
ILMN_2657478	Cd53	1.04e-05	0.000112	1933.01	357.32	5.41
ILMN_2804487	Aif1	< 1e-07	< 1e-07	1607.98	298.86	5.38
ILMN_3083163	Cp	< 1e-07	< 1e-07	1544.54	286.84	5.38
ILMN_2986309	Psme1	< 1e-07	< 1e-07	6696.33	1249.67	5.36
ILMN_2787257	Coro1a	2.1e-06	4.34e-05	2753.79	514.37	5.35
ILMN_2860645	Gbp6	3e-07	1.42e-05	1006.82	188.54	5.34
ILMN_1227434	Itgb7	4e-07	1.7e-05	1039.59	195.63	5.31
ILMN_2721929	Havcr2	5e-07	1.91e-05	1241.9	234	5.31
ILMN_2486906	Wisp2	1.6e-06	3.73e-05	933.63	177.56	5.26
ILMN_1230458	Ifit3	6.75e-05	0.000384	1301.62	247.43	5.26
ILMN_2506388	4933412E12Rik	< 1e-07	6.94e-06	1554.39	295.88	5.25
ILMN_2920849	Pira4	5.07e-05	0.000316	886.96	169.31	5.24
ILMN_2598622	Slamf8	2e-07	1.1e-05	1011.86	193.58	5.23
ILMN_2695793	Fes	7e-07	2.31e-05	1240.7	239.08	5.19
ILMN_2888191	Ccr5	< 1e-07	< 1e-07	1368.72	266.72	5.13
ILMN_1219574	Hist1h2af	< 1e-07	6.94e-06	1968.64	384.58	5.12
ILMN_2776278	Ly6e	1e-06	2.88e-05	8519.77	1666.58	5.11
ILMN_2705119	LOC100047353	5.08e-05	0.000316	2411.61	472.58	5.1
ILMN_2534207	LOC380706	4.6e-06	6.83e-05	1659.26	326.06	5.09
ILMN_3006219	Fyb	< 1e-07	< 1e-07	1039.61	205.86	5.05
ILMN_1257623	Pik3ap1	< 1e-07	< 1e-07	1166.49	230.86	5.05
ILMN_2743244	Cd86	< 1e-07	< 1e-07	1108.63	219.88	5.04
ILMN_3006767	Mlkl	6e-07	2.1e-05	879.01	175.31	5.01
ILMN_2431390	Tcrb-V8.2	3.6e-06	5.93e-05	845.37	169.13	5
ILMN_1236574	Cenpa	2e-07	1.1e-05	1541.52	308.84	4.99
ILMN_2883326	Pira3	1.23e-05	0.000125	812.51	162.72	4.99
ILMN_1257631	Apobec1	2e-07	1.1e-05	1219.84	245.89	4.96
ILMN_1246770	Ybx3	5e-07	1.91e-05	3715.41	755.29	4.92
ILMN_3112873	Txnip	7e-06	8.87e-05	1974.62	401.42	4.92
ILMN_2984828	Ly6e	5e-07	1.91e-05	2897.37	590.2	4.91
ILMN_2866185	Btg1	1.7e-06	3.85e-05	6872.64	1401.56	4.9
ILMN_1253813	Nckap1l	< 1e-07	< 1e-07	2183.98	446.67	4.89
ILMN_1238276	Hist1h2ai	1.3e-06	3.32e-05	2492.77	509.96	4.89
ILMN_2714796	Coro1a	1e-07	6.94e-06	4504	926.62	4.86
ILMN_2754158	Tgtp	4.2e-06	6.44e-05	814.99	169.35	4.81
ILMN_2751527	Srgn	5.08e-05	0.000316	973.7	203.58	4.78
ILMN_2584685	E430021P16Rik	1e-07	6.94e-06	1236.2	260.33	4.75
ILMN_2692316	Dpep2	4.95e-05	0.000311	795.03	167.45	4.75
ILMN_2673369	Irf8	6e-07	2.1e-05	1166.15	246.07	4.74
ILMN_1219946	Il10ra	1.7e-06	3.85e-05	1183.8	250.98	4.72
ILMN_1238847	Cd3e	1.16e-05	0.000121	803.98	170.17	4.72
ILMN_1239386	Galntl2	1.31e-05	0.00013	1681.56	357.97	4.7
ILMN_2773900	Glipr2	1e-07	6.94e-06	1776.63	379.94	4.68
ILMN_1220034	Junb	7e-07	2.31e-05	1893.37	404.87	4.68
ILMN_2534151	Irgb10	1.91e-05	0.000164	891.74	190.54	4.68
ILMN_2623280	Osmr	< 1e-07	6.94e-06	1434.41	308	4.66
ILMN_2954575	Arhgap30	2e-07	1.1e-05	1126.26	241.62	4.66
ILMN_2599154	Oasl2	5e-07	1.91e-05	846	182.09	4.65
ILMN_2666007	Ctsz	3.9e-06	6.17e-05	1795.61	385.82	4.65
ILMN_2954881	Tcirg1	2.7e-06	5.01e-05	1851.99	398.71	4.64
ILMN_2606295	Gch1	3.2e-06	5.51e-05	1354.18	292.01	4.64
ILMN_2651077	Scotin	< 1e-07	6.94e-06	6772.77	1463.56	4.63
ILMN_2596611	Clic1	6e-07	2.1e-05	1320.45	285.22	4.63
ILMN_2722784	Cd3g	6e-07	2.1e-05	787.34	170.4	4.62
ILMN_1244866	Gbp5	1.65e-05	0.000149	815.45	176.44	4.62
ILMN_2742042	Nupr1	6e-07	2.1e-05	1423.27	309.68	4.6
ILMN_1254927	Ly6c1	3.7e-06	5.99e-05	3687.8	803.69	4.59
ILMN_2625377	Rgs1	2.72e-05	0.000208	808.71	176.68	4.58
ILMN_2909150	Ctgf	0.0003471	0.00125	3819.2	834.9	4.57
ILMN_2520239	Cp	< 1e-07	6.94e-06	1622.64	355.5	4.56
ILMN_2707363	Cebpd	5e-07	1.91e-05	1842.98	404.58	4.56
ILMN_2847115	Gpr109a	6.7e-06	8.65e-05	830.94	182.16	4.56
ILMN_2860649	Gbp6	1.3e-06	3.32e-05	857.02	188.72	4.54
ILMN_1233461	Irf9	< 1e-07	6.94e-06	1705.27	376.04	4.53
ILMN_2742861	Serpina3f	0.0001396	0.000639	765.81	169.39	4.52
ILMN_2757870	Psmb10	< 1e-07	< 1e-07	5300.59	1176.31	4.51
ILMN_2748928	Gsdmdc1	< 1e-07	< 1e-07	969.33	216.38	4.48
ILMN_2635229	Thbs2	< 1e-07	< 1e-07	3543.81	792.03	4.47
ILMN_2902979	Fas	9e-07	2.69e-05	1576.67	352.47	4.47
ILMN_2670398	Eif4ebp1	< 1e-07	6.94e-06	1039.53	233.7	4.45
ILMN_1248830	Hist1h2an	< 1e-07	< 1e-07	1741.13	392.51	4.44
ILMN_1248028	Emp3	1e-07	6.94e-06	1137.8	256.23	4.44
ILMN_2727921	Tspo	3e-07	1.42e-05	861.22	193.91	4.44
ILMN_1219200	P2ry14	1.5e-06	3.6e-05	2587.99	583.17	4.44
ILMN_2860479	Arpc1b	< 1e-07	< 1e-07	2587.5	586.05	4.42
ILMN_2742928	Fxyd5	5e-07	1.91e-05	1055.38	238.61	4.42
ILMN_2721399	Ctsw	5.3e-06	7.44e-05	770.61	175.23	4.4
ILMN_2697415	Cd3d	7.3e-06	9.15e-05	750.59	170.91	4.39
ILMN_2653567	Rhoj	2.81e-05	0.000212	2172.84	496.72	4.37
ILMN_1239219	Mx2	0.0002077	0.000854	1037.26	237.15	4.37
ILMN_2855334	Gusb	< 1e-07	< 1e-07	2441.83	560.12	4.36
ILMN_2764580	Parvg	< 1e-07	6.94e-06	1103.41	252.99	4.36
ILMN_1218240	Cd69	4.7e-06	6.91e-05	717.83	164.47	4.36
ILMN_2680038	Nuak2	3e-07	1.42e-05	1087.99	250.78	4.34
ILMN_2727920	Tspo	2e-07	1.1e-05	860.33	198.51	4.33
ILMN_2648967	Arrdc4	0.0001766	0.000758	1845.3	426.07	4.33
ILMN_1213809	Gpr18	4e-07	1.7e-05	757.62	175.39	4.32
ILMN_2810405	Myo1g	3e-07	1.42e-05	782.83	181.7	4.31
ILMN_2476139	Tuba6	6e-07	2.1e-05	997.47	231.21	4.31
ILMN_2847787	Emr1	9e-07	2.69e-05	1149.29	267.55	4.3
ILMN_2894678	H2-T10	< 1e-07	< 1e-07	1828.73	428.4	4.27
ILMN_1230143	Batf2	5.1e-06	7.26e-05	748.14	176.18	4.25
ILMN_1229523	Fcgr1	< 1e-07	6.94e-06	873.34	205.81	4.24
ILMN_2808485	Gbp10	3e-06	5.33e-05	763.96	180.39	4.24
ILMN_2772281	Emilin2	3.1e-06	5.42e-05	2430.07	573.43	4.24
ILMN_1243876	Casp8	1e-07	6.94e-06	1042.4	246.45	4.23
ILMN_1240726	Mmp14	7e-07	2.31e-05	2551.12	602.88	4.23
ILMN_2675811	Slc11a1	< 1e-07	< 1e-07	6300.61	1495.76	4.21
ILMN_2657822	Stat2	2.8e-06	5.12e-05	1408.01	337.99	4.17
ILMN_2981169	Ifit2	0.0002565	0.000997	2038.8	489.5	4.17
ILMN_2663249	Slamf9	< 1e-07	< 1e-07	1078.81	259.35	4.16
ILMN_2670508	H2-M3	2e-07	1.1e-05	1712.93	411.31	4.16
ILMN_1230327	LOC383099	3e-07	1.42e-05	19520.7	4709.36	4.15
ILMN_3143483	Lat2	< 1e-07	< 1e-07	1631.08	395.15	4.13
ILMN_1255766	Sh3bp2	3e-07	1.42e-05	1366.94	331.04	4.13
ILMN_1253808	Oas1g	7e-07	2.31e-05	768.56	186.17	4.13
ILMN_2838317	Pqlc3	8.4e-06	9.91e-05	988.23	239.38	4.13
ILMN_2720836	Rbm47	< 1e-07	< 1e-07	770.46	187.04	4.12
ILMN_2932662	Rasl11a	2e-07	1.1e-05	895.1	217.83	4.11
ILMN_2965903	Hdc	7.6e-06	9.33e-05	1532.42	372.83	4.11
ILMN_2648409	Cmtm7	5e-07	1.91e-05	817.24	199.35	4.1
ILMN_1257771	LOC638301	7.9e-05	0.000428	691.52	168.79	4.1
ILMN_1255287	Mela	0.0130437	0.0242	4282.74	1043.66	4.1
ILMN_1216880	Emr1	1.3e-06	3.32e-05	1105.97	270.33	4.09
ILMN_2449412	scavenger receptor	3.32e-05	0.000238	696.39	170.18	4.09
ILMN_2685516	Hcls1	2.6e-06	4.88e-05	768.5	188.14	4.08
ILMN_1212702	Hba-a1	0.0001145	0.000555	3899.81	955.97	4.08
ILMN_1216746	B2m	< 1e-07	< 1e-07	16353.5	4021.06	4.07
ILMN_2739999	B2m	< 1e-07	< 1e-07	17222.4	4231.9	4.07
ILMN_2592486	Pglyrp1	2e-07	1.1e-05	1681.9	413.26	4.07
ILMN_2657728	Stxbp2	1.3e-06	3.32e-05	2307.86	568.65	4.06
ILMN_1231355	E230029F23Rik	1.9e-06	4.09e-05	1037.29	255.75	4.06
ILMN_2827780	D14Ertd668e	2e-06	4.21e-05	903.38	222.48	4.06
ILMN_2593196	Stat1	3.2e-06	5.51e-05	1190.56	292.94	4.06
ILMN_2839569	Ctsz	1e-07	6.94e-06	1489.56	368.92	4.04
ILMN_1233809	Cmtm7	1.1e-06	3.03e-05	832.37	206	4.04
ILMN_3114585	Cd44	2.19e-05	0.00018	1448.76	358.27	4.04
ILMN_2636403	Axud1	4.98e-05	0.000312	1404.79	348.51	4.03
ILMN_2694179	Ccl6	2.16e-05	0.000178	731.73	182.23	4.02
ILMN_2822000	Slc10a6	2.85e-05	0.000214	669.19	166.34	4.02
ILMN_2914843	Psmb10	2e-07	1.1e-05	4679.96	1167.44	4.01
ILMN_2930203	Ugt1a10	2.7e-06	5.01e-05	730.6	182.49	4
ILMN_2519673	Vwf	9.1e-06	0.000104	1515.88	379.93	3.99
ILMN_2756046	Ffar2	5.8e-05	0.000346	672.14	168.4	3.99
ILMN_1254655	Casp4	5.1e-06	7.26e-05	734.21	184.33	3.98
ILMN_2991255	Gpr84	1e-07	6.94e-06	845.53	212.76	3.97
ILMN_1239578	Man2a1	1.9e-06	4.09e-05	1323.37	333.3	3.97
ILMN_2833441	Trafd1	1.15e-05	0.00012	4524.73	1138.8	3.97
ILMN_1228404	Sh2d2a	1.72e-05	0.000153	672.13	169.21	3.97
ILMN_1258376	Kcnk6	3e-07	1.42e-05	1199.34	302.93	3.96
ILMN_1245750	Prkcd	< 1e-07	6.94e-06	1881.94	476.39	3.95
ILMN_2602858	Prickle3	1.9e-06	4.09e-05	1180.83	298.92	3.95
ILMN_2601833	Plcg2	< 1e-07	< 1e-07	1478.14	375.72	3.93
ILMN_2915689	Dhx58	7.4e-06	9.21e-05	740.31	189.08	3.92
ILMN_1217041	Cd86	5e-07	1.91e-05	815.64	208.64	3.91
ILMN_2707967	Man2b1	6.9e-06	8.79e-05	5449.9	1395.51	3.91
ILMN_1252202	Tnfaip3	2.34e-05	0.000188	918.31	234.67	3.91
ILMN_2909597	Havcr2	3e-07	1.42e-05	892.49	229.7	3.89
ILMN_2746456	Tcirg1	7e-07	2.31e-05	1265.77	325.54	3.89
ILMN_1226683	Psmb8	< 1e-07	< 1e-07	750.65	193.45	3.88
ILMN_2671923	Ly86	2.5e-06	4.8e-05	1864.25	480.97	3.88
ILMN_2694960	Msn	5.1e-06	7.26e-05	1524.32	392.65	3.88
ILMN_1232884	Sphk1	0.0001913	0.000802	1696.88	437.93	3.87
ILMN_1228320	Cfp	< 1e-07	< 1e-07	4946.55	1280.11	3.86
ILMN_2685393	Ccr5	3e-07	1.42e-05	862.16	223.6	3.86
ILMN_2600678	Rac2	< 1e-07	< 1e-07	716.71	187.34	3.83
ILMN_2981363	Emilin2	1.5e-06	3.6e-05	2360.15	616.04	3.83
ILMN_2888834	Apob48r	1.7e-06	3.85e-05	792.55	207.71	3.82
ILMN_2634083	Cdkn1a	1.84e-05	0.00016	2125.15	556.33	3.82
ILMN_1245354	Tlr7	3e-07	1.42e-05	796.38	209.04	3.81
ILMN_2866189	Btg1	6.5e-06	8.51e-05	7206.85	1898.9	3.8
ILMN_3097868	Casp8	< 1e-07	< 1e-07	904	240.54	3.76
ILMN_1249864	A630077B13Rik	3e-07	1.42e-05	669.16	178.29	3.75
ILMN_2461320	AU020206	9.5e-06	0.000107	846.15	225.61	3.75
ILMN_2485839	Tnfrsf1b	1.85e-05	0.000161	712.73	189.99	3.75
ILMN_2517041	Uhrf1	6e-07	2.1e-05	904.93	241.87	3.74
ILMN_1230853	Cfb	4.8e-06	7.01e-05	652.85	175.2	3.73
ILMN_2731949	Klf6	1e-07	6.94e-06	5055.09	1358.79	3.72
ILMN_1216764	Ier3	2.6e-06	4.88e-05	3271.98	882.96	3.71
ILMN_2463181	Tnc	1.09e-05	0.000116	1102.83	296.88	3.71
ILMN_1216871	Lcp1	7e-06	8.87e-05	1106.8	299.86	3.69
ILMN_2974611	Tapbpl	< 1e-07	< 1e-07	868.54	235.87	3.68
ILMN_2672353	Dennd1c	4e-07	1.7e-05	864.8	234.72	3.68
ILMN_2915232	Cotl1	< 1e-07	< 1e-07	5625.16	1534.01	3.67
ILMN_2474858	Tnfaip2	1.39e-05	0.000134	653.64	178.16	3.67
ILMN_1220813	Dtx3l	3.7e-06	5.99e-05	776.55	212.52	3.65
ILMN_1252481	Fosl2	6.7e-06	8.65e-05	1098.68	300.95	3.65
ILMN_2631752	Ctla4	4.72e-05	0.000301	634.09	173.63	3.65
ILMN_2675232	Klk8	1.3e-06	3.32e-05	1141.47	313.47	3.64
ILMN_1245924	Map3k8	2.5e-06	4.8e-05	832.48	229.62	3.63
ILMN_2718330	Cish	0.0002997	0.00112	1614.18	444.33	3.63
ILMN_2651076	Scotin	< 1e-07	< 1e-07	2805.28	773.99	3.62
ILMN_2757125	Prc1	7.4e-06	9.21e-05	1115.14	308.01	3.62
ILMN_1227951	Gcnt2	3e-07	1.42e-05	3255.94	903.72	3.6
ILMN_3139158	Trim21	3.9e-06	6.17e-05	1018.88	282.73	3.6
ILMN_2759309	Rnase6	< 1e-07	6.94e-06	641.19	178.74	3.59
ILMN_2436369	2010004M13Rik	9.1e-06	0.000104	3665.82	1021.82	3.59
ILMN_2692315	Dpep2	7.6e-05	0.000417	610.68	170	3.59
ILMN_2771182	H2-Q8	2e-07	1.1e-05	627.78	175.43	3.58
ILMN_2633386	LOC100044190	7e-07	2.31e-05	1665.35	465.26	3.58
ILMN_1235934	Btk	1.2e-06	3.19e-05	756.3	211.37	3.58
ILMN_2776431	C1qa	1.6e-06	3.73e-05	942.27	263.54	3.58
ILMN_1244316	Hbb-b1	0.0002204	0.000894	5048.36	1411.79	3.58
ILMN_2645793	Aldh3b1	< 1e-07	< 1e-07	1539.55	432.45	3.56
ILMN_3001914	Nfkbia	3.2e-06	5.51e-05	1213.39	340.47	3.56
ILMN_3160659	Dok2	1.16e-05	0.000121	647.79	181.72	3.56
ILMN_2509737	Trex1	1.7e-05	0.000152	969.46	273.45	3.55
ILMN_2913563	Crym	< 1e-07	6.94e-06	679.14	191.62	3.54
ILMN_1218525	Il18r1	0.0001949	0.000814	586.22	165.5	3.54
ILMN_1251390	Tbxas1	3e-07	1.42e-05	918.73	260.4	3.53
ILMN_1213954	Sgk1	0.0007006	0.00215	15729	4461.71	3.53
ILMN_1232925	BC042423	5e-07	1.91e-05	647.27	183.83	3.52
ILMN_1236718	Hbb-b1	6.8e-05	0.000386	4336.81	1230.48	3.52
ILMN_2710819	Csf1r	2.8e-06	5.12e-05	2601.28	741.27	3.51
ILMN_2670150	Oas2	1.36e-05	0.000132	602.97	171.82	3.51
ILMN_1255648	Csf3r	< 1e-07	6.94e-06	958.52	273.89	3.5
ILMN_2649392	Fermt3	1.6e-06	3.73e-05	666.91	190.62	3.5
ILMN_2422982	Synpo	8.7e-06	0.000101	1735.49	497.19	3.49
ILMN_2730003	Ccdc86	1.5e-06	3.6e-05	2372.54	682.31	3.48
ILMN_2813830	Nt5e	2.6e-06	4.88e-05	1441.69	413.85	3.48
ILMN_2701515	Lrrk1	< 1e-07	< 1e-07	885.87	255.49	3.47
ILMN_2545963	Hbb-b1	0.0001126	0.000549	2851.64	826.52	3.45
ILMN_3154419	P2ry14	5e-07	1.91e-05	1232.77	358.41	3.44
ILMN_1229203	Hbb-b1	6.05e-05	0.000355	2824.76	820.57	3.44
ILMN_1256633	LOC100045567	< 1e-07	< 1e-07	2571.71	749.72	3.43
ILMN_2602542	Lrmp	1.1e-06	3.03e-05	767.03	223.66	3.43
ILMN_1223041	Abi3	1.5e-06	3.6e-05	1034.74	302.78	3.42
ILMN_2778289	Cxcl2	0.0005235	0.00171	551.29	161.11	3.42
ILMN_1215092	C4a	4e-07	1.7e-05	10911.3	3202.77	3.41
ILMN_2736197	2610307O08Rik	< 1e-07	< 1e-07	753.98	222	3.4
ILMN_1229193	Msn	4e-07	1.7e-05	891.88	261.98	3.4
ILMN_2668696	Il13ra1	4e-07	1.7e-05	1032.9	303.73	3.4
ILMN_2936165	Bcl2a1c	1.4e-06	3.47e-05	599.27	176.42	3.4
ILMN_1236889	Selp	2e-07	1.1e-05	583.36	172.83	3.38
ILMN_2589790	Stat3	5e-06	7.19e-05	2450.98	725.36	3.38
ILMN_2806180	Csf3r	3e-07	1.42e-05	745.64	221.37	3.37
ILMN_2784580	Cd3e	1.04e-05	0.000112	666.78	197.77	3.37
ILMN_2640346	P2ry13	1.8e-06	3.97e-05	1584.24	471.82	3.36
ILMN_3084954	Tes	3.7e-06	5.99e-05	1718.05	511.37	3.36
ILMN_2678211	Ciita	4e-06	6.25e-05	549.11	163.23	3.36
ILMN_2651137	Lck	5.1e-06	7.26e-05	713.33	212.57	3.36
ILMN_3115796	Cd40	< 1e-07	< 1e-07	769.01	229.82	3.35
ILMN_2716783	9030025P20Rik	9.4e-06	0.000106	2184.44	652.18	3.35
ILMN_1222039	Dhx58	1.05e-05	0.000113	622.52	185.55	3.35
ILMN_2619107	Lgals1	4e-07	1.7e-05	3845.67	1152.83	3.34
ILMN_1227086	Pik3cg	4e-07	1.7e-05	714.28	214.6	3.33
ILMN_1218592	Tes	5.9e-06	7.97e-05	1658.03	497.61	3.33
ILMN_2656748	Darc	< 1e-07	6.94e-06	3480.41	1048.95	3.32
ILMN_2919411	Osm	1.55e-05	0.000143	584.38	176.48	3.31
ILMN_1227282	Soat2	2.74e-05	0.000209	542.89	164.21	3.31
ILMN_2696492	Phf11	1.34e-05	0.000131	565.56	171.26	3.3
ILMN_2821460	Ptpn18	< 1e-07	< 1e-07	689.3	209.38	3.29
ILMN_2630946	Aprt	< 1e-07	6.94e-06	3501.44	1063.17	3.29
ILMN_2463180	Tnc	9.4e-06	0.000106	875.38	266.07	3.29
ILMN_1246861	Ctss	1.61e-05	0.000147	1382.6	420.69	3.29
ILMN_2718843	4632417K18Rik	< 1e-07	6.94e-06	802.33	244.28	3.28
ILMN_2742849	Mcm5	5e-07	1.91e-05	1006.56	307.95	3.27
ILMN_3119014	Elk3	< 1e-07	< 1e-07	1485.08	455.21	3.26
ILMN_2687745	Pnpla2	1.17e-05	0.000121	3009.51	923.41	3.26
ILMN_3138222	9030025P20Rik	6.9e-06	8.79e-05	1604.17	493.53	3.25
ILMN_1241367	Gpx1	< 1e-07	< 1e-07	9566.19	2949.23	3.24
ILMN_2777491	Fhod1	1.7e-06	3.85e-05	1067.25	329.05	3.24
ILMN_2732576	Pml	4.9e-06	7.09e-05	1153.65	355.96	3.24
ILMN_2458765	Ahnak	9.4e-06	0.000106	5076.8	1568.42	3.24
ILMN_2685157	Abcc3	2.79e-05	0.000212	693.16	213.71	3.24
ILMN_1230708	Clec4a1	0.0001258	0.000595	555.34	171.2	3.24
ILMN_2740902	Mki67	< 1e-07	6.94e-06	609.82	188.87	3.23
ILMN_2820893	Selplg	3e-07	1.42e-05	1877.68	582.28	3.22
ILMN_2615380	A530050D06Rik	4e-07	1.7e-05	826.18	256.37	3.22
ILMN_2712151	1810033B17Rik	1.12e-05	0.000118	621.53	193.09	3.22
ILMN_1250704	Rcsd1	6e-07	2.1e-05	1398.45	435.49	3.21
ILMN_2781030	Napsa	2.51e-05	0.000196	560.36	175.36	3.2
ILMN_2842338	Tbc1d10c	1.29e-05	0.000128	771.94	243.44	3.17
ILMN_2677876	Arhgap4	< 1e-07	< 1e-07	1059.36	335.6	3.16
ILMN_2495446	0610037M15Rik	2e-06	4.21e-05	557.95	176.68	3.16
ILMN_1234487	Angpt2	7.6e-05	0.000417	1120.98	354.78	3.16
ILMN_1244612	Galntl2	0.0001215	0.00058	797	252.19	3.16
ILMN_1223244	Hbb-b1	0.0001931	0.000808	3506.99	1108.6	3.16
ILMN_2862706	H2-Q5	1e-06	2.88e-05	1017.73	323.52	3.15
ILMN_2700689	Ibrdc3	2.57e-05	0.000199	2515.28	798.86	3.15
ILMN_2437513	LOC100047963	6.75e-05	0.000384	982.66	311.7	3.15
ILMN_2984332	Hal	0.0003748	0.00132	544.38	172.91	3.15
ILMN_2693940	Psmb8	4e-07	1.7e-05	570.34	181.38	3.14
ILMN_1214255	Cd200	9.2e-06	0.000105	755.12	240.24	3.14
ILMN_1249776	Insl3	1.3e-06	3.32e-05	973.04	311.04	3.13
ILMN_2866276	Csf2ra	7e-06	8.87e-05	1447.94	462.57	3.13
ILMN_1219335	Igfbp3	6.46e-05	0.000373	915.28	292.74	3.13
ILMN_3152792	Pira11	0.0006776	0.0021	524.95	167.89	3.13
ILMN_2718266	Fkbp5	5e-07	1.91e-05	1110.08	355.35	3.12
ILMN_1216452	Hbb-b1	0.0002383	0.000947	2685.11	860.94	3.12
ILMN_3124528	Hvcn1	3e-07	1.42e-05	573.78	184.9	3.1
ILMN_2951592	H2-Q8	2.1e-06	4.34e-05	580.69	187.41	3.1
ILMN_2696491	Phf11	1.59e-05	0.000146	528.54	170.3	3.1
ILMN_1215807	Glipr1	1e-07	6.94e-06	751.73	242.95	3.09
ILMN_1260456	Hsd3b7	< 1e-07	< 1e-07	3388.38	1105	3.07
ILMN_2672626	Myh9	1e-07	6.94e-06	1997.8	650.92	3.07
ILMN_3003130	Rarres2	5.62e-05	0.000339	1176.04	383.29	3.07
ILMN_2656504	Retnlg	0.0002451	0.000966	530.42	172.58	3.07
ILMN_1255581	LOC630936	< 1e-07	6.94e-06	3657.33	1196.67	3.06
ILMN_2646052	C4a	3e-07	1.42e-05	8592.47	2806.56	3.06
ILMN_1229041	Pira2	0.0003859	0.00135	518.2	169.31	3.06
ILMN_1251541	LOC385699	7.9e-06	9.52e-05	7139.27	2337.65	3.05
ILMN_2564205	Pik3cg	1e-07	6.94e-06	654.13	215.22	3.04
ILMN_2693991	Gpr65	3e-07	1.42e-05	572.23	188.05	3.04
ILMN_2499400	Vamp8	3.9e-06	6.17e-05	945.51	311.33	3.04
ILMN_2792601	P2ry5	< 1e-07	6.94e-06	1749.81	576.59	3.03
ILMN_2657175	Anxa2	5e-07	1.91e-05	10544	3478.13	3.03
ILMN_3160218	Amica1	2.7e-06	5.01e-05	561.56	185.37	3.03
ILMN_3059557	Naip5	3.5e-06	5.82e-05	572.25	188.83	3.03
ILMN_2480463	Trim25	5.7e-06	7.79e-05	937.81	309.82	3.03
ILMN_1242465	LOC231368	1.67e-05	0.00015	6523.55	2153.03	3.03
ILMN_1222917	Ptpn1	2.01e-05	0.000169	1332.29	439.52	3.03
ILMN_2601215	Cyp7b1	1e-07	6.94e-06	2959.56	980.45	3.02
ILMN_2795412	Tmem176a	6e-07	2.1e-05	997.06	329.87	3.02
ILMN_2621643	Col4a1	6e-07	2.1e-05	2557.41	847.67	3.02
ILMN_2675337	H2-Q6	6.3e-06	8.33e-05	575.7	190.85	3.02
ILMN_2737903	Fgd2	1e-07	6.94e-06	751.61	249.52	3.01
ILMN_3162337	Tlr6	1.7e-06	3.85e-05	644.67	214.39	3.01
ILMN_1228235	Ctse	2e-07	1.1e-05	580.46	193.67	3
ILMN_2756678	LOC676389	6e-06	8.08e-05	559.44	186.18	3
ILMN_2703267	Nes	8.26e-05	0.000442	729.04	242.84	3
ILMN_1233064	Cdk2	< 1e-07	< 1e-07	1545.22	516.45	2.99
ILMN_2658461	Mustn1	< 1e-07	< 1e-07	631.21	211.79	2.98
ILMN_2752873	Lgals9	2e-07	1.1e-05	782	262.5	2.98
ILMN_2752966	Tlr4	1.4e-06	3.47e-05	536.8	179.99	2.98
ILMN_3148489	Furin	3.3e-06	5.61e-05	4114.42	1379.04	2.98
ILMN_2747060	Coro1a	1.64e-05	0.000149	796.82	268.02	2.97
ILMN_2602938	Smpdl3b	2.21e-05	0.000181	1268.49	427.15	2.97
ILMN_1244821	Fgr	4.22e-05	0.000279	500.66	168.45	2.97
ILMN_1255462	Hbb-b1	0.0001519	0.000679	1865.09	628.86	2.97
ILMN_2789900	Cd177	0.0002511	0.000981	497.23	167.7	2.97
ILMN_1246056	Gngt2	1.3e-06	3.32e-05	634.29	214.12	2.96
ILMN_1228867	A130082M07Rik	5.5e-06	7.61e-05	673.54	227.41	2.96
ILMN_1235499	Pros1	1e-06	2.88e-05	2018.85	684.75	2.95
ILMN_2737463	Ccdc88b	0.0001929	0.000808	724.71	246.42	2.94
ILMN_1255834	Stk17b	< 1e-07	< 1e-07	951.44	325.27	2.93
ILMN_2685392	Ccr5	< 1e-07	6.94e-06	628.99	214.81	2.93
ILMN_2959191	Inpp5d	3e-07	1.42e-05	619.55	211.55	2.93
ILMN_1250421	Mmp12	1.4e-05	0.000135	501.62	171.33	2.93
ILMN_2744398	Ostf1	1.5e-06	3.6e-05	2017.22	690.9	2.92
ILMN_1257965	Ldha	2e-06	4.21e-05	6182.3	2125.84	2.91
ILMN_2863965	Pfn1	5.4e-06	7.54e-05	3654.74	1256.39	2.91
ILMN_2649067	Irf1	5.18e-05	0.00032	508.1	174.86	2.91
ILMN_1216972	Clec4e	0.0002456	0.000967	490.63	168.77	2.91
ILMN_1213824	LOC100039742	< 1e-07	< 1e-07	501.22	173.05	2.9
ILMN_1218380	Hist2h2ac	2e-07	1.1e-05	5178.82	1786.35	2.9
ILMN_3079919	Ahnak	5.4e-06	7.54e-05	1398.43	481.48	2.9
ILMN_2964185	H2-M2	1.3e-06	3.32e-05	478.7	165.61	2.89
ILMN_2446559	Tnfrsf4	7.7e-06	9.36e-05	703.33	243.41	2.89
ILMN_1257142	Sepx1	1.35e-05	0.000132	2455.17	850.33	2.89
ILMN_1230302	Napsa	0.0001441	0.000653	505.66	175.34	2.88
ILMN_1239055	Xdh	0.0002428	0.000959	546.46	189.69	2.88
ILMN_1256824	Gpr171	7e-06	8.87e-05	483.17	168.63	2.87
ILMN_1232707	Samhd1	6e-07	2.1e-05	509.82	178.5	2.86
ILMN_2744890	Gadd45g	1e-06	2.88e-05	806.4	282.1	2.86
ILMN_1245994	Flna	1.73e-05	0.000154	892.01	312.3	2.86
ILMN_1230440	1700041B20Rik	< 1e-07	< 1e-07	737.71	258.59	2.85
ILMN_1213645	AI467606	2e-07	1.1e-05	695.76	244.08	2.85
ILMN_3114124	Hsd3b7	2e-07	1.1e-05	1746.88	613.73	2.85
ILMN_2667369	B4galt1	3.2e-06	5.51e-05	557.99	195.86	2.85
ILMN_3113420	Ptpn6	4e-06	6.25e-05	525.41	184.04	2.85
ILMN_2608719	Clec5a	0.0001114	0.000545	502.07	176.45	2.85
ILMN_3006505	Bcl2a1d	2e-07	1.1e-05	494.38	174.19	2.84
ILMN_2700715	Cstb	1.5e-06	3.6e-05	13011.8	4583.58	2.84
ILMN_2515363	Tpm4	< 1e-07	6.94e-06	5027.53	1778.45	2.83
ILMN_1222071	C920004C08Rik	7.5e-06	9.27e-05	1941.39	684.8	2.83
ILMN_1260061	D17H6S56E-5	2e-07	1.1e-05	512.14	181.51	2.82
ILMN_2810539	EG630499	6e-07	2.1e-05	498.79	176.62	2.82
ILMN_2707127	Nubp1	< 1e-07	6.94e-06	2225.94	790.8	2.81
ILMN_1256219	LOC100047261	5e-07	1.91e-05	6786.11	2416.1	2.81
ILMN_2604521	Cotl1	1.5e-06	3.6e-05	1062.37	379.37	2.8
ILMN_2618364	Flnc	0.0003067	0.00114	1376.72	492.26	2.8
ILMN_2722732	Srgn	0.0016971	0.00435	572.98	204.66	2.8
ILMN_1238215	Ctgf	0.0026531	0.00628	1228.1	439.12	2.8
ILMN_2795520	H2-K1	1.29e-05	0.000128	557.22	199.51	2.79
ILMN_3014753	Ifi202b	1.4e-05	0.000135	471.39	169.25	2.79
ILMN_2628178	Socs2	2.27e-05	0.000184	1501.15	538.6	2.79
ILMN_2674533	Renbp	3.2e-06	5.51e-05	1119.7	403.28	2.78
ILMN_3157483	Ets1	3.2e-06	5.51e-05	2116.19	760.05	2.78
ILMN_2755936	Rasl11a	7.3e-06	9.15e-05	535.91	192.89	2.78
ILMN_2900653	Gadd45b	0.0001415	0.000645	774.05	278.49	2.78
ILMN_2698799	Actb	1e-07	6.94e-06	15763.4	5698.25	2.77
ILMN_2543173	Dab2	1e-07	6.94e-06	795.8	287.69	2.77
ILMN_2609323	Lst1	2e-07	1.1e-05	589.31	212.59	2.77
ILMN_1250450	Ogfr	1e-06	2.88e-05	3127.66	1128.48	2.77
ILMN_2507286	Tnfsf13b	9.6e-06	0.000107	1831.64	664.48	2.76
ILMN_2422416	Tnfrsf13b	1.4e-06	3.47e-05	614.71	223.82	2.75
ILMN_3049559	C4b	8.55e-05	0.000452	4180.14	1522.08	2.75
ILMN_2484987	Man2b1	0.0001713	0.000741	1166.43	424.01	2.75
ILMN_2795698	Paox	7e-07	2.31e-05	2800.72	1023.53	2.74
ILMN_2728729	Sdc4	7e-07	2.31e-05	1600.5	583.08	2.74
ILMN_2684234	Tlr4	9e-07	2.69e-05	536.33	195.71	2.74
ILMN_1219468	Znfx1	1e-05	0.00011	2100.88	765.57	2.74
ILMN_1254241	LOC100044538	3.13e-05	0.000228	466.21	170.19	2.74
ILMN_1236609	Gp49a	0.0007999	0.00238	446.58	163.05	2.74
ILMN_2681057	Phca	1.1e-06	3.03e-05	2374.57	868.92	2.73
ILMN_2751215	Tor1aip1	6.1e-06	8.15e-05	1089.86	399.07	2.73
ILMN_2666406	Prrc1	1.7e-06	3.85e-05	981.26	360.99	2.72
ILMN_2903945	Gadd45g	8.3e-06	9.83e-05	6992.93	2574.44	2.72
ILMN_2426853	Ubd	1.29e-05	0.000128	503.86	185.38	2.72
ILMN_2589256	Adap2	2.22e-05	0.000181	565.78	207.78	2.72
ILMN_1239117	Hbb-b1	0.0005217	0.0017	1593.77	586.81	2.72
ILMN_1258357	Dok3	5.9e-06	7.97e-05	960.07	354.02	2.71
ILMN_3117602	Cd6	2.26e-05	0.000184	448.5	165.34	2.71
ILMN_1220975	Ptpn22	5.61e-05	0.000339	863.98	318.86	2.71
ILMN_2589651	Anpep	0.0005939	0.00189	475.08	175.59	2.71
ILMN_2997494	Lox	0.0008913	0.00259	658.85	243.47	2.71
ILMN_2717015	Ccl17	0.0023423	0.00567	742	273.8	2.71
ILMN_1236908	Tlr1	6e-07	2.1e-05	583.4	215.95	2.7
ILMN_2623536	Golm1	7e-07	2.31e-05	2105.29	780.52	2.7
ILMN_2606144	Cd300lf	0.0016168	0.00419	450.02	166.44	2.7
ILMN_2534201	A430084P05Rik	2.2e-06	4.47e-05	452.76	168.55	2.69
ILMN_1232716	Cyp1b1	3e-06	5.33e-05	784.71	291.46	2.69
ILMN_3001616	Plp2	1.29e-05	0.000128	533.14	197.84	2.69
ILMN_2679885	Mocs1	1.52e-05	0.000141	1769.97	658.06	2.69
ILMN_2540489	EG667190	< 1e-07	< 1e-07	1869.23	697.17	2.68
ILMN_2794526	Cnr2	8.7e-06	0.000101	469.39	175.24	2.68
ILMN_1243066	Il1a	3.64e-05	0.000252	479.66	179.2	2.68
ILMN_1214608	Plxnd1	< 1e-07	6.94e-06	647.11	242.07	2.67
ILMN_2749717	Bcl3	1e-06	2.88e-05	488.49	182.84	2.67
ILMN_2619408	Atf3	1.4e-06	3.47e-05	481.46	180.47	2.67
ILMN_2629581	Cox6a2	0.0004546	0.00153	484.49	181.34	2.67
ILMN_2745212	Hist1h2ai	9e-07	2.69e-05	5128.4	1925.99	2.66
ILMN_2980177	Fhod1	7e-06	8.87e-05	747.04	281.34	2.66
ILMN_1225192	Nfkbid	7.4e-06	9.21e-05	879.04	330.13	2.66
ILMN_2614889	B3gnt8	4.65e-05	0.000298	513.42	193.19	2.66
ILMN_2650739	Arhgap9	4.1e-06	6.33e-05	564.71	213.34	2.65
ILMN_2774646	Myd88	2.51e-05	0.000196	720.67	271.54	2.65
ILMN_1214118	Plekha2	< 1e-07	6.94e-06	1893.43	717.52	2.64
ILMN_3143577	Apaf1	< 1e-07	6.94e-06	1376.36	522.2	2.64
ILMN_1239863	E330016A19Rik	4e-07	1.7e-05	725.92	274.78	2.64
ILMN_2666018	Mgp	0.0008433	0.00248	1440.05	546.25	2.64
ILMN_1226099	Tnfsf13b	3e-06	5.33e-05	1863.47	708.63	2.63
ILMN_1247811	Ass1	1.51e-05	0.000141	1263.18	480.84	2.63
ILMN_2595732	LOC100046232	2e-05	0.000169	1498.99	570.51	2.63
ILMN_1235196	Atp10d	9e-07	2.69e-05	1096.97	418.85	2.62
ILMN_2733793	Coro1a	5.84e-05	0.000347	608.96	232.45	2.62
ILMN_2769330	Cd6	7.75e-05	0.000423	430.44	164.23	2.62
ILMN_2754364	Ltf	0.0001265	0.000597	628.07	239.43	2.62
ILMN_2959292	Upp1	0.000147	0.000663	523.29	199.46	2.62
ILMN_1212695	Gpr84	1e-07	6.94e-06	511.14	195.97	2.61
ILMN_1244188	H6pd	2e-07	1.1e-05	712.49	272.77	2.61
ILMN_2829457	Ncf1	5e-07	1.91e-05	473.84	181.68	2.61
ILMN_2588227	Fn1	0.0045909	0.00998	529.66	203.15	2.61
ILMN_1218247	Palld	7e-07	2.31e-05	2415.79	930.58	2.6
ILMN_2653617	Cd63	1e-06	2.88e-05	5189.02	1998.32	2.6
ILMN_2649068	Irf1	8.76e-05	0.000459	482.17	185.52	2.6
ILMN_1224003	Ptbp1	< 1e-07	< 1e-07	2364.67	914.2	2.59
ILMN_2784019	Ggta1	1e-06	2.88e-05	606.79	234.52	2.59
ILMN_2592476	Nfkb1	1.8e-06	3.97e-05	2107.44	812.45	2.59
ILMN_2805339	Hspb6	2.6e-06	4.88e-05	5459.95	2110.49	2.59
ILMN_2698107	Eif1a	6.2e-06	8.25e-05	1847.28	713.37	2.59
ILMN_2660551	Lat	0.0005636	0.00181	495.64	191.29	2.59
ILMN_2755668	Apbb1ip	7e-07	2.31e-05	548.99	212.8	2.58
ILMN_1220418	Hcst	2.2e-06	4.47e-05	494.87	191.45	2.58
ILMN_2698046	Stat3	1.86e-05	0.000161	2865.35	1108.97	2.58
ILMN_2651575	Ifngr1	3e-07	1.42e-05	1002.04	389.9	2.57
ILMN_1242661	Itgb2	0.0005936	0.00189	482.05	187.36	2.57
ILMN_2492170	Tnfsf12-tnfsf13	4e-06	6.25e-05	1101.39	430.61	2.56
ILMN_2751037	Spata13	5.8e-06	7.89e-05	3127.1	1219.45	2.56
ILMN_2913326	2610039C10Rik	9e-06	0.000103	1230.25	480.66	2.56
ILMN_2883990	Rbms1	1.62e-05	0.000147	1252.63	488.89	2.56
ILMN_2426115	2310024N18Rik	2.22e-05	0.000181	921.26	360.05	2.56
ILMN_2727799	Trafd1	3.37e-05	0.00024	746.17	291.94	2.56
ILMN_2642349	Slc7a2	5.3e-06	7.44e-05	777.54	305.06	2.55
ILMN_2694175	Cd97	5.52e-05	0.000335	657.8	258.21	2.55
ILMN_1229517	Ftl1	5.77e-05	0.000345	8990.23	3527.13	2.55
ILMN_2658804	Rras	< 1e-07	< 1e-07	1420.69	559.26	2.54
ILMN_1253854	Tgif1	1.9e-06	4.09e-05	570.41	224.78	2.54
ILMN_1243593	Pcgf5	3.7e-06	5.99e-05	2102.88	826.78	2.54
ILMN_2846775	Cdkn1a	0.0002068	0.000851	975.05	383.49	2.54
ILMN_2798694	Plekhf2	< 1e-07	< 1e-07	1398.33	552.29	2.53
ILMN_2588737	Rab3d	6.8e-06	8.72e-05	863.49	341.5	2.53
ILMN_2504718	Trim34	7.63e-05	0.000418	535.63	212.11	2.53
ILMN_2773936	Edg5	< 1e-07	< 1e-07	1283.99	510.18	2.52
ILMN_2681186	Rab7l1	1e-07	6.94e-06	1373.91	545.18	2.52
ILMN_1220115	D130063H01Rik	2e-07	1.1e-05	943.6	374.64	2.52
ILMN_1232202	Cp	4e-07	1.7e-05	500.22	198.68	2.52
ILMN_2466335	Apaf1	6e-07	2.1e-05	1307.66	518.99	2.52
ILMN_1252804	Map4k1	3.5e-06	5.82e-05	460.57	182.61	2.52
ILMN_2694917	Sap30	3.9e-06	6.17e-05	2132.36	847.51	2.52
ILMN_2673211	Pfn1	4.3e-06	6.53e-05	1822.33	722.66	2.52
ILMN_2504717	Trim34	5.82e-05	0.000346	535.18	212.55	2.52
ILMN_2669164	Arg2	0.0002898	0.00109	470.34	186.73	2.52
ILMN_2651715	Axl	2e-07	1.1e-05	4815.34	1919.39	2.51
ILMN_2686975	Fam129b	2e-07	1.1e-05	3614.72	1440.73	2.51
ILMN_1226639	BC006779	2.87e-05	0.000215	538.92	214.93	2.51
ILMN_3161652	Clec4a3	3.66e-05	0.000253	480.65	191.87	2.51
ILMN_2864309	OTTMUSG00000000971	4.76e-05	0.000303	427.15	170.26	2.51
ILMN_2963320	Cd33	0.0001574	0.000697	443.39	176.79	2.51
ILMN_2654754	Gp38	< 1e-07	6.94e-06	3377.85	1357.88	2.49
ILMN_2940195	Mgst1	< 1e-07	6.94e-06	2163.16	868.7	2.49
ILMN_2679037	LOC100046883	3.3e-06	5.61e-05	1103.37	442.71	2.49
ILMN_2727911	Gmip	3.7e-06	5.99e-05	630	253.42	2.49
ILMN_1231035	Csnk1d	4.3e-06	6.53e-05	1499.73	601.64	2.49
ILMN_1216732	Mcl1	5.7e-06	7.79e-05	7197.16	2892.76	2.49
ILMN_2909346	Mapkapk3	5.98e-05	0.000352	533.09	214.21	2.49
ILMN_2946616	Rps2	< 1e-07	6.94e-06	6298.13	2538.48	2.48
ILMN_3163063	Bnip2	1e-07	6.94e-06	1224.23	493.4	2.48
ILMN_1253972	Irak3	4.8e-06	7.01e-05	650.05	262.59	2.48
ILMN_2719139	AB124611	1.6e-05	0.000146	421.31	169.65	2.48
ILMN_2694955	Igfbp4	1.83e-05	0.00016	1195.67	482.44	2.48
ILMN_2474052	5830411I20	0.0001624	0.000713	543.66	219.41	2.48
ILMN_2794645	Cyr61	0.0040864	0.00903	507.32	204.26	2.48
ILMN_2596655	Rarres2	5.81e-05	0.000346	1300.6	526.11	2.47
ILMN_1245754	Cd84	5.94e-05	0.000351	420.76	170.59	2.47
ILMN_1232760	A430107D22Rik	5e-07	1.91e-05	536.74	218.24	2.46
ILMN_2696629	Itgal	6e-07	2.1e-05	497.53	202.64	2.46
ILMN_2511953	Tnfaip8	1.3e-06	3.32e-05	1009.75	410.87	2.46
ILMN_1226329	Cd93	1.29e-05	0.000128	698.96	284.31	2.46
ILMN_1236868	Idb2	4.51e-05	0.000292	720.34	292.49	2.46
ILMN_2623983	Egr2	0.0001513	0.000677	685.51	278.44	2.46
ILMN_2712066	Pgd	2e-07	1.1e-05	3462.67	1412.31	2.45
ILMN_2614212	Mapkapk2	7.4e-06	9.21e-05	1368.86	559.83	2.45
ILMN_1258578	Ahnak	0.0001574	0.000697	630.63	257.36	2.45
ILMN_2783223	LOC435565	0.0004459	0.00151	410.52	167.3	2.45
ILMN_2671435	LOC223672	< 1e-07	6.94e-06	463.85	190.25	2.44
ILMN_2642969	LOC100045877	1.7e-06	3.85e-05	435.77	178.89	2.44
ILMN_1236133	Tpcn2	3.5e-05	0.000246	631.76	258.93	2.44
ILMN_2424299	Tnfrsf12a	8.59e-05	0.000453	1028.5	421.34	2.44
ILMN_2841290	Tnfaip2	5.9e-06	7.97e-05	416.07	171.54	2.43
ILMN_3128616	Pik3cd	6.4e-06	8.41e-05	604.91	249.09	2.43
ILMN_2759484	C3	7.4e-06	9.21e-05	7657.4	3157.27	2.43
ILMN_3140788	Ptbp1	< 1e-07	6.94e-06	1324.68	547.41	2.42
ILMN_2606162	Pdlim4	1.23e-05	0.000125	2921.72	1209.13	2.42
ILMN_2668510	Hp	8.35e-05	0.000445	440.76	182.02	2.42
ILMN_2649199	Hpgd	0.000254	0.000989	1071.29	442.58	2.42
ILMN_1256025	LOC100041137	0.0010895	0.00304	401.68	166.08	2.42
ILMN_2953513	Aldh3b1	2e-06	4.21e-05	639.63	265.41	2.41
ILMN_2643377	Slc24a6	6e-06	8.08e-05	1635.24	677.96	2.41
ILMN_1245609	Sgpl1	1.26e-05	0.000127	1032.01	428.01	2.41
ILMN_1229309	Vrk1	5.13e-05	0.000318	827.55	342.73	2.41
ILMN_3140913	Tbc1d2	0.000444	0.0015	717.61	297.95	2.41
ILMN_2755511	BC039210	1e-07	6.94e-06	520.97	217.02	2.4
ILMN_1254551	4933426M11Rik	1.6e-06	3.73e-05	2095.79	874.67	2.4
ILMN_2639972	Ppp1r3b	2.2e-06	4.47e-05	491.45	205.16	2.4
ILMN_2647435	Rassf1	7.4e-06	9.21e-05	1646.81	687.01	2.4
ILMN_2570478	A630097K09Rik	8.2e-06	9.73e-05	561.29	233.6	2.4
ILMN_2612255	Lyl1	3.19e-05	0.000231	461.13	192.19	2.4
ILMN_2959293	Upp1	3.35e-05	0.000239	446.52	185.7	2.4
ILMN_2604029	Klf2	3.36e-05	0.000239	1222.15	508.81	2.4
ILMN_2793464	Oasl1	0.0006372	0.002	397.51	165.67	2.4
ILMN_2598877	Slc7a8	3e-07	1.42e-05	785.28	328.19	2.39
ILMN_2837671	Fblim1	7e-07	2.31e-05	471.01	196.94	2.39
ILMN_1230545	Mobk1b	8e-07	2.52e-05	965.85	403.51	2.39
ILMN_1214750	Kynu	6.6e-06	8.56e-05	405.25	169.81	2.39
ILMN_1237736	Plekhf2	2.35e-05	0.000188	596.27	249.24	2.39
ILMN_1235657	Rnase4	4.16e-05	0.000276	3174.77	1326.27	2.39
ILMN_2560567	A630006E02Rik	6.42e-05	0.000371	471.2	197.39	2.39
ILMN_2626939	Daxx	0.0001388	0.000636	1801.61	753.35	2.39
ILMN_3154691	Sirpb1	0.0001669	0.000726	395.46	165.76	2.39
ILMN_1249934	Gna13	0.0008179	0.00242	720.76	301.99	2.39
ILMN_1252136	Hist1h2af	< 1e-07	< 1e-07	7138.89	2996.06	2.38
ILMN_2878979	Tnfaip8l2	1.2e-06	3.19e-05	507.65	213.02	2.38
ILMN_2739965	Csnk1d	2.4e-06	4.68e-05	1501.42	630.55	2.38
ILMN_2680398	Zc3h12d	2.5e-06	4.8e-05	410.24	172.72	2.38
ILMN_1223834	Il8rb	9.5e-06	0.000107	391.76	164.45	2.38
ILMN_3121522	Clec5a	1.3e-05	0.000129	413.8	174.13	2.38
ILMN_1214671	Cdca4	< 1e-07	< 1e-07	1495.84	630.53	2.37
ILMN_2760979	Tgfbr2	6e-07	2.1e-05	3114.71	1311.97	2.37
ILMN_2788574	Gmip	8e-07	2.52e-05	764.38	322.48	2.37
ILMN_2965417	Npm3-ps1	1.1e-06	3.03e-05	1703.44	718.57	2.37
ILMN_2847437	A430084P05Rik	1.4e-06	3.47e-05	395.44	166.67	2.37
ILMN_3090207	Cyp4f18	2.4e-06	4.68e-05	402.18	169.86	2.37
ILMN_2775360	Mapkapk3	2.9e-06	5.22e-05	505.07	213.01	2.37
ILMN_2701631	Spink2	2.12e-05	0.000176	407.68	171.99	2.37
ILMN_1236507	5830496L11Rik	6e-07	2.1e-05	409.54	173.41	2.36
ILMN_2714638	Mertk	0.0001026	0.000514	1048.29	444.55	2.36
ILMN_1256343	H19	0.0010843	0.00303	500.39	211.63	2.36
ILMN_2659644	Map2k3	3.9e-06	6.17e-05	2012.47	857.93	2.35
ILMN_2871945	Trem1	0.0001208	0.000577	391.71	166.73	2.35
ILMN_1253947	Traf1	0.0001213	0.000579	491.67	209.2	2.35
ILMN_1212626	EG665509	0.000168	0.00073	444.1	189.14	2.35
ILMN_1245710	Ccl2	0.0021325	0.00525	389	165.77	2.35
ILMN_2647757	Ccl11	0.003689	0.00829	521.63	221.8	2.35
ILMN_2738054	Plekhg2	1.2e-06	3.19e-05	1229.23	524.63	2.34
ILMN_2974343	Pla1a	2.1e-06	4.34e-05	449.25	191.73	2.34
ILMN_1219067	A830007P12Rik	1.49e-05	0.00014	606.45	259.41	2.34
ILMN_2694170	Cd97	2.39e-05	0.00019	601.57	257.63	2.34
ILMN_2638082	Scgb3a1	0.0001549	0.000689	402.81	172.01	2.34
ILMN_2778655	Vcam1	1.7e-06	3.85e-05	3206.77	1375.56	2.33
ILMN_2822579	Col4a2	4.2e-06	6.44e-05	2310.43	993.08	2.33
ILMN_2755666	Apbb1ip	5.3e-06	7.44e-05	508.32	218.37	2.33
ILMN_2918977	42064	6.32e-05	0.000366	694.35	298.23	2.33
ILMN_2680770	Cysltr1	0.0001005	0.000506	440.66	189.44	2.33
ILMN_3020829	Npm3	1.9e-06	4.09e-05	1800.25	777.07	2.32
ILMN_1234229	F630001K14Rik	0.0003111	0.00115	401.79	173.31	2.32
ILMN_2771237	Lbp	0.0003912	0.00137	504.33	217.37	2.32
ILMN_2430813	Pdlim7	3.9e-06	6.17e-05	1216.52	525.83	2.31
ILMN_2674884	Slc11a1	6.3e-06	8.33e-05	423.15	183.21	2.31
ILMN_2947292	Map3k6	8.4e-06	9.91e-05	457.04	197.95	2.31
ILMN_2544890	Pde4b	0.0002865	0.00108	1510.89	653.43	2.31
ILMN_2886646	Il2rg	1.1e-06	3.03e-05	410.14	178.4	2.3
ILMN_2614966	Rab27a	< 1e-07	< 1e-07	1530.51	668.3	2.29
ILMN_3131063	Ccnd3	1e-07	6.94e-06	1628.31	710.54	2.29
ILMN_3008733	AA960436	1.5e-06	3.6e-05	1664.43	726.19	2.29
ILMN_2656422	BC028528	2.6e-06	4.88e-05	836.06	365.21	2.29
ILMN_2727432	Stab1	9.4e-06	0.000106	468.05	203.95	2.29
ILMN_2653765	Nusap1	1.19e-05	0.000123	485.46	211.57	2.29
ILMN_1243652	Tagln	0.0002355	0.000939	407.39	177.82	2.29
ILMN_1224110	Bst2	0.0002428	0.000959	435.67	189.93	2.29
ILMN_1248235	2810021O14Rik	0.000687	0.00212	843.23	367.83	2.29
ILMN_2957070	Shc1	< 1e-07	< 1e-07	4739.37	2075.49	2.28
ILMN_2525605	EG667728	< 1e-07	< 1e-07	6731.53	2946.56	2.28
ILMN_2702141	Mefv	6.7e-05	0.000382	378.49	166.26	2.28
ILMN_1216335	Cttnbp2nl	5e-07	1.91e-05	1005.15	442.77	2.27
ILMN_2730463	Cdt1	2.1e-06	4.34e-05	743.12	326.7	2.27
ILMN_2675760	2310046K01Rik	9.5e-06	0.000107	618.26	271.85	2.27
ILMN_1254966	Rbms1	4.67e-05	0.000299	829.85	365.97	2.27
ILMN_1245731	Hhex	1.3e-06	3.32e-05	685.05	302.9	2.26
ILMN_2486267	Ube2l6	2.3e-06	4.59e-05	412.11	181.95	2.26
ILMN_1224859	Gimap6	1.2e-05	0.000123	643.51	285.02	2.26
ILMN_2460168	Wdr1	1.7e-05	0.000152	1460.63	646.95	2.26
ILMN_1248099	Col16a1	0.0001924	0.000806	5743.1	2538.48	2.26
ILMN_1226819	Tapbp	0.0002606	0.00101	485.83	214.8	2.26
ILMN_2892222	Acsl5	< 1e-07	< 1e-07	4298.46	1913.8	2.25
ILMN_1233489	LOC665237	< 1e-07	< 1e-07	12334.7	5471.41	2.25
ILMN_2606624	LOC100045680	6.4e-06	8.41e-05	886.05	393.32	2.25
ILMN_2733887	Mknk2	9.6e-06	0.000107	1440.5	641.29	2.25
ILMN_2711461	Tgfb1	2.38e-05	0.00019	453.58	201.4	2.25
ILMN_2654554	Fgl2	0.0001772	0.000759	415.68	184.54	2.25
ILMN_3163014	Cdc42se1	< 1e-07	< 1e-07	524.66	234.54	2.24
ILMN_2519676	Triobp	< 1e-07	6.94e-06	3296.83	1469.62	2.24
ILMN_1248510	Soat1	4e-07	1.7e-05	876.2	391.6	2.24
ILMN_2818396	5033414D02Rik	9e-07	2.69e-05	2530.52	1130.76	2.24
ILMN_1231083	LOC624083	1.1e-06	3.03e-05	408.2	181.97	2.24
ILMN_1250443	LOC667597	2.3e-06	4.59e-05	371.59	165.83	2.24
ILMN_2617433	Actb	2.6e-06	4.88e-05	748.67	334.82	2.24
ILMN_2849449	Itga5	2.53e-05	0.000197	421.58	187.95	2.24
ILMN_2435584	scl0001978.1_6	0.0003019	0.00112	632.67	282.69	2.24
ILMN_2665307	Pilra	2e-07	1.1e-05	393.36	176.11	2.23
ILMN_2730329	Hist1h2ah	3.1e-06	5.42e-05	425.08	190.33	2.23
ILMN_2615804	Gpr141	0.0004711	0.00157	367.82	164.67	2.23
ILMN_3026198	Rnaset2b	2e-07	1.1e-05	4261.42	1918.82	2.22
ILMN_1226985	Scamp2	4e-07	1.7e-05	3085.02	1387.88	2.22
ILMN_2780424	Zfp36l1	6e-07	2.1e-05	9280.12	4177.25	2.22
ILMN_2764588	Igfbp7	1.6e-06	3.73e-05	8484.7	3824.39	2.22
ILMN_2639397	Dhrs1	2.1e-06	4.34e-05	4953.41	2234.76	2.22
ILMN_2755667	Apbb1ip	2.2e-06	4.47e-05	484.23	218.21	2.22
ILMN_1223674	Seh1l	3.1e-06	5.42e-05	557.07	250.64	2.22
ILMN_3148550	Golm1	1.89e-05	0.000163	1156.66	520.73	2.22
ILMN_1258988	Igfbp4	2e-07	1.1e-05	1002.59	454.67	2.21
ILMN_1229741	Rap1b	4e-07	1.7e-05	6536.44	2958.7	2.21
ILMN_3049650	Kcnk6	4e-07	1.7e-05	468.33	211.69	2.21
ILMN_2677859	Insl6	5e-07	1.91e-05	484.58	219.58	2.21
ILMN_2765400	Nubp1	1.2e-06	3.19e-05	689.46	311.88	2.21
ILMN_2624363	Fga	0.0070714	0.0143	368.68	166.59	2.21
ILMN_2612484	Myo9b	< 1e-07	6.94e-06	2606.24	1185.08	2.2
ILMN_2705935	Nme2	2e-07	1.1e-05	6919.11	3144.29	2.2
ILMN_2925711	Dusp6	3e-07	1.42e-05	3299.07	1502.23	2.2
ILMN_2723058	Plod3	2.7e-06	5.01e-05	4307.12	1961.25	2.2
ILMN_2613696	Ankrd13a	6.1e-06	8.15e-05	2545.3	1157.66	2.2
ILMN_2712120	S100a6	1.65e-05	0.000149	1778.07	806.78	2.2
ILMN_1215120	Sema4a	5.59e-05	0.000338	5122.28	2331.92	2.2
ILMN_2678521	Gpr146	< 1e-07	6.94e-06	746.59	341.32	2.19
ILMN_2906489	Mocos	5e-07	1.91e-05	517.52	236.03	2.19
ILMN_1253395	LOC623466	2.4e-06	4.68e-05	13313.5	6076.8	2.19
ILMN_1251109	Slc25a45	3.5e-06	5.82e-05	899.74	410.7	2.19
ILMN_1248022	E330020G21Rik	3.7e-06	5.99e-05	515.01	235.67	2.19
ILMN_2599659	Fmnl3	7e-06	8.87e-05	1200.85	548.27	2.19
ILMN_2716602	Lgals9	8.7e-06	0.000101	467.25	213.83	2.19
ILMN_2668927	LOC100047583	9.6e-06	0.000107	19393.7	8843.56	2.19
ILMN_1244891	Cst7	1.29e-05	0.000128	397.31	181.16	2.19
ILMN_3091003	Ms4a7	1.93e-05	0.000165	398.41	181.86	2.19
ILMN_2862418	Slc30a7	5.7e-05	0.000342	547.05	249.33	2.19
ILMN_1257327	Rod1	0.0005102	0.00167	394.47	179.72	2.19
ILMN_2821850	Nampt	0.0010956	0.00305	972.43	444.63	2.19
ILMN_2693895	Acta2	0.0082045	0.0163	2924.02	1335.15	2.19
ILMN_2989955	Bmp1	5e-07	1.91e-05	1986.49	909.43	2.18
ILMN_1241675	Ascc2	1.1e-06	3.03e-05	808.4	370.83	2.18
ILMN_2448651	Ampd3	3.4e-06	5.72e-05	4648.05	2130	2.18
ILMN_2534332	EG243642	4.3e-06	6.53e-05	8848.82	4059.8	2.18
ILMN_2530867	LOC381114	6.9e-06	8.79e-05	6436.25	2951.17	2.18
ILMN_3097131	Timeless	1.87e-05	0.000162	589.25	270.74	2.18
ILMN_2734340	Stx11	8.13e-05	0.000437	396.29	181.71	2.18
ILMN_2723860	Pkm2	0.0001138	0.000553	672.11	308.66	2.18
ILMN_2715546	Gpx3	0.0001873	0.000791	1161.45	532.48	2.18
ILMN_2587721	Pira1	0.001343	0.0036	364.32	166.77	2.18
ILMN_3162476	Sec61a1	3e-07	1.42e-05	868.98	399.55	2.17
ILMN_2648548	Casp7	3.1e-06	5.42e-05	460.32	211.85	2.17
ILMN_2453874	Sdcbp	4.3e-06	6.53e-05	2220.02	1020.96	2.17
ILMN_1220101	Ebi2	8e-06	9.59e-05	466.39	215.36	2.17
ILMN_2717127	Ddx58	1.16e-05	0.000121	444.27	205.11	2.17
ILMN_2600627	Noc4l	0.0001654	0.000722	815.79	376.25	2.17
ILMN_2593993	Eif4el3	1.2e-06	3.19e-05	946.6	437.74	2.16
ILMN_2589741	Tmem51	2.3e-06	4.59e-05	1408.75	652.07	2.16
ILMN_2638333	Sbno2	7.2e-06	9.08e-05	477.17	221.4	2.16
ILMN_3008858	Ctsc	7.4e-06	9.21e-05	380.73	176.55	2.16
ILMN_2529458	LOC230253	1.06e-05	0.000114	5170	2390.42	2.16
ILMN_1235909	Ak2	4.28e-05	0.000281	873.71	404.13	2.16
ILMN_2888786	Slk	7.7e-05	0.000421	781.03	361.93	2.16
ILMN_2621596	LOC621823	0.0001482	0.000666	648.38	299.58	2.16
ILMN_2768026	Gusb	< 1e-07	< 1e-07	447.08	208.04	2.15
ILMN_2987027	Plekhg2	6.5e-06	8.51e-05	905.05	421.55	2.15
ILMN_2615015	Pygl	1.02e-05	0.000112	524.97	244.14	2.15
ILMN_1215147	LOC100044829	1.23e-05	0.000125	2798.61	1303.46	2.15
ILMN_2621901	BC004022	1.38e-05	0.000134	1709.61	795.7	2.15
ILMN_2635132	Foxp3	0.0001478	0.000666	404.87	188.72	2.15
ILMN_1221503	Ccnd1	0.0006466	0.00202	3705.22	1723.21	2.15
ILMN_1218051	Iqgap2	< 1e-07	< 1e-07	443.43	207.53	2.14
ILMN_2936671	Skap2	1e-07	6.94e-06	3744.43	1746.03	2.14
ILMN_2753492	Ripk1	1.8e-06	3.97e-05	784.32	365.85	2.14
ILMN_2665490	Litaf	2.4e-06	4.68e-05	11507.7	5366.36	2.14
ILMN_2746681	BC013712	7.3e-06	9.15e-05	375.49	175.73	2.14
ILMN_1234314	LOC100046853	8.71e-05	0.000457	3356.14	1564.75	2.14
ILMN_2640849	Glycam1	0.0002331	0.000932	387.34	181	2.14
ILMN_1235201	Cnr2	2.03e-05	0.00017	371.96	174.62	2.13
ILMN_1244135	Arpc5	3.52e-05	0.000247	687.87	322.5	2.13
ILMN_1242466	Psmb9	0.0001233	0.000586	390.7	183.57	2.13
ILMN_2755534	Sepx1	0.0001372	0.00063	649	304.21	2.13
ILMN_1218206	Klf13	0.0001474	0.000665	1249.09	587.65	2.13
ILMN_2987984	S100a13	< 1e-07	< 1e-07	1783.93	840.49	2.12
ILMN_2519677	Triobp	< 1e-07	< 1e-07	3009.19	1420.06	2.12
ILMN_2591082	Nsep1	1e-07	6.94e-06	15406.6	7260.79	2.12
ILMN_2735996	P4hb	3e-07	1.42e-05	6919.11	3269.66	2.12
ILMN_2585233	Selpl	4e-07	1.7e-05	483.64	228.09	2.12
ILMN_2933887	1200013B08Rik	3.3e-06	5.61e-05	404.34	190.82	2.12
ILMN_2590917	Aim1	7.6e-06	9.33e-05	366.37	172.45	2.12
ILMN_2419998	Soat1	4.11e-05	0.000274	557.94	262.81	2.12
ILMN_2567962	A130019H11Rik	4.42e-05	0.000288	382.68	180.15	2.12
ILMN_1214715	Gfap	4.88e-05	0.000308	2674.67	1261.52	2.12
ILMN_2513870	Zap70	0.0001407	0.000642	444.52	210.01	2.12
ILMN_2837493	EG634650	0.0009341	0.00269	466.34	220.13	2.12
ILMN_2851576	Tnfsf14	5.19e-05	0.00032	350.9	165.94	2.11
ILMN_2603647	Clec2d	5.52e-05	0.000335	419.63	198.7	2.11
ILMN_1229202	1700084C01Rik	0.0003451	0.00124	966.82	458.74	2.11
ILMN_2629112	Asah3l	0.0005772	0.00185	1546.58	731.96	2.11
ILMN_2614380	Map3k1	1.3e-06	3.32e-05	2357.34	1120.26	2.1
ILMN_2590884	Plaur	2.8e-05	0.000212	382.88	182.26	2.1
ILMN_1243690	Ptbp1	4.43e-05	0.000288	550.26	262.42	2.1
ILMN_2794676	Rps26	< 1e-07	< 1e-07	9677.18	4625.25	2.09
ILMN_1233175	LOC632667	8e-07	2.52e-05	4139.01	1982.53	2.09
ILMN_2543393	Cdca8	2.24e-05	0.000182	449.09	214.93	2.09
ILMN_2479290	Fas	2.88e-05	0.000215	434.4	207.69	2.09
ILMN_1248555	Gns	3.05e-05	0.000224	4905.83	2349.43	2.09
ILMN_1222269	1810011H11Rik	4.65e-05	0.000298	473.4	226.94	2.09
ILMN_2867899	Cdc20	5.17e-05	0.00032	457.37	218.93	2.09
ILMN_1249549	LOC380781	5.51e-05	0.000334	352.3	168.85	2.09
ILMN_2490548	Tspan4	0.0001033	0.000516	642.43	307.92	2.09
ILMN_2625125	Cx3cr1	0.0019391	0.00485	1481.79	710.29	2.09
ILMN_1219155	Jak3	< 1e-07	< 1e-07	454.88	218.32	2.08
ILMN_3155245	Arhgap25	1e-07	6.94e-06	486.78	234.28	2.08
ILMN_2974064	Osbpl3	1.7e-06	3.85e-05	758.31	364.36	2.08
ILMN_3151503	C130032J12Rik	2.5e-06	4.8e-05	501.42	240.89	2.08
ILMN_2842605	Mical1	9.5e-06	0.000107	621.97	299.61	2.08
ILMN_2612895	C2	1.39e-05	0.000134	514.03	247.31	2.08
ILMN_2792809	Arpc5	1.4e-05	0.000135	9205.55	4434.57	2.08
ILMN_1239801	Irf2bp2	2.14e-05	0.000177	745.05	358.71	2.08
ILMN_2875169	6330416G13Rik	4.43e-05	0.000288	630.49	303.47	2.08
ILMN_1245579	Jak2	7.83e-05	0.000425	2379.72	1143.38	2.08
ILMN_2939012	1500012F01Rik	5.7e-06	7.79e-05	2835.31	1370.59	2.07
ILMN_1238886	LOC100048554	6.3e-06	8.33e-05	345.75	166.88	2.07
ILMN_1250417	Adcy4	8.8e-06	0.000102	747.82	361.67	2.07
ILMN_2881322	Rpl18	1.4e-05	0.000135	5001.01	2417.12	2.07
ILMN_1230485	Csf1r	1.54e-05	0.000143	418.13	202.14	2.07
ILMN_2526875	LOC214403	3.48e-05	0.000245	641.66	310.42	2.07
ILMN_1224129	Dennd3	0.0001256	0.000595	753.77	363.43	2.07
ILMN_1233449	LOC100044430	0.0001298	0.000608	352.15	170.17	2.07
ILMN_2915303	Trem3	0.0002773	0.00106	357.85	173.21	2.07
ILMN_2923445	Acta2	0.0026048	0.00618	651.49	314.99	2.07
ILMN_2650911	Atp6v0e	< 1e-07	< 1e-07	3271.12	1591.77	2.06
ILMN_2759289	Slk	6.6e-06	8.56e-05	777.09	377.54	2.06
ILMN_1256702	S100a10	2.79e-05	0.000212	1810.75	879.68	2.06
ILMN_2695047	Pnpla7	8.74e-05	0.000458	650.92	315.41	2.06
ILMN_1218347	Mylk	0.00044	0.00149	2046.97	994.33	2.06
ILMN_2803399	Mcm6	8.6e-06	0.000101	551.69	269	2.05
ILMN_2737713	Edn1	5.93e-05	0.00035	471.72	230.26	2.05
ILMN_2741169	Cd8b1	8.42e-05	0.000447	353.71	172.67	2.05
ILMN_1257724	Adamts9	0.0005375	0.00175	1094.53	533.6	2.05
ILMN_1223395	Trafd1	0.001197	0.00328	464.56	227.1	2.05
ILMN_2544056	Hbb-b1	0.0221502	0.0383	1113.75	543.71	2.05
ILMN_2617835	Myo9b	< 1e-07	< 1e-07	1731.98	850.15	2.04
ILMN_1227001	Ptbp1	4e-07	1.7e-05	986.75	482.65	2.04
ILMN_2675249	Slc35c1	6e-07	2.1e-05	2171.42	1064.35	2.04
ILMN_2774007	Bub1b	8e-07	2.52e-05	393.03	192.47	2.04
ILMN_1259470	Tmem176b	1.2e-06	3.19e-05	3676	1800.32	2.04
ILMN_2935012	Anxa4	1.58e-05	0.000145	670.91	329.21	2.04
ILMN_3045984	Clec5a	8.71e-05	0.000457	348.63	171	2.04
ILMN_2704637	Mdfic	0.0004432	0.0015	489.82	239.86	2.04
ILMN_1243885	Plagl2	3e-07	1.42e-05	897.5	441.81	2.03
ILMN_2760430	Lrp10	3e-07	1.42e-05	6626.57	3270.39	2.03
ILMN_2717549	Rps2	1.1e-05	0.000117	19066.8	9402.03	2.03
ILMN_1249727	Car13	2.35e-05	0.000188	682.55	335.58	2.03
ILMN_1256128	LOC100046469	3.56e-05	0.000249	379.79	187.52	2.03
ILMN_2657828	Rhbdf1	3.76e-05	0.000258	1667.82	823.32	2.03
ILMN_1222246	Adfp	4.95e-05	0.000311	487.71	240.69	2.03
ILMN_2767596	Sav1	5.95e-05	0.000351	2080.04	1022.68	2.03
ILMN_1259322	Pdk4	0.0001679	0.00073	1359.79	670.87	2.03
ILMN_2749448	Plekho2	0.000196	0.000818	1485.06	732.76	2.03
ILMN_2852034	Hif1a	0.0002722	0.00104	920.19	452.55	2.03
ILMN_2447712	Ibrdc3	0.0012876	0.00348	409.89	202.15	2.03
ILMN_1255860	Klrd1	5e-07	1.91e-05	348.16	172.66	2.02
ILMN_1255743	Il6ra	2.3e-06	4.59e-05	384.53	190.2	2.02
ILMN_1247981	C730046C01Rik	4.4e-06	6.64e-05	748.74	371.29	2.02
ILMN_2571683	9830169E20Rik	2.15e-05	0.000178	503.76	249.81	2.02
ILMN_1239333	Iqgap1	2.83e-05	0.000213	463.19	229.16	2.02
ILMN_1233693	Slc30a7	3.07e-05	0.000225	465.1	229.93	2.02
ILMN_1230423	Sh3pxd2b	5.88e-05	0.000349	1647.46	817.1	2.02
ILMN_2788546	Coro1b	1e-07	6.94e-06	2918.12	1450.23	2.01
ILMN_2774349	LOC100046401	7e-07	2.31e-05	543.7	270.41	2.01
ILMN_3161543	Ikbke	6.8e-06	8.72e-05	385.66	191.91	2.01
ILMN_2805945	D3Ucla1	8.9e-06	0.000103	1195.72	595.53	2.01
ILMN_2526918	Arhgap30	0.000128	0.000602	345.11	171.42	2.01
ILMN_2906430	Icos	0.0027358	0.00644	379.28	189.07	2.01
ILMN_1219154	Mt2	0.0038533	0.00859	784.16	390.92	2.01
ILMN_2510233	Stat1	2e-07	1.1e-05	391.35	195.42	2
ILMN_2870320	Prkd2	1.3e-06	3.32e-05	1485.24	741.82	2
ILMN_2743003	Ly96	6.3e-06	8.33e-05	497.31	248.19	2
ILMN_2514292	Zyx	1.54e-05	0.000143	10432.9	5208.79	2
ILMN_1229630	Trim30	0.0002886	0.00109	358.75	179.57	2
ILMN_1253919	Ccl3	0.0007613	0.00229	344.89	172.47	2
ILMN_1218890	LOC381140	0.0009458	0.00272	3214.51	1607.24	2
ILMN_2811154	Cxcl2	0.0009895	0.00281	336.95	168.73	2
ILMN_1217454	Lamp2	< 1e-07	< 1e-07	8927.97	4491.07	1.99
ILMN_1215209	Clecsf9	2e-07	1.1e-05	355.57	178.85	1.99
ILMN_2772582	Smad3	2e-07	1.1e-05	2515.06	1262.53	1.99
ILMN_2754253	Gna13	8.1e-06	9.67e-05	2072.13	1042.15	1.99
ILMN_2804037	Irgm1	4.39e-05	0.000287	17134.5	8631.63	1.99
ILMN_3160107	Pik3r6	5.65e-05	0.00034	405.27	203.96	1.99
ILMN_2701271	Plscr1	6.74e-05	0.000384	451.98	227.49	1.99
ILMN_1219074	Slfn2	0.0001738	0.00075	354.08	177.82	1.99
ILMN_1257551	Crispld2	0.000234	0.000935	404.75	203.57	1.99
ILMN_1250910	Rab43	0.0010392	0.00293	891.8	449.12	1.99
ILMN_1232567	Fga	0.0074549	0.015	333.34	167.17	1.99
ILMN_2641751	1810009K13Rik	6.4e-06	8.41e-05	462.8	234.28	1.98
ILMN_2639386	Lgi4	0.0009102	0.00264	1047.5	530.1	1.98
ILMN_2741677	Bach1	4e-07	1.7e-05	916.85	466.38	1.97
ILMN_2916035	Lmnb1	5e-07	1.91e-05	564.75	287	1.97
ILMN_2773037	H2-Oa	7e-07	2.31e-05	336.7	171.06	1.97
ILMN_2834696	Snap23	1.2e-06	3.19e-05	1705.79	867.18	1.97
ILMN_3150658	Nme2	8.2e-06	9.73e-05	2989.43	1517.79	1.97
ILMN_2751587	Ndst2	9.5e-06	0.000107	1042.6	528.94	1.97
ILMN_2762326	Kif22	1.16e-05	0.000121	1188	604.42	1.97
ILMN_3008406	Odc1	3.11e-05	0.000227	7154.15	3633.49	1.97
ILMN_1240972	9430008C03Rik	3.65e-05	0.000253	915.73	464.28	1.97
ILMN_2810882	Ppic	0.0003487	0.00125	888.77	450.19	1.97
ILMN_2601471	Ccnd1	0.0006729	0.00209	2724.35	1385.32	1.97
ILMN_2649671	Ipas	0.0045278	0.00986	719.55	365.4	1.97
ILMN_1251504	Cyp4v3	6e-07	2.1e-05	953.25	485.99	1.96
ILMN_2985497	Naip2	2.6e-06	4.88e-05	380.49	193.82	1.96
ILMN_2682928	Rai14	5.7e-06	7.79e-05	971.38	494.89	1.96
ILMN_2550095	6230425C21Rik	1.02e-05	0.000112	405.97	207.2	1.96
ILMN_1251696	Irf2	1.43e-05	0.000136	5292.35	2703.18	1.96
ILMN_2948143	Slc7a11	2.57e-05	0.000199	940.43	479.93	1.96
ILMN_1215847	Gfap	3.49e-05	0.000246	18178.5	9273.65	1.96
ILMN_1247710	Nod1	6.81e-05	0.000386	1692.41	862.02	1.96
ILMN_1253273	Clecsf5	0.0004542	0.00153	339.64	173.53	1.96
ILMN_1233726	Plekhk1	0.0005617	0.00181	1325.54	677.21	1.96
ILMN_2748402	Col5a1	0.0024016	0.00579	719.9	366.44	1.96
ILMN_2672597	Gng10	5e-07	1.91e-05	2865.23	1471.48	1.95
ILMN_1253354	Dapp1	5.2e-06	7.36e-05	351.19	179.67	1.95
ILMN_1217331	Mcm6	1.42e-05	0.000136	805.5	414.05	1.95
ILMN_2792268	Tirap	2.73e-05	0.000209	625.38	321.11	1.95
ILMN_1249334	Arpc4	0.0001147	0.000556	1514.8	777.84	1.95
ILMN_2937735	Irak2	0.0001783	0.000762	1145.89	586.88	1.95
ILMN_1240864	Tyki	0.0015421	0.00403	2548.6	1304.25	1.95
ILMN_3073899	Pira11	0.0023425	0.00567	329.82	168.96	1.95
ILMN_1218116	Bmp1	6e-07	2.1e-05	662.67	342.14	1.94
ILMN_1259946	Cdc42se1	3.8e-06	6.09e-05	5404.06	2784.68	1.94
ILMN_2636624	Slc10a6	4.71e-05	0.000301	320.68	165.65	1.94
ILMN_1235795	LOC675594	8.83e-05	0.000462	326.36	167.99	1.94
ILMN_1242946	LOC629364	0.0001396	0.000639	1053.37	543.28	1.94
ILMN_1253602	9630007E23Rik	1.6e-06	3.73e-05	436	225.39	1.93
ILMN_1239430	Mrc1	4.7e-06	6.91e-05	405.24	210.31	1.93
ILMN_2797928	Mustn1	5.8e-06	7.89e-05	396.37	204.96	1.93
ILMN_1214408	LOC666403	1.7e-05	0.000152	10159.3	5266.04	1.93
ILMN_2690551	Nfkbie	4.98e-05	0.000312	404.09	209.84	1.93
ILMN_2630459	Cxcr4	0.0001824	0.000775	425.58	220.85	1.93
ILMN_2929896	Pbk	0.0013625	0.00364	407.91	211.23	1.93
ILMN_1259100	Pilrb1	< 1e-07	6.94e-06	314.89	163.98	1.92
ILMN_2847144	Hist1h2ak	1e-07	6.94e-06	374.54	194.63	1.92
ILMN_2848018	Tyk2	3e-07	1.42e-05	1262.41	658.75	1.92
ILMN_2418465	Gnai2	9e-07	2.69e-05	7406.46	3862.9	1.92
ILMN_1229662	Tmem132e	2.4e-06	4.68e-05	1589.43	825.95	1.92
ILMN_1239963	Snx20	2.5e-06	4.8e-05	348.34	181.37	1.92
ILMN_2820379	Rnf135	3.8e-06	6.09e-05	1339.41	697.68	1.92
ILMN_2599657	Fmnl3	1.01e-05	0.000111	738.16	385.19	1.92
ILMN_2752624	Ccrl2	2.14e-05	0.000177	371.97	193.59	1.92
ILMN_2700848	Arrb2	4.75e-05	0.000302	1518.91	790.34	1.92
ILMN_2436890	Dhrsx	8.48e-05	0.000449	675.2	351.25	1.92
ILMN_1219471	Mylk	0.0004953	0.00163	617.55	321.4	1.92
ILMN_2615145	Fbxw17	5e-07	1.91e-05	1682.89	879.32	1.91
ILMN_1245780	Nrcam	7.6e-06	9.33e-05	4496.2	2351.88	1.91
ILMN_1232495	LOC100044177	2.65e-05	0.000204	711.92	373.11	1.91
ILMN_3161878	Bid	3.69e-05	0.000254	727.64	381.35	1.91
ILMN_1257060	Pla2g15	0.0001101	0.00054	1907.12	998.96	1.91
ILMN_2698449	Hbegf	0.0011775	0.00324	1145.47	598.6	1.91
ILMN_2745370	Sult1a1	0.0185152	0.0329	934.81	488.57	1.91
ILMN_1236368	Orai1	< 1e-07	< 1e-07	801.46	422.71	1.9
ILMN_2975718	Rps6ka1	< 1e-07	< 1e-07	2794.07	1469.5	1.9
ILMN_2643092	Rps9	1.4e-06	3.47e-05	5380.25	2824.69	1.9
ILMN_2452219	C130027E04Rik	1.9e-06	4.09e-05	960.12	504.8	1.9
ILMN_2918499	Abcb1b	6.2e-06	8.25e-05	533.4	281.36	1.9
ILMN_2830661	Top2a	1.05e-05	0.000113	334.76	176.33	1.9
ILMN_2770894	Map3k6	1.51e-05	0.000141	387.35	203.75	1.9
ILMN_1222066	Gls	1.82e-05	0.000159	874.79	460.98	1.9
ILMN_1230007	Ptk2b	2.36e-05	0.000189	378.88	199.55	1.9
ILMN_2792267	Tirap	3.71e-05	0.000255	638.16	335.98	1.9
ILMN_1254723	Cxcl16	7.24e-05	0.000403	334.96	176.47	1.9
ILMN_2613422	Itk	8.42e-05	0.000447	389.56	204.85	1.9
ILMN_2605890	Tk1	0.000111	0.000544	379.61	199.65	1.9
ILMN_3096144	Stat3	0.0001243	0.00059	489.49	258.11	1.9
ILMN_1227131	Ehbp1l1	0.0003319	0.0012	453.46	238.48	1.9
ILMN_2914744	Hn1	< 1e-07	< 1e-07	7411.12	3923	1.89
ILMN_2949217	9030625A04Rik	< 1e-07	< 1e-07	468.42	247.31	1.89
ILMN_1241618	Flot1	3e-07	1.42e-05	5930.64	3146.11	1.89
ILMN_2592810	Map3k3	5e-07	1.91e-05	674.24	356.39	1.89
ILMN_1246024	Rnpep	6.1e-06	8.15e-05	1273.66	675.65	1.89
ILMN_2926198	2310016C08Rik	1.26e-05	0.000127	915.02	484.2	1.89
ILMN_2911344	Plscr1	1.69e-05	0.000151	435.06	229.73	1.89
ILMN_3008924	Mobkl2a	4.12e-05	0.000275	1006.98	532.15	1.89
ILMN_2665545	Rin3	6.63e-05	0.00038	621.83	328.14	1.89
ILMN_1217032	D230048P18Rik	0.0002707	0.00104	1277.19	674.77	1.89
ILMN_2761082	Adamts1	0.0006317	0.00199	393.76	207.86	1.89
ILMN_2605666	Lamp2	< 1e-07	6.94e-06	5365.11	2850.43	1.88
ILMN_2424866	Cnih4	6e-07	2.1e-05	1548.77	825.42	1.88
ILMN_2908855	Gnai2	2.4e-06	4.68e-05	4618.78	2454.82	1.88
ILMN_1254437	Slc31a1	2.5e-06	4.8e-05	1494.9	796.73	1.88
ILMN_3130172	Gba	2.8e-06	5.12e-05	3097.99	1644.6	1.88
ILMN_2695412	AI451617	3.1e-06	5.42e-05	330.88	176.02	1.88
ILMN_2656071	Tmem179b	5.3e-06	7.44e-05	761.3	405.99	1.88
ILMN_2867382	Psd4	5.6e-06	7.7e-05	329.28	174.75	1.88
ILMN_2712873	Cyb5r3	4.43e-05	0.000288	2972.99	1580.66	1.88
ILMN_2668509	Hp	8.04e-05	0.000434	341.23	181.53	1.88
ILMN_1259482	Pabpc1	9.62e-05	0.000491	2277.95	1211.57	1.88
ILMN_2665666	Pstpip1	0.0001195	0.000573	531.41	282.59	1.88
ILMN_2917180	Foxp3	0.0002476	0.000973	312.44	166.15	1.88
ILMN_3125606	D12Ertd647e	0.0005178	0.00169	5431.79	2885.47	1.88
ILMN_2638431	A630085K21	0.0009714	0.00278	321.02	170.8	1.88
ILMN_1233455	Olfml3	0.0121525	0.0228	752.71	399.89	1.88
ILMN_2502136	Cd40	1.35e-05	0.000132	332.33	177.64	1.87
ILMN_1259168	6330407A03Rik	1.79e-05	0.000157	337.13	179.95	1.87
ILMN_1226829	Cd93	3.37e-05	0.00024	614.67	327.88	1.87
ILMN_2954265	Rassf1	3.62e-05	0.000252	721.76	386.91	1.87
ILMN_2595842	Def6	8.61e-05	0.000453	480.9	256.76	1.87
ILMN_3009243	Dusp2	0.0001125	0.000549	383.15	204.68	1.87
ILMN_2932787	BC006779	0.0001264	0.000597	382.7	204.42	1.87
ILMN_2655024	Il17ra	0.0001325	0.000616	360.95	192.88	1.87
ILMN_2769191	Tbxas1	1e-07	6.94e-06	379.89	204.15	1.86
ILMN_1234388	Twf2	6e-07	2.1e-05	1223.68	658.98	1.86
ILMN_3154111	Rnaset2	9e-07	2.69e-05	1058	568.04	1.86
ILMN_2998303	Katna1	3.2e-06	5.51e-05	1348.16	725.38	1.86
ILMN_1226073	Trps1	6.8e-06	8.72e-05	1786.85	960.61	1.86
ILMN_2419490	Tnfrsf18	8e-06	9.59e-05	305.16	163.65	1.86
ILMN_2663832	LOC100048445	1.01e-05	0.000111	10315.5	5546.33	1.86
ILMN_2908846	Iqgap2	1.17e-05	0.000121	418.86	225.38	1.86
ILMN_2523794	A630001G21Rik	1.36e-05	0.000132	345.72	185.45	1.86
ILMN_2788629	Cnih4	1.86e-05	0.000161	2009.37	1081.21	1.86
ILMN_2794608	Bcat2	3.19e-05	0.000231	838.03	449.68	1.86
ILMN_2838871	Sidt2	4e-05	0.000269	1326.62	712.59	1.86
ILMN_2722938	Myd116	6.02e-05	0.000354	1014.57	544.44	1.86
ILMN_2868220	Inhba	0.000197	0.000821	658.77	354.53	1.86
ILMN_1238346	Tmem106a	3.9e-06	6.17e-05	313.74	169.55	1.85
ILMN_1221732	Gnb2	7.3e-06	9.15e-05	2943.25	1591.66	1.85
ILMN_2600744	Rgs16	1.27e-05	0.000127	435.33	235.69	1.85
ILMN_2814484	Ifitm1	1.29e-05	0.000128	336.25	182.25	1.85
ILMN_2618481	Eif4a1	1.37e-05	0.000133	1457.59	788.71	1.85
ILMN_1226712	Ccdc134	1.6e-05	0.000146	677.76	366.16	1.85
ILMN_1244024	Cebpg	4.8e-05	0.000304	1170.56	632.52	1.85
ILMN_1258738	Sidt2	5.2e-05	0.00032	1721.29	928.62	1.85
ILMN_1254878	Eif4e3	5.53e-05	0.000335	1466.91	794.73	1.85
ILMN_1238405	5830409B07Rik	5.8e-05	0.000346	415.3	224.51	1.85
ILMN_2934120	Hist2h3b	0.0025513	0.00608	2154.99	1167.85	1.85
ILMN_2637165	2310001H17Rik	1e-07	6.94e-06	361.05	196.01	1.84
ILMN_2660175	Fbxo6	5e-07	1.91e-05	3453.62	1875.77	1.84
ILMN_1252243	Mfsd10	8e-07	2.52e-05	1016.36	551.77	1.84
ILMN_2832641	Ndst1	9e-07	2.69e-05	1988.53	1083.53	1.84
ILMN_2705440	2810043G13Rik	1.9e-06	4.09e-05	433.76	235.72	1.84
ILMN_2616309	Pttg1ip	3.2e-06	5.51e-05	8569.29	4646.95	1.84
ILMN_1214521	LOC623453	4.5e-06	6.74e-05	339.18	184.44	1.84
ILMN_1227972	Rps16	8e-06	9.59e-05	7515.58	4086.74	1.84
ILMN_1220072	Zcchc6	8.4e-06	9.91e-05	3368.68	1832.33	1.84
ILMN_2869225	Rpl19	2.24e-05	0.000182	4849.52	2640.26	1.84
ILMN_2894961	Fgd6	4.7e-05	0.0003	538.25	292.94	1.84
ILMN_2700292	H13	5.2e-05	0.00032	675.26	367.12	1.84
ILMN_1217928	C230067O06Rik	9.07e-05	0.00047	410.58	223.38	1.84
ILMN_1230287	4732429D16Rik	0.0001262	0.000596	316.68	172.4	1.84
ILMN_2679937	LOC100046056	0.0001294	0.000607	1545.61	841.42	1.84
ILMN_1246609	Rasgrp1	0.0001361	0.000627	1331.99	724.45	1.84
ILMN_2888448	Ccr6	0.0001626	0.000714	312.87	169.72	1.84
ILMN_2419078	5033413D16Rik	0.0001767	0.000758	350.95	190.79	1.84
ILMN_1259473	Fen1	3e-07	1.42e-05	1426.24	780.82	1.83
ILMN_2658961	Dgka	4e-07	1.7e-05	800.36	437.34	1.83
ILMN_2780316	Rnpep	3e-06	5.33e-05	878.48	481.05	1.83
ILMN_2745993	Ece1	5.1e-06	7.26e-05	851.3	466.39	1.83
ILMN_2733852	Gnb1	5.8e-06	7.89e-05	2819.29	1542.2	1.83
ILMN_1249559	5730494J16Rik	1.24e-05	0.000126	342.57	186.7	1.83
ILMN_2742160	H13	1.36e-05	0.000132	564.13	308.77	1.83
ILMN_2970532	Mcm10	2.66e-05	0.000205	460.69	251.45	1.83
ILMN_2646834	D11Lgp2e	3.38e-05	0.00024	318.55	173.78	1.83
ILMN_2632712	Birc5	4.4e-05	0.000287	386.49	210.85	1.83
ILMN_2769325	Cd6	0.0001544	0.000687	308.72	168.3	1.83
ILMN_1217646	Mitd1	0.0002111	0.000864	722.12	393.72	1.83
ILMN_2636285	Nt5e	0.0003743	0.00132	384.52	210.54	1.83
ILMN_2903169	Gm484	0.0011783	0.00324	515.73	281.77	1.83
ILMN_2890019	Ear11	0.0025067	0.006	307.63	167.97	1.83
ILMN_2892227	Acsl5	< 1e-07	6.94e-06	1187.17	651.37	1.82
ILMN_2707865	Epsti1	3e-07	1.42e-05	314.97	173.21	1.82
ILMN_2874228	Rpl12	1e-06	2.88e-05	8187.87	4507.9	1.82
ILMN_2480136	Zcchc6	1.1e-06	3.03e-05	944.78	520.17	1.82
ILMN_2603725	Arpc3	5.6e-06	7.7e-05	3684.96	2020.01	1.82
ILMN_1219914	LOC433749	6.9e-06	8.79e-05	4098.23	2255.05	1.82
ILMN_1242842	H2afy	1.03e-05	0.000112	2002.33	1098.23	1.82
ILMN_2461098	Plxnb2	2.21e-05	0.000181	754.66	413.95	1.82
ILMN_2421925	Wdfy1	2.45e-05	0.000193	1810.63	997.41	1.82
ILMN_2672297	Gcnt1	2.56e-05	0.000199	411.41	225.49	1.82
ILMN_1217309	Tax1bp3	2.68e-05	0.000206	2605.02	1428.23	1.82
ILMN_1236059	Stat4	2.69e-05	0.000206	326.6	179.74	1.82
ILMN_2529254	LOC223653	5.97e-05	0.000352	476.1	262.17	1.82
ILMN_2610609	Ttc39b	7.33e-05	0.000406	439.48	241.21	1.82
ILMN_1244953	MALT-1	8.25e-05	0.000442	462.83	254.41	1.82
ILMN_2620336	Ralb	0.000104	0.000518	788.56	434.06	1.82
ILMN_2648346	Bst1	0.0001992	0.000828	301.21	165.16	1.82
ILMN_2995688	EG433016	0.0003804	0.00134	298.42	164.42	1.82
ILMN_2927638	Mxra8	0.0018878	0.00474	621.72	341.25	1.82
ILMN_3136540	Hist2h3c1	0.0027151	0.0064	1762.02	969.61	1.82
ILMN_2862538	Col12a1	0.0027581	0.00648	524.96	289.03	1.82
ILMN_2773447	Ssr4	2e-07	1.1e-05	7408.62	4084.4	1.81
ILMN_3006451	Jak3	3e-07	1.42e-05	383.31	211.61	1.81
ILMN_2744138	BC003236	1.6e-06	3.73e-05	691.18	382.12	1.81
ILMN_2668083	LOC668706	1.7e-06	3.85e-05	6574.84	3639.27	1.81
ILMN_2715558	Arhgap17	2.4e-06	4.68e-05	1919.18	1060.44	1.81
ILMN_2595387	Rnf31	5.97e-05	0.000352	683.24	377.32	1.81
ILMN_1230546	Clic4	6e-05	0.000353	7123.99	3941.54	1.81
ILMN_2687661	Mfng	9.59e-05	0.00049	745.5	412.48	1.81
ILMN_2686044	Eif5a	0.0007087	0.00217	2567.34	1419.24	1.81
ILMN_2595846	Surf4	3e-07	1.42e-05	905.53	502.36	1.8
ILMN_1224437	2810423O19Rik	4e-07	1.7e-05	3288	1823.21	1.8
ILMN_2713538	Bmp1	2.8e-06	5.12e-05	576.84	319.85	1.8
ILMN_1255871	Loxl1	2.49e-05	0.000195	888.46	493.99	1.8
ILMN_2762966	Siglec1	0.0001144	0.000555	296.23	164.63	1.8
ILMN_1254630	Ptpre	0.0001163	0.000562	752.35	417.2	1.8
ILMN_2467245	Tnf	0.0001405	0.000642	300.97	166.84	1.8
ILMN_2844996	Actn1	0.0003252	0.00119	1418.27	787.82	1.8
ILMN_2523903	1100001F19Rik	0.0012262	0.00334	1034.42	574.85	1.8
ILMN_2592253	Hist1h3h	0.0017386	0.00444	1334.33	740.77	1.8
ILMN_1237696	Ppp4c	2e-07	1.1e-05	2708.39	1513.54	1.79
ILMN_1255510	Lmna	4e-07	1.7e-05	2265.95	1262.58	1.79
ILMN_1255237	Ssr4	5e-07	1.91e-05	4909.36	2743.89	1.79
ILMN_1219840	2310033F14Rik	1.2e-06	3.19e-05	4688.81	2614.26	1.79
ILMN_1216920	Ccdc50	3.4e-06	5.72e-05	440.85	245.6	1.79
ILMN_2672190	Id1	3.9e-06	6.17e-05	914.55	510.09	1.79
ILMN_2740859	Rela	4e-06	6.25e-05	2071.83	1155.2	1.79
ILMN_1213020	EG433865	6.2e-06	8.25e-05	794.52	443.57	1.79
ILMN_3122081	5133401N09Rik	3.44e-05	0.000243	1145.53	639.11	1.79
ILMN_2929526	Cd37	4.3e-05	0.000282	332.49	185.96	1.79
ILMN_2696017	Itgam	0.0001282	0.000602	310.07	173.44	1.79
ILMN_2430275	Zc3h7a	0.000328	0.00119	724.22	403.59	1.79
ILMN_2691049	LOC100038908	0.0003392	0.00122	310.79	173.82	1.79
ILMN_1237644	P2rx4	0.0003844	0.00135	708.07	395.8	1.79
ILMN_1218181	Ifitm6	0.0018078	0.00458	379.67	211.92	1.79
ILMN_2513826	Tnfrsf11b	0.0019682	0.00491	524.79	292.86	1.79
ILMN_2768154	Saa1	0.0032689	0.00749	306.02	171.11	1.79
ILMN_2417316	LOC100044322	< 1e-07	< 1e-07	1727.63	968.24	1.78
ILMN_3139103	Adam15	< 1e-07	< 1e-07	2613.97	1467.94	1.78
ILMN_2416424	D19Wsu162e	< 1e-07	6.94e-06	3801.11	2141.25	1.78
ILMN_1221121	Gpr35	5e-07	1.91e-05	310.13	174.25	1.78
ILMN_2733524	Nrm	1e-06	2.88e-05	755.69	425.69	1.78
ILMN_1240318	Slc7a7	1.8e-06	3.97e-05	356.29	200.45	1.78
ILMN_2703392	LOC100047937	2.2e-06	4.47e-05	751.95	422.49	1.78
ILMN_1226069	Cmtm6	2.9e-06	5.22e-05	1191.82	670.52	1.78
ILMN_2692797	Slc11a1	3e-06	5.33e-05	307.6	173.28	1.78
ILMN_2513837	Gng10	3.1e-06	5.42e-05	5577.75	3140.03	1.78
ILMN_2959480	Eif4a1	6.9e-06	8.79e-05	8478.49	4771.39	1.78
ILMN_1225182	Cdca3	1.2e-05	0.000123	386.51	217.07	1.78
ILMN_1243616	Cdkn3	1.96e-05	0.000166	377.12	212.23	1.78
ILMN_2625351	Sh3bgrl3	2.17e-05	0.000179	5818.43	3276.41	1.78
ILMN_1233857	Mcm6	2.23e-05	0.000182	417.3	233.93	1.78
ILMN_2637266	Casp2	5.2e-05	0.00032	2445.17	1375.17	1.78
ILMN_3002095	Il27ra	8.4e-05	0.000446	358.04	201.67	1.78
ILMN_1224472	Ccl4	0.0001121	0.000548	303.3	170.21	1.78
ILMN_2546461	1600029O10Rik	0.0002026	0.000837	308.8	173.68	1.78
ILMN_2641229	Cd109	0.0005318	0.00173	371	207.86	1.78
ILMN_2619707	Slco2b1	0.0011145	0.00309	2965.59	1666.83	1.78
ILMN_2914271	Araf	< 1e-07	6.94e-06	2006.72	1132.61	1.77
ILMN_2955020	Ticam2	1.7e-06	3.85e-05	317.63	179.34	1.77
ILMN_1239230	Aurkb	4e-06	6.25e-05	327.98	185.47	1.77
ILMN_2948971	Slc35b3	6.3e-06	8.33e-05	1097.09	618.49	1.77
ILMN_2747311	Atp6v0a2	1.25e-05	0.000126	1543.85	870.81	1.77
ILMN_2485964	C130045I22Rik	1.35e-05	0.000132	563.66	319.27	1.77
ILMN_1221568	Cdca7	2.07e-05	0.000173	465.69	263.04	1.77
ILMN_2688236	Atp2a3	6.74e-05	0.000384	494.01	279.23	1.77
ILMN_2858359	Clspn	8.93e-05	0.000465	362.34	204.5	1.77
ILMN_2484918	Vti1a	8.97e-05	0.000466	762.77	429.73	1.77
ILMN_2925653	Ear2	0.0001767	0.000758	322.19	182.08	1.77
ILMN_2959372	Clec4b1	0.0010392	0.00293	311.83	176.53	1.77
ILMN_3006611	Map3k1	2e-07	1.1e-05	665.54	378.03	1.76
ILMN_2757582	Ltbr	3e-07	1.42e-05	381.42	216.21	1.76
ILMN_1240350	LOC380692	8e-07	2.52e-05	3816.07	2168.43	1.76
ILMN_2850792	Vwa5a	1.4e-06	3.47e-05	2467.75	1400.32	1.76
ILMN_1229984	2700092H06Rik	2.4e-06	4.68e-05	1606.4	914.41	1.76
ILMN_2602711	Tgfbr1	5.4e-06	7.54e-05	3119.71	1768.68	1.76
ILMN_2430579	Ndst1	1.04e-05	0.000112	2127.6	1208.05	1.76
ILMN_2653574	Dph1	1.29e-05	0.000128	1104.41	627.28	1.76
ILMN_1240161	E030040L08Rik	1.65e-05	0.000149	513.85	291.98	1.76
ILMN_1230668	Rsc1a1	4.9e-05	0.000309	690.88	392.49	1.76
ILMN_1227018	Il1a	6.04e-05	0.000355	305.72	173.26	1.76
ILMN_2758215	Parp4	7.16e-05	0.0004	869.06	494.26	1.76
ILMN_1254405	Lmna	7.99e-05	0.000432	1453.29	827.95	1.76
ILMN_3162879	Stx3	0.0001154	0.000558	491.86	279.18	1.76
ILMN_2591342	BC021614	0.0003244	0.00118	308.3	175.38	1.76
ILMN_2455089	LOC100046087	0.0003739	0.00132	350.04	199.11	1.76
ILMN_3115162	Jak2	0.0006494	0.00203	938.34	534.37	1.76
ILMN_2699307	Hebp1	0.0012065	0.0033	961.6	547.52	1.76
ILMN_1222503	Alg5	1.3e-06	3.32e-05	2298.06	1316.12	1.75
ILMN_2546272	Gng12	2e-06	4.21e-05	1601.82	912.86	1.75
ILMN_2700505	Tmem43	2.6e-06	4.88e-05	1941.74	1107.43	1.75
ILMN_2893605	Eif4e3	5.7e-06	7.79e-05	910.34	521.14	1.75
ILMN_2748384	Zfp710	1.14e-05	0.00012	842.21	481.03	1.75
ILMN_3141165	Gimap1	1.39e-05	0.000134	412.92	235.35	1.75
ILMN_1221634	Ndst1	1.5e-05	0.00014	1217.28	697.39	1.75
ILMN_2884416	Galnt2	1.62e-05	0.000147	1941.38	1108.63	1.75
ILMN_2937738	Irak2	5.62e-05	0.000339	853.25	488.46	1.75
ILMN_3128992	Cd27	5.68e-05	0.000341	298.71	170.89	1.75
ILMN_1214571	Cd109	0.0004031	0.0014	341.14	194.49	1.75
ILMN_1246841	Relb	1e-07	6.94e-06	386.25	222.55	1.74
ILMN_2952661	Dbf4	1e-07	6.94e-06	416.09	239.37	1.74
ILMN_2618642	EG268795	2e-07	1.1e-05	3188.69	1828.38	1.74
ILMN_1228026	Midn	1.1e-06	3.03e-05	4127.14	2377.36	1.74
ILMN_2673776	E2f2	1.01e-05	0.000111	356.15	204.62	1.74
ILMN_2601254	9430038I01Rik	1.3e-05	0.000129	551.15	315.94	1.74
ILMN_2639155	Prcp	3.02e-05	0.000222	371.95	213.66	1.74
ILMN_2753697	Cd2	0.0001319	0.000614	300.39	172.88	1.74
ILMN_2584915	C130085D15Rik	0.0001671	0.000727	840.37	482.72	1.74
ILMN_2478101	LOC100047963	0.0001994	0.000828	377.76	217.02	1.74
ILMN_2929518	Cchcr1	0.0002622	0.00101	531.31	304.98	1.74
ILMN_2734212	Cd1d1	0.000327	0.00119	858.19	493.91	1.74
ILMN_1216337	Sla	0.0004535	0.00153	296.11	170.35	1.74
ILMN_2930897	Igfbp2	0.0030667	0.00709	944.25	541.57	1.74
ILMN_2776764	Chmp4b	0.0033071	0.00756	2101.27	1209.92	1.74
ILMN_2622856	Apol9b	4e-07	1.7e-05	300.86	173.69	1.73
ILMN_2624280	Rps27l	1.1e-06	3.03e-05	5857.36	3390.56	1.73
ILMN_1247367	LOC381046	1.4e-06	3.47e-05	5885.29	3407.06	1.73
ILMN_2562725	C730013O11Rik	2.3e-06	4.59e-05	653.32	378.6	1.73
ILMN_1255034	LOC623568	4e-06	6.25e-05	11746.7	6783.3	1.73
ILMN_2743551	Brms1	4.1e-06	6.33e-05	1784.48	1028.61	1.73
ILMN_2862280	Rps19	4.8e-06	7.01e-05	16204.3	9382.37	1.73
ILMN_2607951	Haao	1.01e-05	0.000111	315.41	182.06	1.73
ILMN_1239922	Snrpb	1.42e-05	0.000136	3077.91	1774.49	1.73
ILMN_1252767	2500004H21Rik	2.05e-05	0.000171	547.26	316.29	1.73
ILMN_2431237	Xbp1	2.6e-05	0.000201	5811	3358.7	1.73
ILMN_1215768	Riok3	0.0001744	0.000751	2271.22	1309.68	1.73
ILMN_2596077	2810474O19Rik	0.0015393	0.00402	649.7	375.18	1.73
ILMN_2645662	Tmem86a	0.0037135	0.00834	927.12	536.67	1.73
ILMN_2921303	Tyms-ps	1e-07	6.94e-06	386.5	224.79	1.72
ILMN_2843782	Tpst2	2e-07	1.1e-05	1782.46	1033.52	1.72
ILMN_2657844	Cdc2a	6e-07	2.1e-05	338.75	197.41	1.72
ILMN_2790097	Rhoc	9e-07	2.69e-05	421.89	245.68	1.72
ILMN_1224768	Ehd4	1.01e-05	0.000111	1629.81	948.99	1.72
ILMN_2614895	Nus1	1.37e-05	0.000133	892.96	518.12	1.72
ILMN_3107156	Anxa11	1.45e-05	0.000138	724.8	422.45	1.72
ILMN_1256299	Gcnt1	1.83e-05	0.00016	436.73	253.87	1.72
ILMN_1237406	Itgad	4.56e-05	0.000294	356.49	206.69	1.72
ILMN_1249766	Gbx2	0.000146	0.00066	1076.58	625.95	1.72
ILMN_2897891	Rgs1	0.0002248	0.000906	297.39	172.88	1.72
ILMN_2635801	2310079N02Rik	0.0003201	0.00117	2889.84	1677.31	1.72
ILMN_1212734	Fgd6	0.0007939	0.00237	475.3	276.89	1.72
ILMN_2599692	Gldn	0.0076543	0.0153	537.24	312.54	1.72
ILMN_3151840	Ppm1m	5e-07	1.91e-05	1086.3	634.16	1.71
ILMN_2948086	Rps4x	5e-07	1.91e-05	12309.5	7208.39	1.71
ILMN_2624544	Helb	6e-07	2.1e-05	1157.55	677.5	1.71
ILMN_2546724	Ddx21	9e-07	2.69e-05	427.62	249.94	1.71
ILMN_1238486	Ctsc	1.8e-06	3.97e-05	289.57	169.04	1.71
ILMN_1256645	Zfpn1a1	2.7e-06	5.01e-05	323.71	189.48	1.71
ILMN_1222489	Sulf1	3.1e-06	5.42e-05	538.41	314.81	1.71
ILMN_2930922	Ascc2	1.01e-05	0.000111	380.21	222.51	1.71
ILMN_2596117	Kctd10	1.05e-05	0.000113	1629.37	955.29	1.71
ILMN_2736611	Gtf2f2	3.34e-05	0.000239	1436.04	838.09	1.71
ILMN_2731080	Rps6ka3	4.35e-05	0.000285	420.76	245.94	1.71
ILMN_1236796	Smn1	4.66e-05	0.000299	2467.75	1445.35	1.71
ILMN_2632153	Cdca2	7.79e-05	0.000424	312.7	183.13	1.71
ILMN_2957862	Noc4l	0.00015	0.000673	710.53	414.76	1.71
ILMN_1217913	D230007K08Rik	0.0011213	0.00311	534.06	312.66	1.71
ILMN_1241293	Cldn5	0.002197	0.00538	2052.04	1201.56	1.71
ILMN_2777175	2310004N11Rik	0.0048386	0.0104	1516.91	884.62	1.71
ILMN_2928051	Rab8a	2e-07	1.1e-05	983.51	580.16	1.7
ILMN_2876010	AA407659	1.1e-06	3.03e-05	1730.66	1017	1.7
ILMN_2944301	Ece2	2.6e-06	4.88e-05	333.96	196.32	1.7
ILMN_2734848	Brd2	3.2e-06	5.51e-05	2484.89	1460.42	1.7
ILMN_2508910	Tpst2	5.1e-06	7.26e-05	1592.46	935.16	1.7
ILMN_1258159	Slc2a1	1.14e-05	0.00012	5122.18	3007.95	1.7
ILMN_1249688	Tnfaip8l2	3.85e-05	0.000262	296.39	174.53	1.7
ILMN_2591361	LOC100048845	5.75e-05	0.000344	280.37	165.4	1.7
ILMN_1224128	Nfe2l2	7.69e-05	0.000421	433.75	255.38	1.7
ILMN_1213286	Ccl21a	0.0001663	0.000725	333.22	195.69	1.7
ILMN_1237033	LOC384710	0.0004962	0.00164	383	225.27	1.7
ILMN_1256122	Hdc	0.0005942	0.00189	321.32	189.28	1.7
ILMN_2699923	Asprv1	0.0006121	0.00194	291.99	172.09	1.7
ILMN_3054914	Usp18	0.0006977	0.00214	287.7	169.01	1.7
ILMN_1236161	Slc10a3	8e-07	2.52e-05	753.82	444.92	1.69
ILMN_2684205	4930431B09Rik	2.4e-06	4.68e-05	298.96	176.94	1.69
ILMN_2983948	Creld2	3.6e-06	5.93e-05	1242.82	734.86	1.69
ILMN_2717613	Cdk2	5.2e-06	7.36e-05	458.51	271.31	1.69
ILMN_2928050	Rab8a	5.3e-06	7.44e-05	2952.07	1750.04	1.69
ILMN_2989257	Qars	1.44e-05	0.000137	2905.43	1724.23	1.69
ILMN_2996683	Pvrl2	2.14e-05	0.000177	459.5	272.55	1.69
ILMN_1241458	Arap1	3.5e-05	0.000246	370.22	219.27	1.69
ILMN_2797642	Ncaph	6.49e-05	0.000374	346.94	205.76	1.69
ILMN_2463260	Lpp	8.72e-05	0.000458	446.27	264.41	1.69
ILMN_2682566	Il1rn	0.0001631	0.000715	297.59	176.28	1.69
ILMN_2846776	Cdkn1a	0.0003728	0.00132	339.4	201.37	1.69
ILMN_1257546	4930599N23Rik	0.0003887	0.00136	311.7	184.88	1.69
ILMN_1231012	Lcp2	0.0004914	0.00162	296.36	174.99	1.69
ILMN_2731901	S100a4	0.0017246	0.00441	314.53	186.6	1.69
ILMN_2612007	Nfkbib	0.0019123	0.00479	465.78	275.81	1.69
ILMN_2750515	Fos	0.0042808	0.0094	1844.55	1092.34	1.69
ILMN_1253317	Xpnpep1	< 1e-07	< 1e-07	4179.99	2493.7	1.68
ILMN_1245813	Unc119b	1e-06	2.88e-05	1002.76	597.42	1.68
ILMN_1214036	Heatr1	1.2e-06	3.19e-05	3359.52	1999.11	1.68
ILMN_2748584	LOC100048221	1.3e-06	3.32e-05	1176.89	698.8	1.68
ILMN_2936427	Mcm4	3.1e-06	5.42e-05	2468.48	1473.23	1.68
ILMN_2659380	Elf1	3.1e-06	5.42e-05	515.6	307.73	1.68
ILMN_2653575	Dph2l1	5e-06	7.19e-05	861.41	512.83	1.68
ILMN_2689678	Ddx54	8.9e-06	0.000103	2223.27	1323.96	1.68
ILMN_1258834	Chd1	1.29e-05	0.000128	701.62	418.32	1.68
ILMN_2793488	Psma7	1.41e-05	0.000135	4419.36	2632.18	1.68
ILMN_2612206	Cdc20	2.24e-05	0.000182	311.07	185.51	1.68
ILMN_2746086	Tax1bp3	2.96e-05	0.000219	1795.19	1070.9	1.68
ILMN_2705673	Spg21	4.98e-05	0.000312	1057.13	628.77	1.68
ILMN_2700982	Pecam1	8.5e-05	0.00045	490.18	292.32	1.68
ILMN_2693403	Ela1	0.0001438	0.000653	734.52	436.98	1.68
ILMN_1227814	Srr	0.0001583	0.0007	3074.85	1834.87	1.68
ILMN_2728473	Serpina3m	0.0002126	0.000869	294.52	175.33	1.68
ILMN_2543809	2610029J22Rik	0.000594	0.00189	340.97	202.54	1.68
ILMN_2649773	Slc38a5	0.0393054	0.0631	1497.12	890.38	1.68
ILMN_2781938	Tram1	1.4e-06	3.47e-05	2285.81	1370.56	1.67
ILMN_2531520	Gm962	2.7e-06	5.01e-05	362.59	216.55	1.67
ILMN_2484278	9930031P18Rik	5.8e-06	7.89e-05	1267.85	760.56	1.67
ILMN_1221943	Sdf2l1	6.9e-06	8.79e-05	493.97	296.12	1.67
ILMN_1237578	Aldh1a3	1.23e-05	0.000125	321.1	192.42	1.67
ILMN_1225916	LOC100045312	1.49e-05	0.00014	2863.95	1717.12	1.67
ILMN_2710604	Dbnl	1.54e-05	0.000143	896.46	538.28	1.67
ILMN_2595774	Mta2	1.58e-05	0.000145	1376.59	823.88	1.67
ILMN_1214412	Antxr2	1.69e-05	0.000151	377.93	226.98	1.67
ILMN_1219136	Vamp8	2.04e-05	0.000171	355.63	212.73	1.67
ILMN_2626653	Fxc1	2.06e-05	0.000172	1378.23	823.79	1.67
ILMN_1245207	LOC668573	4.64e-05	0.000298	9078.4	5451.53	1.67
ILMN_2527760	Asxl1	5.24e-05	0.000322	497.88	298.62	1.67
ILMN_1259418	Aifm2	0.0001011	0.000508	1272.81	762.76	1.67
ILMN_1255053	Plk1	0.0001114	0.000545	376.37	225.11	1.67
ILMN_1257579	Nup210	0.0001175	0.000566	2188.75	1310.12	1.67
ILMN_2893081	Mbd1	0.0001448	0.000655	1849.86	1108.15	1.67
ILMN_2690839	Esam	0.0002729	0.00104	1392.05	833.47	1.67
ILMN_2899863	Tnf	0.00029	0.00109	273.39	163.35	1.67
ILMN_1226525	H2-Ab1	0.0024056	0.0058	284.35	170.17	1.67
ILMN_2563765	Frap1	0.0053677	0.0113	465.88	278.36	1.67
ILMN_3001322	Tmem119	0.0083791	0.0165	623.54	372.82	1.67
ILMN_2492716	Uaca	0.0209322	0.0365	1370.55	820.95	1.67
ILMN_1252004	Itpripl2	4e-07	1.7e-05	343.84	207.14	1.66
ILMN_1236105	Fyb	4e-07	1.7e-05	290.24	174.77	1.66
ILMN_1238109	Pp11r	9e-07	2.69e-05	310.95	187.77	1.66
ILMN_1215689	A130062D16Rik	1.5e-06	3.6e-05	630.64	379.97	1.66
ILMN_2648455	Nfatc1	1.8e-06	3.97e-05	465.88	280.12	1.66
ILMN_2852672	Tspan32	7.8e-06	9.42e-05	294.13	177.66	1.66
ILMN_2907655	Bax	1.11e-05	0.000117	1071.96	646.16	1.66
ILMN_1217855	Nkg7	2.74e-05	0.000209	278.88	167.75	1.66
ILMN_1231650	LOC100046469	3.75e-05	0.000257	296.99	179.35	1.66
ILMN_1245948	Eps15-rs	4.08e-05	0.000273	360.41	217.16	1.66
ILMN_1218967	Kif2c	4.91e-05	0.000309	289.84	174.25	1.66
ILMN_3074259	Lamp2	7.51e-05	0.000414	2185.87	1317.1	1.66
ILMN_2753497	Ccnb1	8.88e-05	0.000463	291.45	175.51	1.66
ILMN_2920708	Zc3h7a	9.51e-05	0.000487	1178.79	708.9	1.66
ILMN_1220986	H2-Q5	9.73e-05	0.000495	367.29	221.33	1.66
ILMN_1260372	X99384	0.0001308	0.000611	1115.71	673.06	1.66
ILMN_2773624	Hexa	0.0001778	0.000761	1203.6	727.01	1.66
ILMN_2958484	Nlrx1	0.0002703	0.00104	608.9	366.1	1.66
ILMN_2825446	Sdcbp2	0.000395	0.00138	396.14	238.65	1.66
ILMN_2727503	Igfbp3	0.000493	0.00163	329.17	197.7	1.66
ILMN_2681232	D12Ertd647e	0.0006059	0.00192	4913.21	2955.41	1.66
ILMN_2470333	Usp3	0.0006351	0.002	1034.66	624.83	1.66
ILMN_2813484	Per1	0.0011189	0.0031	1058.51	636.94	1.66
ILMN_2876015	AA407659	3e-07	1.42e-05	2319.38	1403.21	1.65
ILMN_2723826	Slc7a7	3e-07	1.42e-05	322.35	195	1.65
ILMN_1377921	Rps9	9e-07	2.69e-05	15307.5	9251.99	1.65
ILMN_1228287	Calu	5.6e-06	7.7e-05	2172.56	1320.2	1.65
ILMN_1240256	Slc9a3r1	7.3e-06	9.15e-05	2235.22	1352.48	1.65
ILMN_2927025	Sdcbp	7.7e-06	9.36e-05	6389.9	3867.72	1.65
ILMN_2419494	Tnfrsf18	9.4e-06	0.000106	272.53	165.64	1.65
ILMN_2771712	Ankfy1	9.5e-06	0.000107	1330.34	808.57	1.65
ILMN_2603568	Obrgrp	1.59e-05	0.000146	2292.47	1388.64	1.65
ILMN_3153207	Lamp2	2.93e-05	0.000218	1890.19	1147.21	1.65
ILMN_2862567	Fndc3b	3.05e-05	0.000224	886.84	537.73	1.65
ILMN_2464474	9430029L20Rik	0.0001255	0.000594	868.12	526.15	1.65
ILMN_2459045	E030034P13Rik	0.0002012	0.000833	376.85	228.44	1.65
ILMN_3026397	Chka	0.0002073	0.000853	5240.34	3166.53	1.65
ILMN_3092056	Itgad	0.000329	0.0012	344.04	209.13	1.65
ILMN_2836710	Cd151	0.0014992	0.00393	2800.09	1696.63	1.65
ILMN_2792362	Helb	< 1e-07	6.94e-06	724.56	441.81	1.64
ILMN_1231309	Ly9	1.1e-06	3.03e-05	284.07	172.7	1.64
ILMN_1247853	Zfp36l1	4.4e-06	6.64e-05	2756.72	1681.99	1.64
ILMN_2502471	BC023892	5.3e-06	7.44e-05	520.22	316.48	1.64
ILMN_2910627	Acot10	7.7e-06	9.36e-05	918.64	559.17	1.64
ILMN_1215967	Alg5	4.58e-05	0.000295	1090.7	664.18	1.64
ILMN_1213647	Tc10l-pending FRAGMENT	5.06e-05	0.000315	306.74	186.59	1.64
ILMN_2658566	Midn	5.95e-05	0.000351	2732.93	1668.77	1.64
ILMN_3157568	Bcl2l11	6.44e-05	0.000372	564.74	344.52	1.64
ILMN_2787785	Akna	9.55e-05	0.000488	307.88	188.29	1.64
ILMN_2661005	1110018G07Rik	0.0001078	0.000532	3449.91	2100.26	1.64
ILMN_2684279	Edem2	0.0001288	0.000605	4527	2767.99	1.64
ILMN_2944366	Hspb8	0.0001999	0.000829	1090.47	663.2	1.64
ILMN_3163572	Adcy7	0.0002954	0.0011	407.77	248.27	1.64
ILMN_1255998	LOC100041137	0.0011035	0.00307	269.77	164.18	1.64
ILMN_2663403	LOC100043918	0.00195	0.00487	311.32	189.92	1.64
ILMN_2758029	Prtn3	0.0031356	0.00722	312.38	189.98	1.64
ILMN_2749327	Pqlc3	0.0052691	0.0112	317.46	193.76	1.64
ILMN_2962737	Aoah	< 1e-07	6.94e-06	274.44	168.59	1.63
ILMN_3061260	Adora3	< 1e-07	6.94e-06	299.04	183.41	1.63
ILMN_2968807	Rpain	2e-07	1.1e-05	784.1	481.82	1.63
ILMN_2487934	Tram1	1.5e-06	3.6e-05	1658.59	1019.38	1.63
ILMN_2605494	Tex261	1.5e-06	3.6e-05	1811.68	1108.15	1.63
ILMN_2484707	Tyms	1.8e-06	3.97e-05	371.5	227.77	1.63
ILMN_2595918	Gimap7	2.1e-06	4.34e-05	307.87	188.79	1.63
ILMN_1219510	LOC381230	2.5e-06	4.8e-05	15444.4	9457.29	1.63
ILMN_2758695	Nup93	9.3e-06	0.000105	961.7	590.69	1.63
ILMN_2597868	Lgmn	2.92e-05	0.000217	7623.21	4673.16	1.63
ILMN_1221624	Slc35b3	3.29e-05	0.000236	1224.55	750.75	1.63
ILMN_2669608	2010107H07Rik	5.16e-05	0.000319	2009.65	1236.63	1.63
ILMN_1255177	Pdia5	0.0001185	0.000569	399.08	244.66	1.63
ILMN_2874491	Tnip2	0.0001199	0.000574	473.65	291.47	1.63
ILMN_1245112	Aldh16a1	0.0001629	0.000715	409.68	250.62	1.63
ILMN_2722623	Slc25a28	0.0002015	0.000834	3993.09	2443.1	1.63
ILMN_2671738	Il16	0.0002204	0.000894	405.14	248.78	1.63
ILMN_1250001	4930583H14Rik	0.0002236	0.000903	290.72	178.55	1.63
ILMN_2560379	Cd84	0.0004905	0.00162	300.55	184.3	1.63
ILMN_2998658	Erdr1	0.0007495	0.00226	9686.51	5924.79	1.63
ILMN_2714787	1110038B12Rik	0.0011916	0.00327	655.14	402.53	1.63
ILMN_2744193	Lrrc8	0.0016211	0.00419	489.96	299.79	1.63
ILMN_2833243	C330023M02Rik	0.0026391	0.00625	669.69	409.72	1.63
ILMN_2699833	Wbp7	0.0034999	0.00794	1386.58	851.31	1.63
ILMN_1243601	Il6	0.0068153	0.0139	274.84	168.99	1.63
ILMN_2879746	Lasp1	3e-07	1.42e-05	6130.26	3784.46	1.62
ILMN_1224434	Mtdh	3e-07	1.42e-05	1150.1	710.8	1.62
ILMN_2902115	Rpl10a	7e-07	2.31e-05	16347.2	10062.4	1.62
ILMN_1237140	Sf3b3	2.8e-06	5.12e-05	2457.03	1515.14	1.62
ILMN_3155342	Rab43	1.18e-05	0.000122	385.67	238.2	1.62
ILMN_2627093	Cdk2ap2	3.42e-05	0.000242	686.08	424.17	1.62
ILMN_1215649	C230075M21Rik	3.57e-05	0.000249	790.92	489.15	1.62
ILMN_1251839	Myo7a	4.34e-05	0.000284	301.26	185.95	1.62
ILMN_2545445	Hipk2	4.38e-05	0.000286	295.07	182.31	1.62
ILMN_2555438	A930030J18Rik	4.44e-05	0.000288	645.15	398.42	1.62
ILMN_2710449	Crip2	5.59e-05	0.000338	3912.11	2416.18	1.62
ILMN_2451470	Vps54	6.69e-05	0.000382	2475.91	1526.53	1.62
ILMN_1231901	Rasgef1c	7.75e-05	0.000423	608.33	376.58	1.62
ILMN_1227401	Baz1a	0.0001029	0.000515	284.69	176.1	1.62
ILMN_1226834	Elavl1	0.0001362	0.000627	1572.65	971.06	1.62
ILMN_1235979	Nol5	0.0001531	0.000683	1646.47	1015.03	1.62
ILMN_2837543	Nras	0.0001855	0.000785	4024.26	2490.09	1.62
ILMN_3138732	Nrap	0.0002664	0.00102	272.62	168.28	1.62
ILMN_2955509	Klk6	0.0005867	0.00187	5738.92	3544	1.62
ILMN_2657867	Napsa	0.0012058	0.0033	267.06	165.02	1.62
ILMN_2717366	Oasl1	0.0018374	0.00464	285.09	175.6	1.62
ILMN_2660851	Bcl10	8e-07	2.52e-05	1174.69	728.73	1.61
ILMN_2806159	Tmsb4x	2.4e-06	4.68e-05	17052.6	10576.2	1.61
ILMN_2940017	Rps13	3.6e-06	5.93e-05	6733.51	4189.45	1.61
ILMN_2566321	9930108O06Rik	6.5e-06	8.51e-05	386.44	240.07	1.61
ILMN_2467800	Uap1l1	2.84e-05	0.000213	1121.4	694.93	1.61
ILMN_1258421	1110007A13Rik	3.35e-05	0.000239	1136.95	705.43	1.61
ILMN_2729162	Sertad1	3.42e-05	0.000242	390.88	243.09	1.61
ILMN_2637953	Plcb3	5.1e-05	0.000317	618.5	383.02	1.61
ILMN_1220294	Eif6	5.88e-05	0.000349	3639.34	2266.12	1.61
ILMN_1250907	Mcm2	6.7e-05	0.000382	408.69	254.33	1.61
ILMN_2666080	Hapln2	8.26e-05	0.000442	2951.17	1835.7	1.61
ILMN_1223285	Hspa2	8.74e-05	0.000458	4079.64	2536.98	1.61
ILMN_2681241	Birc5	9.96e-05	0.000503	297.64	185.05	1.61
ILMN_2634970	Ripk2	9.98e-05	0.000504	362.7	225.46	1.61
ILMN_2910596	Pold4	0.0001103	0.000541	636.45	395.1	1.61
ILMN_3131766	Trex1	0.0001447	0.000655	304.33	189	1.61
ILMN_2533952	LOC237512	0.0003219	0.00118	3632.26	2262.83	1.61
ILMN_2936380	Sgpl1	0.0003814	0.00134	634.25	395.16	1.61
ILMN_1250213	Sh3glb1	0.0006273	0.00198	1126.58	698.41	1.61
ILMN_2688262	Csf2rb	0.0011329	0.00313	269.55	167.49	1.61
ILMN_2731735	Ear2	0.0011716	0.00322	303.49	188.19	1.61
ILMN_2894587	Tlr13	0.0013871	0.00369	302.18	187.28	1.61
ILMN_2724595	Spata6	0.0023029	0.00559	594.53	369.1	1.61
ILMN_1245307	Fbln2	0.0026983	0.00636	358.15	223.02	1.61
ILMN_2995794	Itprip	< 1e-07	6.94e-06	285.15	178.49	1.6
ILMN_3127790	Ikzf1	3e-07	1.42e-05	290.64	181.94	1.6
ILMN_2686825	5430427O19Rik	4e-07	1.7e-05	300.29	187.87	1.6
ILMN_2681604	Ccdc23	8e-07	2.52e-05	1329.07	828.62	1.6
ILMN_2618918	Slc2a6	1.3e-06	3.32e-05	2233.21	1391.61	1.6
ILMN_2576736	Nfkb1	2.4e-06	4.68e-05	426.54	267.2	1.6
ILMN_1221016	Alox5	2.8e-06	5.12e-05	292.32	182.47	1.6
ILMN_2924136	Rplp2	3.8e-06	6.09e-05	11718.7	7308.17	1.6
ILMN_1231896	Ssbp4	5e-06	7.19e-05	2151.05	1340.37	1.6
ILMN_2720674	Stard5	1.49e-05	0.00014	514.66	322.15	1.6
ILMN_2640883	Nde1	1.55e-05	0.000143	1721.93	1078.02	1.6
ILMN_2628822	Oas1g	1.67e-05	0.00015	266.85	166.69	1.6
ILMN_2599719	Slc44a2	1.83e-05	0.00016	4004.41	2504.49	1.6
ILMN_1235139	Sfpi1	1.88e-05	0.000162	278.19	173.79	1.6
ILMN_1237241	Araf	1.95e-05	0.000166	445.82	278.72	1.6
ILMN_3027751	Sorbs1	2.18e-05	0.000179	834.21	522.23	1.6
ILMN_3098120	Frrs1	2.57e-05	0.000199	296.58	185.32	1.6
ILMN_1251512	6720470G16Rik	3.49e-05	0.000246	370.17	231.35	1.6
ILMN_1223868	Aim2	5.2e-05	0.00032	281.48	176.36	1.6
ILMN_2879858	Prkx	7.47e-05	0.000412	1558.88	972.31	1.6
ILMN_2603699	Birc5	8.17e-05	0.000439	296.81	185.66	1.6
ILMN_1240994	Mbc2	8.47e-05	0.000449	2816.06	1756.95	1.6
ILMN_2708871	F7	0.000166	0.000723	280.2	175.14	1.6
ILMN_2941992	Psen2	0.0002635	0.00102	587.82	367.21	1.6
ILMN_2742152	Gadd45a	0.0002782	0.00106	1062.76	662.32	1.6
ILMN_1259209	2310006M14Rik	0.0013817	0.00368	394.37	246.04	1.6
ILMN_2445166	Vdr	0.0020362	0.00505	382.86	239.12	1.6
ILMN_2533188	LOC270037	< 1e-07	< 1e-07	4158.74	2619.82	1.59
ILMN_2637757	Hlx	< 1e-07	< 1e-07	290.58	182.32	1.59
ILMN_2656021	Osbpl3	1.1e-06	3.03e-05	418.17	262.29	1.59
ILMN_2491469	Tens1	1.9e-06	4.09e-05	369.49	232.56	1.59
ILMN_2661971	Gm2a	6.1e-06	8.15e-05	5057.2	3187.68	1.59
ILMN_2765890	Psmb2	8.7e-06	0.000101	8664.49	5455.65	1.59
ILMN_1232041	Klf6	1.25e-05	0.000126	331.42	208.34	1.59
ILMN_1233687	F630107D10Rik	1.55e-05	0.000143	308.43	193.43	1.59
ILMN_2520032	Zdhhc12	2.29e-05	0.000185	1246.88	785.24	1.59
ILMN_2594103	Rps3	2.32e-05	0.000187	9134.89	5750.93	1.59
ILMN_2654186	Nedd9	2.55e-05	0.000198	1615.46	1013.26	1.59
ILMN_2733120	Lbr	6.88e-05	0.000389	1650.73	1038.17	1.59
ILMN_2537948	LOC624610	7.33e-05	0.000406	279.98	176.36	1.59
ILMN_1243415	LOC100043209	8.59e-05	0.000453	13544.5	8519.98	1.59
ILMN_2784272	Ifngr2	0.0001741	0.00075	933.45	588.24	1.59
ILMN_2993109	Ddit4	0.0007765	0.00233	1112.46	699.74	1.59
ILMN_2942011	Robo4	0.0019995	0.00498	960.03	603.92	1.59
ILMN_2792868	Blvrb	0.0056054	0.0118	1270.52	801.29	1.59
ILMN_2632034	Dnahc11	1e-07	6.94e-06	363.07	230.5	1.58
ILMN_1248439	St6galnac4	2e-07	1.1e-05	462.83	293.54	1.58
ILMN_1236158	Rps5	5e-07	1.91e-05	16692.3	10534.7	1.58
ILMN_2588053	LOC546015	6e-07	2.1e-05	9938.58	6281.3	1.58
ILMN_2731989	Ext1	8e-07	2.52e-05	1001.99	632.37	1.58
ILMN_2949632	Psmb2	9e-07	2.69e-05	5369.3	3390.66	1.58
ILMN_2477243	Zfp281	1.4e-06	3.47e-05	1164.56	735.82	1.58
ILMN_2459979	Fancl	3.3e-06	5.61e-05	303.89	192.4	1.58
ILMN_1227519	Imp4	1.07e-05	0.000114	1610.76	1019.95	1.58
ILMN_2688306	Rbl1	1.3e-05	0.000129	385.79	243.99	1.58
ILMN_3129206	D4Ertd22e	1.55e-05	0.000143	2460.32	1560.57	1.58
ILMN_1248637	Nsmce1	2.06e-05	0.000172	2139.31	1357.42	1.58
ILMN_2903364	Swap70	2.08e-05	0.000173	746.05	471.88	1.58
ILMN_2665050	Map3k14	2.22e-05	0.000181	330.66	209.9	1.58
ILMN_1224598	Ddx41	2.46e-05	0.000194	1157.74	731.43	1.58
ILMN_2617228	Aurka	2.61e-05	0.000201	394.56	250.33	1.58
ILMN_1212989	LOC100046770	3.18e-05	0.000231	3585.3	2263.74	1.58
ILMN_2814168	Cd97	3.61e-05	0.000251	310.59	196.44	1.58
ILMN_2441921	Trim56	4.41e-05	0.000287	327.18	207.38	1.58
ILMN_2896768	Cbr3	4.55e-05	0.000294	726.8	460.11	1.58
ILMN_3121891	Lmna	6.2e-05	0.000362	910.01	574.72	1.58
ILMN_2837779	Trpv2	7.05e-05	0.000396	518.59	327.46	1.58
ILMN_3162138	D4Wsu114e	0.0001403	0.000641	384.64	243.86	1.58
ILMN_2660414	Alg5	0.0001847	0.000782	856.65	543.49	1.58
ILMN_2715802	Hmga1	0.0002261	0.00091	2487.67	1570.55	1.58
ILMN_2775176	Prss18	0.0005272	0.00172	8595.06	5433.69	1.58
ILMN_2679276	Il19	0.0010272	0.0029	275.38	174.56	1.58
ILMN_1259252	Anxa1	0.0013531	0.00362	270.96	171.15	1.58
ILMN_2936476	Pycard	< 1e-07	< 1e-07	276.63	175.99	1.57
ILMN_2941677	Ddost	< 1e-07	< 1e-07	1600.82	1020.12	1.57
ILMN_2956159	Rps12	< 1e-07	6.94e-06	16310.1	10358.5	1.57
ILMN_2851671	Myadm	< 1e-07	6.94e-06	1341.74	852.19	1.57
ILMN_1232762	Atox1	1.1e-06	3.03e-05	3284.52	2088.49	1.57
ILMN_1248811	Ctla2b	1.3e-06	3.32e-05	292.28	185.6	1.57
ILMN_2842137	Ilk	2e-06	4.21e-05	3983.44	2537.93	1.57
ILMN_1249347	Uxt	2.9e-06	5.22e-05	1007.05	641.66	1.57
ILMN_2671517	Rps15	3.7e-06	5.99e-05	4144.2	2643.64	1.57
ILMN_2980858	Lpcat3	3.8e-06	6.09e-05	728.19	464.87	1.57
ILMN_2788593	Nos3	1.17e-05	0.000121	568.83	361.66	1.57
ILMN_1215951	Mical1	1.65e-05	0.000149	373.75	237.97	1.57
ILMN_1214469	Slc38a6	2.92e-05	0.000217	441.58	281.65	1.57
ILMN_2771956	Calu	3.93e-05	0.000265	2355.39	1501.31	1.57
ILMN_2721337	G6pdx	4.09e-05	0.000273	951.91	607.03	1.57
ILMN_3030340	Csnk1d	7.6e-05	0.000417	378.47	241.67	1.57
ILMN_2699294	Alkbh3	7.85e-05	0.000426	2276.7	1448.05	1.57
ILMN_1225035	Carhsp1	0.0002752	0.00105	3520	2245.43	1.57
ILMN_1246405	Ykt6	0.0002754	0.00105	1574.46	1003.46	1.57
ILMN_2905717	Cd180	0.0003081	0.00114	279.16	177.46	1.57
ILMN_2813487	Per1	0.0003402	0.00123	553.97	351.87	1.57
ILMN_1221251	1110012D08Rik	0.000392	0.00137	1346.52	859.31	1.57
ILMN_2669782	Phca	0.0012135	0.00332	599.79	382.53	1.57
ILMN_2706462	Il12a	0.0015834	0.00412	275.42	174.95	1.57
ILMN_2881620	Nfe2	0.0031499	0.00725	269.23	171.65	1.57
ILMN_2718284	Mfsd1	1e-07	6.94e-06	1917.76	1229.53	1.56
ILMN_2796400	Necap2	7e-07	2.31e-05	1054.77	675.65	1.56
ILMN_2652936	Sec11a	1.2e-06	3.19e-05	2545.29	1633.59	1.56
ILMN_2729153	Nos3	1.8e-06	3.97e-05	454.08	290.8	1.56
ILMN_2837802	BC028528	3.3e-06	5.61e-05	414.25	265.18	1.56
ILMN_2734921	LOC100040605	3.3e-06	5.61e-05	18322.1	11752.9	1.56
ILMN_2739398	Prickle3	4.3e-06	6.53e-05	345.57	221.58	1.56
ILMN_1236892	Znrf2	6.9e-06	8.79e-05	802.11	515.07	1.56
ILMN_2693868	Arhgap15	1.36e-05	0.000132	332.52	213.13	1.56
ILMN_2630328	Psma7	1.36e-05	0.000132	3105.45	1989.31	1.56
ILMN_2876554	Sra1	1.46e-05	0.000138	1639.11	1048.18	1.56
ILMN_2427063	Uxt	1.91e-05	0.000164	949.71	607.61	1.56
ILMN_1237548	5830407P18Rik	2.23e-05	0.000182	930.59	595.76	1.56
ILMN_1221530	Adcy7	2.84e-05	0.000213	303.45	194.9	1.56
ILMN_2808946	Rps5	3.24e-05	0.000233	1907.27	1223.86	1.56
ILMN_2874739	Morc3	4.04e-05	0.000271	1759.27	1127.52	1.56
ILMN_2767602	Chic2	5.63e-05	0.000339	1394.25	892.91	1.56
ILMN_2638061	Tsc22d4	9.47e-05	0.000485	1344.37	860.58	1.56
ILMN_1238433	Rbp1	0.0001806	0.000768	514.2	329.4	1.56
ILMN_1242013	Uck2	0.0001899	0.000798	693.62	445.94	1.56
ILMN_1215042	Pla2g3	0.0002018	0.000835	882.66	565.06	1.56
ILMN_1224005	Adam8	0.0002578	0.001	292.52	187.2	1.56
ILMN_2671984	Ptprc	0.0003327	0.00121	269.96	173.08	1.56
ILMN_1252725	E130118D18Rik	0.000391	0.00137	1095.93	700.93	1.56
ILMN_1214902	EG666756	0.000394	0.00137	688.45	440.35	1.56
ILMN_2674475	ENSMUSG00000053338	0.0004459	0.00151	263.31	168.29	1.56
ILMN_2756176	Phka2	0.0015906	0.00414	717.57	458.94	1.56
ILMN_2494421	scl0002791.1_134	0.0022957	0.00558	455.09	292.37	1.56
ILMN_1221620	Il18rap	0.0025258	0.00604	260.73	166.68	1.56
ILMN_2764651	Mt3	0.002815	0.00659	2264.29	1452.63	1.56
ILMN_1257046	C1s	< 1e-07	6.94e-06	280.12	181.12	1.55
ILMN_1235363	Gsg2	1e-07	6.94e-06	271.7	175.79	1.55
ILMN_2809202	Cdca4	1.6e-06	3.73e-05	357.37	230.9	1.55
ILMN_2940446	Dgka	1.8e-06	3.97e-05	535.04	344.56	1.55
ILMN_1241258	Tens1	1.8e-06	3.97e-05	352.24	226.63	1.55
ILMN_2658786	Cxcr3	2.5e-06	4.8e-05	257.82	165.92	1.55
ILMN_2589107	Runx1	3.2e-06	5.51e-05	271.15	174.83	1.55
ILMN_2903698	Snapc3	3.7e-06	5.99e-05	970.97	626.13	1.55
ILMN_1223539	Tpm4	4.7e-06	6.91e-05	346.8	223.89	1.55
ILMN_2847906	Sh3tc1	5.9e-06	7.97e-05	339.49	219.22	1.55
ILMN_1223029	Rab8b	7.5e-06	9.27e-05	4206.56	2708.12	1.55
ILMN_2693019	Acpp	1.44e-05	0.000137	280.22	180.71	1.55
ILMN_1260367	Orai3	3.6e-05	0.000251	654.34	421.9	1.55
ILMN_2641360	Ak2	4.21e-05	0.000278	514.97	331.92	1.55
ILMN_2471166	Tmc6	5.93e-05	0.00035	459.27	296.28	1.55
ILMN_2489154	C130040J23Rik	6.02e-05	0.000354	482.59	310.46	1.55
ILMN_2657628	Sec61g	8.26e-05	0.000442	5520.6	3554.99	1.55
ILMN_2499862	AW228700	0.0001182	0.000568	559.16	361.88	1.55
ILMN_2691613	Ppp1ca	0.000157	0.000696	3287.25	2124.33	1.55
ILMN_3004142	Stk4	0.0002646	0.00102	2234.33	1439.02	1.55
ILMN_2879745	Lasp1	0.0007843	0.00235	605.53	391.31	1.55
ILMN_1243988	LOC269251	0.0021758	0.00534	764.34	492.03	1.55
ILMN_2777247	Pold4	0.002324	0.00564	602.31	387.51	1.55
ILMN_1223311	D630022O22Rik	0.0033633	0.00767	261.72	169.27	1.55
ILMN_2597686	Rrbp1	0.0041374	0.00913	748.81	483.72	1.55
ILMN_2756486	Aqp1	0.0366993	0.0595	316.12	203.8	1.55
ILMN_2654700	Drp2	0.0499585	0.0778	1952.48	1259.55	1.55
ILMN_1236648	A430073A17Rik	1e-07	6.94e-06	463.73	300.87	1.54
ILMN_2561993	A130039H09Rik	6e-07	2.1e-05	260.05	169.34	1.54
ILMN_1216313	Stim1	2.4e-06	4.68e-05	471.58	306.71	1.54
ILMN_2795040	Hist1h2ad	2.5e-06	4.8e-05	291.84	189.02	1.54
ILMN_1228363	5330430P07Rik	2.5e-06	4.8e-05	1943.92	1265.25	1.54
ILMN_3009792	Aim2	2.9e-06	5.22e-05	273.71	177.65	1.54
ILMN_2562032	A130070G01Rik	4.4e-06	6.64e-05	1437.1	935.11	1.54
ILMN_1226754	Phc2	5.5e-06	7.61e-05	1611.01	1044.67	1.54
ILMN_2429800	Tnfaip1	6.7e-06	8.65e-05	4229.06	2737.96	1.54
ILMN_1240074	Trim26	7.3e-06	9.15e-05	2222.38	1443.52	1.54
ILMN_2919850	Lrmp	3.85e-05	0.000262	329.47	214.27	1.54
ILMN_2568407	C2ta	4.24e-05	0.00028	253.65	164.87	1.54
ILMN_3008859	Ctsc	5.16e-05	0.000319	259.08	167.7	1.54
ILMN_1245092	Ppib	7.47e-05	0.000412	2289.28	1483.59	1.54
ILMN_2513778	Tmc6	7.84e-05	0.000426	458.88	298.32	1.54
ILMN_1220165	Capzb	0.0001255	0.000594	3211.33	2090.97	1.54
ILMN_1231396	Sertad3	0.0001259	0.000595	378.1	245.08	1.54
ILMN_1216950	D4Ertd22e	0.0002854	0.00108	649.56	420.69	1.54
ILMN_2623056	Clspn	0.0002995	0.00112	301.3	195.08	1.54
ILMN_2819380	BC030476	0.00045	0.00152	2857.37	1850.56	1.54
ILMN_2836137	E2f2	0.0008646	0.00253	318.3	207	1.54
ILMN_1250278	Sdad1	0.0008728	0.00255	821.16	531.5	1.54
ILMN_2880536	Uck2	0.0008933	0.00259	1418.78	920.96	1.54
ILMN_2649810	Rpl3l	0.001437	0.0038	401.25	260.36	1.54
ILMN_1254218	Nisch	0.004139	0.00913	1802.53	1167.16	1.54
ILMN_2744380	Npc2	0.0041445	0.00914	2192.87	1427.71	1.54
ILMN_2778872	Mad2l1	< 1e-07	6.94e-06	463.51	303.69	1.53
ILMN_2910768	Pilra	2e-07	1.1e-05	257.45	167.99	1.53
ILMN_2648661	Cap1	6e-07	2.1e-05	7059.4	4621.32	1.53
ILMN_1237233	LOC100046343	8e-07	2.52e-05	662.79	433.67	1.53
ILMN_2869312	Fbxo4	1.2e-06	3.19e-05	731.83	479.34	1.53
ILMN_2664686	Chaf1b	2.2e-06	4.47e-05	277.65	181.92	1.53
ILMN_2833985	Rilpl2	5e-06	7.19e-05	540.41	353.18	1.53
ILMN_2915059	Dgkz	5.5e-06	7.61e-05	1207.65	787.27	1.53
ILMN_2751304	Ell	7.1e-06	8.98e-05	1967.35	1289.86	1.53
ILMN_2961091	Slc29a3	1.03e-05	0.000112	818.37	536.28	1.53
ILMN_2893077	Rps6	1.34e-05	0.000131	4754.66	3100.24	1.53
ILMN_3100276	Aldh1l1	1.87e-05	0.000162	618.74	404.99	1.53
ILMN_1214952	Cln3	2.07e-05	0.000173	974.56	636.61	1.53
ILMN_2981801	Hist1h2ag	2.08e-05	0.000173	274.44	179.58	1.53
ILMN_2873988	Rtp4	3.03e-05	0.000223	275.07	179.32	1.53
ILMN_1227440	Rpl35	3.35e-05	0.000239	10812.7	7067.28	1.53
ILMN_2960071	Ppp1ca	4.38e-05	0.000286	4124.6	2693.03	1.53
ILMN_1219102	5133400O11Rik	4.65e-05	0.000298	327.09	213.63	1.53
ILMN_2633942	Paox	5.91e-05	0.00035	347.23	227	1.53
ILMN_2659132	Sra1	0.0001075	0.000531	834.47	547.15	1.53
ILMN_2771225	BC004012	0.0001154	0.000558	2151.8	1402.85	1.53
ILMN_1220893	Zfp281	0.0001207	0.000577	906.76	591.47	1.53
ILMN_2435413	Nin	0.0002201	0.000893	608.44	397.97	1.53
ILMN_1256563	Glt25d1	0.0002603	0.00101	1588.16	1041.27	1.53
ILMN_2712507	2810455F06Rik	0.0002848	0.00108	2372.66	1547.37	1.53
ILMN_1251178	Hs3st3b1	0.0007966	0.00237	464.27	302.73	1.53
ILMN_2812240	Cacng5	0.00094	0.00271	1846.34	1202.96	1.53
ILMN_2747811	Crlf1	0.0015035	0.00394	293.88	192.06	1.53
ILMN_1250612	Tbc1d2	0.0015912	0.00414	287.49	187.47	1.53
ILMN_1222813	LOC100045542	0.0019425	0.00486	3131.82	2048.86	1.53
ILMN_2525382	Cln6	0.0019493	0.00487	525.95	342.78	1.53
ILMN_2906728	H19	0.003061	0.00707	283.38	185.81	1.53
ILMN_1252364	Furin	0.0033907	0.00772	335.74	218.74	1.53
ILMN_2761594	Cirbp	0.0188419	0.0334	771.38	502.71	1.53
ILMN_1220340	Zfp496	3e-07	1.42e-05	1544.45	1014.17	1.52
ILMN_2923865	Casp6	2.1e-06	4.34e-05	367.52	241.77	1.52
ILMN_2575986	A730085F06Rik	2.3e-06	4.59e-05	370.12	244.17	1.52
ILMN_1231966	Asah1	3.2e-06	5.51e-05	5653.14	3715.81	1.52
ILMN_2800256	Heatr1	4.1e-06	6.33e-05	837.18	549.99	1.52
ILMN_2747744	Thoc4	4.1e-06	6.33e-05	2971.85	1951.78	1.52
ILMN_2862093	Copz1	5e-06	7.19e-05	2824.47	1862.35	1.52
ILMN_2746234	EG626175	5.9e-06	7.97e-05	9077.71	5975.37	1.52
ILMN_1232890	Rpl32	6.3e-06	8.33e-05	12356.7	8121.9	1.52
ILMN_1234590	Rps8	6.9e-06	8.79e-05	12499.5	8203.04	1.52
ILMN_2679619	Rb1	9e-06	0.000103	753.62	495.85	1.52
ILMN_2713835	Nos3	9.7e-06	0.000108	468.55	309.11	1.52
ILMN_1243150	A130010J15Rik	9.9e-06	0.00011	315.44	207.28	1.52
ILMN_2612143	Sin3a	1.22e-05	0.000125	1288.72	845.97	1.52
ILMN_2479359	Tmod3	1.76e-05	0.000155	822.67	541.32	1.52
ILMN_2741985	Rad54l	1.85e-05	0.000161	314.59	206.6	1.52
ILMN_2628757	Ehd1	2.11e-05	0.000175	454.4	298.03	1.52
ILMN_2596569	1700113I22Rik	3.38e-05	0.00024	345.03	226.35	1.52
ILMN_2835443	Ube2f	4.1e-05	0.000274	3139.91	2061.73	1.52
ILMN_2897617	Rps10	4.18e-05	0.000277	5026.42	3305.51	1.52
ILMN_1214762	Sgk3	4.54e-05	0.000293	589.66	387.58	1.52
ILMN_2822477	Ppnr	5.81e-05	0.000346	523.66	345.14	1.52
ILMN_2642815	Slc44a3	6.1e-05	0.000357	289.94	190.15	1.52
ILMN_1257209	Wipf1	8.12e-05	0.000437	1245.53	819.83	1.52
ILMN_2792351	Cyp4f16	9.84e-05	0.000499	637.26	420.6	1.52
ILMN_3160361	Pik3r6	0.0001142	0.000554	300.54	197.78	1.52
ILMN_2613140	Oas1b	0.0001251	0.000593	259.37	170.12	1.52
ILMN_1219140	Tnfsf13b	0.0001438	0.000653	286.07	187.89	1.52
ILMN_2989263	Qars	0.0001746	0.000751	732.03	482.27	1.52
ILMN_2706231	Syngr2	0.0002176	0.000884	318.19	208.94	1.52
ILMN_2621708	Abcc4	0.0003427	0.00123	839.74	551.29	1.52
ILMN_2751539	Sdcbp	0.0003855	0.00135	2382.87	1569.53	1.52
ILMN_3125890	Tmem134	0.0004558	0.00153	762.02	501.56	1.52
ILMN_1260219	Adipor2	0.0006978	0.00214	3784.8	2489.77	1.52
ILMN_2755021	Chkb	0.0007435	0.00225	1221.5	802.81	1.52
ILMN_2602185	42256	0.0008349	0.00246	987.85	649.15	1.52
ILMN_2956942	Prkcdbp	0.0009751	0.00278	1803.15	1182.88	1.52
ILMN_2757368	Creld2	0.0010262	0.0029	942.26	619.39	1.52
ILMN_1257505	Samhd1	0.0014123	0.00375	267.71	176.48	1.52
ILMN_1255833	scl0001905.1_3	0.001977	0.00493	458.15	302.38	1.52
ILMN_1216522	Nfatc1	5e-07	1.91e-05	404.63	267.2	1.51
ILMN_3134301	Slc35c1	1e-06	2.88e-05	549.42	363.23	1.51
ILMN_1221194	A330040H08Rik	1.3e-06	3.32e-05	444.42	293.93	1.51
ILMN_2451035	Ube2h	1.3e-06	3.32e-05	1024.07	680.27	1.51
ILMN_2682218	Rpl34	1.9e-06	4.09e-05	8407.12	5552.73	1.51
ILMN_2454204	Tnfrsf22	3.3e-06	5.61e-05	394.65	261.78	1.51
ILMN_1224719	LOC665032	4.3e-06	6.53e-05	9951.57	6582.2	1.51
ILMN_1256245	Rlf	4.4e-06	6.64e-05	430.91	284.59	1.51
ILMN_1216116	Smarcd2	4.9e-06	7.09e-05	1547.49	1023.54	1.51
ILMN_1216191	Lcp2	5.9e-06	7.97e-05	253.76	167.8	1.51
ILMN_2775660	Myl6	6.5e-06	8.51e-05	9121.71	6051.34	1.51
ILMN_2913913	Unc13d	7.8e-06	9.42e-05	284.89	189.25	1.51
ILMN_2977535	D930015E06Rik	1.25e-05	0.000126	453.27	299.97	1.51
ILMN_2696610	Slc25a37	2.09e-05	0.000174	980.21	649.69	1.51
ILMN_2544674	2310045K21Rik	4.26e-05	0.00028	568.53	376.99	1.51
ILMN_1255511	Rreb1	5.66e-05	0.000341	1124.84	742.75	1.51
ILMN_2701562	2610103J23Rik	8.45e-05	0.000448	812.75	538.51	1.51
ILMN_3104094	2610208M17Rik	0.0001022	0.000513	2353.95	1564.03	1.51
ILMN_1249670	Pdia4	0.0001785	0.000763	1536.45	1019.89	1.51
ILMN_2642403	Lmo4	0.0001997	0.000829	5814.85	3850.69	1.51
ILMN_2544252	Mtf1	0.0002324	0.00093	607.48	402.55	1.51
ILMN_1224336	Spsb1	0.0002914	0.00109	2295.48	1521.96	1.51
ILMN_1219080	Ssh3	0.0003292	0.0012	730.53	483.15	1.51
ILMN_2650280	Sod2	0.0003438	0.00124	5510.31	3650.89	1.51
ILMN_1258612	4930599N23Rik	0.0003996	0.00139	267.03	176.9	1.51
ILMN_1244695	Fam101a	0.0006261	0.00197	276.81	183.68	1.51
ILMN_1216409	1500012F01Rik	0.0006428	0.00201	1783.28	1181.46	1.51
ILMN_1224116	Smpdl3a	0.0006978	0.00214	1980.09	1315.15	1.51
ILMN_1244307	Tle3	0.00111	0.00308	393.09	260.71	1.51
ILMN_3101732	Syngr1	0.0017931	0.00455	531.8	352.21	1.51
ILMN_2487517	Ssfa2	0.0023236	0.00564	3480.21	2303.55	1.51
ILMN_1260233	Klhl6	0.0027819	0.00653	256.97	170.4	1.51
ILMN_2527129	LOC329750	0.0029319	0.00683	1393.15	922.61	1.51
ILMN_1213448	LOC669658	0.0048181	0.0104	534.42	354.77	1.51
ILMN_2673936	Rpl18a	0.0075244	0.0151	2975.14	1972.23	1.51
ILMN_1260585	Stfa2	0.0085056	0.0168	270.16	178.94	1.51
ILMN_1228557	Id2	0.0136468	0.0252	806.43	535.56	1.51
ILMN_2706268	Scara3	0.0330925	0.0544	1007.81	667.78	1.51
ILMN_2543417	Auh	< 1e-07	6.94e-06	262.73	175.59	1.5
ILMN_2543929	2610036L11Rik	1e-06	2.88e-05	348.9	232.23	1.5
ILMN_1232770	Sbno2	1.4e-06	3.47e-05	295.49	196.87	1.5
ILMN_2631576	Dnajb11	2.3e-06	4.59e-05	3273.65	2178.67	1.5
ILMN_2617245	Thoc4	3.1e-06	5.42e-05	1875.6	1252.35	1.5
ILMN_1221142	Ppard	3.6e-06	5.93e-05	2230.22	1486.03	1.5
ILMN_3088269	Gimap8	3.7e-06	5.99e-05	333.48	221.88	1.5
ILMN_2706906	LOC100047937	3.9e-06	6.17e-05	648.56	433.09	1.5
ILMN_2733514	LOC100046039	5.6e-06	7.7e-05	584.48	389.2	1.5
ILMN_1236459	Paox	1.82e-05	0.000159	321.06	214.62	1.5
ILMN_2667269	C1s	2.46e-05	0.000194	262.97	175.41	1.5
ILMN_2609614	Snx10	3.51e-05	0.000246	5588.52	3729.78	1.5
ILMN_2961216	Slco2a1	3.63e-05	0.000252	265.58	176.89	1.5
ILMN_2823462	Oas1b	6.22e-05	0.000362	259.51	173.2	1.5
ILMN_2696609	Mscp	8.63e-05	0.000454	975.18	649.34	1.5
ILMN_2565252	B130015M16Rik	0.0001136	0.000552	305.98	203.77	1.5
ILMN_2591935	Pmm2	0.0001882	0.000793	616.45	409.68	1.5
ILMN_1235619	Wasf2	0.0002122	0.000868	2911.4	1937.37	1.5
ILMN_1224736	Zmiz1	0.0002294	0.000921	648.84	433.04	1.5
ILMN_2540188	LOC382230	0.0002447	0.000965	20781.3	13899.1	1.5
ILMN_3140383	Hspa2	0.0004185	0.00144	785.72	525.34	1.5
ILMN_2778409	Mtmr3	0.0005434	0.00176	451.63	300.94	1.5
ILMN_2920752	Arhgef1	0.0009382	0.0027	872.95	581.98	1.5
ILMN_2735118	Pprc1	0.0014901	0.00391	674.63	448.45	1.5
ILMN_1237959	Nisch	0.001554	0.00405	494.19	329.74	1.5
ILMN_2729198	Fmnl2	0.0025667	0.00611	291.86	194.16	1.5
ILMN_2663613	Itgb5	0.0038154	0.00852	1791.14	1194.76	1.5
ILMN_1223734	Atf4	0.0098801	0.0191	1184.75	791.65	1.5
ILMN_3023451	LOC433801	0.0288705	0.0481	828.98	553.51	1.5
ILMN_2891104	Tmco4	< 1e-07	< 1e-07	313.85	210.22	1.49
ILMN_1259359	Dock2	3e-07	1.42e-05	260.98	175.65	1.49
ILMN_2521893	scl0015365.1_6	5e-07	1.91e-05	320.36	215.23	1.49
ILMN_2711839	Slc39a14	8e-07	2.52e-05	266.05	179.08	1.49
ILMN_2650289	Rin1	3.9e-06	6.17e-05	285.16	190.77	1.49
ILMN_1239858	Dnajc13	4e-06	6.25e-05	978.51	658.6	1.49
ILMN_2660519	Nt5dc2	1.02e-05	0.000112	293.77	196.53	1.49
ILMN_2656498	Foxo1	1.54e-05	0.000143	622.44	417.68	1.49
ILMN_1232305	LOC672474	1.59e-05	0.000146	1002.05	673.88	1.49
ILMN_3092653	Palld	1.77e-05	0.000156	382.74	256.34	1.49
ILMN_2885277	Nnmt	3.07e-05	0.000225	289.79	194.07	1.49
ILMN_2706232	Syngr2	6.2e-05	0.000362	294.53	197.56	1.49
ILMN_1215331	Dicer1	9.5e-05	0.000486	472.17	316.98	1.49
ILMN_2644469	LOC675377	0.0001169	0.000563	12542.7	8400.18	1.49
ILMN_2677472	LOC100046741	0.0001811	0.00077	1648.17	1106.85	1.49
ILMN_2600537	Sri	0.0002017	0.000835	2267.13	1525.01	1.49
ILMN_3115281	Capg	0.0002295	0.000921	285.68	191.51	1.49
ILMN_2858742	Pmm2	0.0003959	0.00138	614.74	413.03	1.49
ILMN_2829330	Hexb	0.0004253	0.00146	4014.24	2703.11	1.49
ILMN_1242799	42069	0.0005858	0.00187	614.2	411.65	1.49
ILMN_2650115	Adamtsl2	0.0007809	0.00234	295.36	197.86	1.49
ILMN_1229210	LOC640739	0.000931	0.00269	302.59	203.09	1.49
ILMN_1252402	2610024B07Rik	0.0011308	0.00313	847.96	567.51	1.49
ILMN_2879755	Tagap	0.0013619	0.00364	382.48	257.46	1.49
ILMN_1259869	LOC622655	0.0022532	0.00549	1182.01	795.64	1.49
ILMN_2664327	Cabyr	0.0030351	0.00703	321.07	215.76	1.49
ILMN_2886618	Nbl1	0.0056125	0.0118	1063.48	714.94	1.49
ILMN_1218605	Nfkbia	0.0092264	0.018	379.72	254.07	1.49
ILMN_2514368	1300011L04Rik	0.0142941	0.0262	426.34	286.67	1.49
ILMN_2868482	Nadk	1.6e-06	3.73e-05	2529.21	1707.13	1.48
ILMN_1225077	Mical1	2.4e-06	4.68e-05	308.7	208.27	1.48
ILMN_2544343	Stab1	2.4e-06	4.68e-05	654.6	442.04	1.48
ILMN_2633377	LOC100045677	3.1e-06	5.42e-05	274.29	185.76	1.48
ILMN_1257666	Tspan14	3.5e-06	5.82e-05	1521.42	1029.45	1.48
ILMN_1222315	LOC100047167	7.2e-06	9.08e-05	994.79	671.59	1.48
ILMN_2648386	5730427N09Rik	8.9e-06	0.000103	5041.9	3408.67	1.48
ILMN_2721809	Mapk14	1.1e-05	0.000117	2238.61	1509.96	1.48
ILMN_2928160	Vars	1.16e-05	0.000121	921.11	623.53	1.48
ILMN_1216213	Incenp	1.18e-05	0.000122	460	310.76	1.48
ILMN_2654791	Rps11	1.49e-05	0.00014	22086	14957.7	1.48
ILMN_1216386	Cd86	1.52e-05	0.000141	250.42	169.33	1.48
ILMN_2940487	Gpr35	3.22e-05	0.000233	245.92	165.75	1.48
ILMN_2659426	Cxcl14	3.65e-05	0.000253	915.31	620.48	1.48
ILMN_2443164	scl0002069.1_48	4.72e-05	0.000301	288.86	195.36	1.48
ILMN_1225528	Trib3	9.59e-05	0.00049	358.64	243.14	1.48
ILMN_2648292	H3f3b	0.000103	0.000515	7688.64	5206.94	1.48
ILMN_2776485	Accs	0.0001124	0.000549	514.94	347.68	1.48
ILMN_1236256	Arhgef1	0.0001201	0.000575	431.81	292.23	1.48
ILMN_2710312	LOC100046650	0.0001343	0.000621	4622.32	3122.16	1.48
ILMN_2664548	Pgls	0.0001614	0.000711	1176.09	797.18	1.48
ILMN_2717696	Ahctf1	0.0001656	0.000723	1187.88	801.19	1.48
ILMN_2870696	Hfe	0.0002085	0.000856	447.19	302.73	1.48
ILMN_2596596	Rgs1	0.0002472	0.000972	250.18	168.98	1.48
ILMN_2767635	Tmem49	0.0003434	0.00124	6040.69	4084.33	1.48
ILMN_2678355	Amigo2	0.0006256	0.00197	998.77	672.71	1.48
ILMN_2491182	A130010C12Rik	0.0006704	0.00208	1771.47	1197.96	1.48
ILMN_2632257	6330549D23Rik	0.0007493	0.00226	472.23	319.75	1.48
ILMN_2417863	Tnip1	0.0013946	0.00371	1886.82	1275.46	1.48
ILMN_3126697	Skil	0.0022091	0.0054	1535.2	1034.86	1.48
ILMN_2900484	Trim72	0.0091447	0.0178	311.44	209.85	1.48
ILMN_2685329	Hspg2	0.0340025	0.0557	665.72	449.26	1.48
ILMN_2890533	EG668668	3e-07	1.42e-05	19092.6	12967	1.47
ILMN_1214934	Cdk5rap3	6e-07	2.1e-05	3607.86	2459.26	1.47
ILMN_2621847	Cib1	6e-07	2.1e-05	972.13	659.94	1.47
ILMN_1213191	Brrn1	1.1e-06	3.03e-05	310.19	211.52	1.47
ILMN_2752933	Tec	1.7e-06	3.85e-05	292.24	199.27	1.47
[truncated: 15,291 more rows]

## Sheet: Union
Table S2: Gene expression changes in R-EAE (E) and TMEV-IDD (T) versus their respective age-matched controls (Sham_E and Sham_T).
This table shows expression results for genes/probes that are significantly (p<0.05) changing at least 2 fold up or down between control and treated mice in at least one of the two disease groups. The data were generated from samples which were obtained using the Illumina gene expression platform described in Methods.
UniqueID	Symbol	R-EAE/Sham	TMEV-IDD/Sham	AV_R-EAE	AV_Sham_R-EAE	AV_TMEV-IDD	AV_Sham_TMEV-IDD	E1	E2	E3	E4	E5	Sham_E1	Sham_E2	Sham_E3	Sham_E4	T1	T2	T3	T4	Sham_T1	Sham_T2	Sham_T3	Sham_T4
ILMN_2712075	Lcn2	97.6636	5.9238	21319.3	218.294	1341.17	226.403	22147.2	17968.3	19031.2	25724	21726	229.424	204.394	212.837	226.52	967.294	1577	1691.91	1128.46	308.711	184.594	189.988	222.32
ILMN_2524865	Chi3l4	66.0294	1.31609	12064.3	182.711	250.221	190.125	10576.9	8952.45	10801.9	15094.4	14896	190.051	176.03	187.7	177.065	212.628	198.642	279.149	310.465	220.428	180.005	186.646	173.42
ILMN_3117876	Chi3l3	60.0719	1.56276	10919.1	181.767	286.79	183.515	9239.28	7927.02	9431.3	14835.9	13161.9	188.397	178.427	187.761	172.482	218.464	199.221	323.244	406.232	201.305	170.982	191.126	170.645
ILMN_1221817	Cd74	58.3403	56.9903	15542.8	266.416	14355.5	251.893	15556.9	11869.2	14676.8	19269.8	16341.3	300.545	227.641	256.869	280.608	15389.3	15630.8	9705.28	16696.4	238.718	262.341	239.505	267.009
ILMN_2712986	Chi3l3	56.8943	1.43506	10322	181.424	256.692	178.872	9642.02	7807.21	9828.21	12499.5	11833	184.674	178.676	189.483	172.863	206.734	191.141	290.707	338.186	193.718	174.319	175.483	171.968
ILMN_2607675	LOC641240	54.3227	49.5403	14805	272.538	11805.3	238.296	13719.7	12606.5	14208.2	18459.7	15031	309.349	231.369	253.19	296.246	12085.2	12198.6	8462.8	14474.5	238.647	231.875	230.722	251.941
ILMN_3103896	Timp1	53.8563	4.04313	10258.3	190.475	790.122	195.423	10410.8	9015.14	8788.97	11412.5	11663.9	192.552	187.939	192.917	188.491	684.523	790.179	516.011	1169.77	199.841	198.46	199.295	184.096
ILMN_2593554	Igtp	52.8399	19.7726	16643.1	314.973	7085.38	358.343	12909.4	17798.3	18225.6	17855.2	16427.2	327.93	312.303	305.878	313.779	6217.03	7816.35	5982.55	8325.58	387.512	360.182	343.614	342.064
ILMN_2769918	Timp1	49.7346	4.09151	9512.45	191.264	787.497	192.471	9285.11	8630.56	8682.4	9796.05	11168.1	193.572	187.756	193.162	190.566	702.14	757.481	520.111	1170.26	193.787	196.609	196.046	183.441
ILMN_2952275	Arg1	47.1414	2.11143	7991.08	169.513	359.773	170.394	6889.4	5334.55	7452.84	11502.7	8775.86	169.464	168.532	169.117	170.939	253.933	319.962	290.707	574.492	169.484	171.588	169.686	170.817
ILMN_3089584	Cd74	45.5978	44.0899	11614.6	254.718	10785.1	244.615	11739.5	8751.48	10780.2	15293.9	11508.1	291.668	216.207	239.429	271.568	11085.1	11652.8	6972.04	13430.3	242.193	241.02	238.216	257.031
ILMN_2889832	Serpina3h	38.3541	8.24624	9814.55	255.893	2502.56	303.479	7324.27	9293.85	10724.1	9626.4	12104.1	268.407	234.494	242.517	278.154	2007.88	3066.02	2135.43	2800.9	350.51	253.768	275.176	334.462
ILMN_2772632	Saa3	38.132	1.80599	7243.69	189.964	341.582	189.138	5851.53	7285.84	5803.18	7405.65	9872.28	188.625	189.463	196.952	184.814	251.208	283.641	328.992	502.488	192.884	180.697	195.063	187.909
ILMN_3122961	Gbp2	35.9362	8.26666	17991.1	500.64	4564.57	552.166	12650.9	18447.7	20078.1	19629.2	19149.5	501.735	481.556	495.767	523.5	4379.22	4359.15	3471.75	6048.16	598.868	540.223	547.486	522.086
ILMN_1239102	H2-Eb1	34.2215	33.9671	7654.94	223.688	7326.44	215.692	7458.86	5485.68	6873.65	10742.1	7714.43	240.884	203.788	228.252	221.827	7727.4	8038.11	4768.97	8771.26	220.006	217.107	207.06	218.595
ILMN_1252076	Lyz2	34.2005	32.4082	6924.88	202.479	8892.04	274.376	7535.33	6502.3	6706.31	7932.17	5948.28	210.839	189.768	206.818	202.489	8029.74	11777.9	4774.77	10985.7	255.572	318.546	263.283	260.105
ILMN_1228657	Fcgr2b	32.8998	9.25199	7140.25	217.03	2178.01	235.41	5396.04	6135.21	6272.76	10042.8	7854.42	216.16	214.388	219.285	218.288	1696.95	2818.55	1345.16	2851.38	230.58	242.419	233.52	235.122
ILMN_2631161	Fcgr4	31.9852	9.85077	5890.57	184.166	1909.02	193.794	5042.45	4911.9	6804.6	6337.21	6356.7	181.156	184.947	183.196	187.364	1465.75	1974.54	1338.26	2857.53	188.098	192.48	205.855	188.743
ILMN_2878071	Lyz	31.0185	14.6024	19808.1	638.589	17153.9	1174.74	19775.8	19585.2	21096.4	19612.6	18970.4	754.679	477.831	667.132	654.712	17790.6	17273.1	17399	16153.1	1029.91	1506.22	1127.01	1035.8
ILMN_2835117	Ccl7	27.3953	2.04781	4919.18	179.563	360.793	176.185	1727.98	5631.06	6208.93	4894.8	6133.14	185.478	176.856	179.216	176.701	275.444	298.742	381.92	487.066	177.458	172.537	172.198	182.547
ILMN_1242457	Fpr2	26.5421	1.16699	6427.4	242.158	289.887	248.406	4563.72	6039.46	5368.41	7998.14	8167.27	243.965	236.336	244.682	243.65	260.222	247.232	319.604	332.491	265.578	242.864	246.721	238.46
ILMN_2417926	LOC665506	25.7895	14.6487	5670.62	219.881	3392.05	231.559	4468.26	5892.32	4646	5514.52	7832	212.295	221.429	232.356	213.445	3027.91	3106.08	3438.06	3996.15	239.994	231.562	233.444	221.238
ILMN_3142803	Cxcl10	25.7293	2.61944	4327.75	168.204	451.084	172.206	1041.61	4085.96	5022.34	4770.89	6717.96	169.843	170.096	170.24	162.636	449.852	439	333.259	582.223	171.68	180.005	166.092	171.046
ILMN_2631423	H2-Ab1	25.5527	14.5156	4808.08	188.163	2608.93	179.733	4137.82	3914.98	4354.43	6842.98	4790.17	195.101	181.885	186.345	189.321	2598.3	3489.72	1332.9	3014.82	181.527	181.662	174.447	181.295
ILMN_1241695	Ms4a6d	25.3857	7.68259	5634.82	221.968	1791.2	233.151	5497.32	4773.13	5479.7	6558.66	5865.32	227.675	212.146	225.625	222.427	1345.16	2203.07	1349.76	2266.82	231.569	240.449	237.003	223.583
ILMN_2910934	Cd52	24.0552	8.25937	6901.2	286.89	2924.67	354.103	6250.4	5838.22	6044.85	9049.39	7323.17	273.533	289.519	301.126	283.381	2702.82	3056.14	1949.6	3990.13	343.167	375.619	366.163	331.466
ILMN_1223317	Lgals3	23.275	15.1502	12217.4	524.916	11474.9	757.408	10695	10270.4	12295.6	15071.5	12754.7	408.759	510.802	639.905	540.196	10323.7	12910.8	9669.79	12995.3	539.871	936.494	938.607	614.662
ILMN_2913716	H2-Ab1	23.0308	16.3204	4795.05	208.202	3279.82	200.964	4305.28	3949.63	4963.73	5787.91	4968.7	213.359	198.881	215.938	204.629	3523.46	3389.85	2006.45	4199.51	199.423	206.264	204.423	193.746
ILMN_1215862	Cxcl9	22.7133	4.78644	3786.25	166.697	796.804	166.471	3121.41	4133.89	4545.19	3377.66	3753.08	168.078	168.676	167.47	162.565	809.371	861.522	546.564	969.759	165.373	165.732	164.42	170.359
ILMN_1248139	Gp49a	22.6109	8.2705	4037.43	178.561	1595.48	192.912	2763.94	3020.65	3470.67	5886.55	5045.33	179.998	173.098	182.638	178.511	1341.34	1821.15	1039.56	2179.85	194.343	205.078	189.381	182.845
ILMN_2939681	Lyzs	21.2067	26.5594	5752.87	271.276	8501.24	320.085	5515.6	4334.98	4586.6	7425.98	6901.19	274.759	244.164	279.578	286.603	8224.75	9500.05	6734.06	9546.12	280.871	308.535	333.334	357.599
ILMN_2727663	Tgfbi	20.7903	1.91242	4875.72	234.519	427.187	223.375	3863.17	3068.42	3742.18	8053.21	5651.64	237.525	203.607	231.743	265.201	399.178	469.314	363.437	476.82	211.932	227.008	235.185	219.375
ILMN_2918002	Gbp3	20.1153	6.86854	7569.42	376.302	2606.8	379.528	5484.48	7152.68	8421.39	8437.53	8351.01	364.763	375.622	352.652	412.172	2293.65	2314.34	2410.15	3409.06	450.292	353.398	339.765	374.655
ILMN_2599782	Irf1	19.8691	4.07497	5057.61	254.547	1182.52	290.192	2933.55	5116.07	4814.98	6028.21	6395.27	255.901	252.848	249.519	259.918	1027.91	1261.15	923.356	1517.68	291.905	291.854	276.483	300.526
ILMN_1251748	Cytip	19.7184	4.23202	3524.68	178.75	795.901	188.066	2211.02	3943.61	3543.66	3271.23	4653.86	178.492	178.925	180.217	177.368	912.151	599.798	768.343	903.313	193.718	193.194	182.151	183.202
ILMN_1259564	Iigp2	19.3399	8.22931	4876.68	252.157	2103.46	255.606	3430.65	5195.1	5900.8	4818.08	5038.76	253.137	261.461	242.826	251.203	1905.37	1814.03	1856.83	2837.61	286.635	252.026	236.776	246.987
ILMN_2834777	Irf1	19.339	5.60069	9316.44	481.743	2827.78	504.898	6354.05	9012.55	10025.5	10054.7	11135.4	511.14	477.279	459.982	478.571	2500	2384.28	2457.78	3969.04	571.106	457.516	483.906	507.065
ILMN_2988143	Plac8	18.0901	2.86719	3322.2	183.648	531.257	185.289	2121.44	3195.43	3584.67	4142.97	3566.49	184.387	178.427	187.023	184.755	424.321	390.003	476.39	834.315	200.26	179.173	179.175	182.547
ILMN_2775157	Arg1	17.9504	1.33051	3202.68	178.418	231.22	173.783	2828.41	2050.54	2811.68	4527.3	3795.49	180.519	183.478	174.812	174.864	204.26	227.966	197.23	295.424	172.848	174.319	171.488	176.477
ILMN_2834379	Tgfbi	17.6156	3.36497	10669.7	605.696	1657.25	492.5	9844.02	8692.66	10930	12416.6	11465.1	645.528	480.383	643.96	652.911	1362.77	1551.17	1430.31	2284.75	490.187	462.19	537.878	479.746
ILMN_2652857	Ifi47	17.6087	9.07623	3499.97	198.764	1667.56	183.728	2379.38	3538.46	3642.4	3518.46	4421.17	202.877	189.768	199.209	203.202	1352.5	1432.17	1485.62	2399.94	189.346	178.618	179.099	187.849
ILMN_1244513	Gbp3	17.5768	6.60928	7024.17	399.627	2726.7	412.557	5301.16	7103.62	8292.11	6719.1	7704.87	382.241	396.277	381.434	438.557	2392.17	2654.25	2428.58	3431.82	450.895	389.027	385.032	425.274
ILMN_2588130	EG630499	17.5694	11.2171	13698.5	779.677	11416.6	1017.79	12874.9	11637.4	13375.9	16661.6	13942.7	726.402	719.363	736.192	936.749	10455.8	14031.4	8348.86	12830.4	1127.8	1104.35	862.255	976.766
ILMN_2725927	Serpina3g	17.5348	4.32967	3375.8	192.52	776.639	179.376	1974.75	3306.41	3240.54	4174.78	4182.51	194.478	183.233	188.868	203.499	745.111	677.39	697.003	987.051	179.871	183.645	179.632	174.356
ILMN_2618176	Socs3	17.4228	3.37773	3977.23	228.277	822.449	243.492	2652.08	4080.02	4385.88	4111.87	4656.28	242.081	221.672	230.946	218.408	794.329	758.889	689.871	1046.71	242.264	234.133	257.165	240.405
ILMN_2776603	Ccl9	16.9319	1.36805	3733.34	220.491	283.502	207.231	3434.96	3604.89	3525.79	3753.17	4347.91	212.911	220.457	229.17	219.427	248.89	239.419	333.199	312.502	205.005	210.243	207.587	206.087
ILMN_1226800	Cd274	16.6634	5.46099	5683.24	341.062	2077.31	380.39	2893.36	5912.61	6323.74	6359.92	6926.59	333.358	345.53	332.487	352.87	1931.7	1890.05	1731.06	2756.41	385.435	367.705	392.987	375.433
ILMN_1231814	Ccl5	16.2219	11.2589	2844.94	175.376	2008.72	178.412	2536.99	2237.53	2580.05	3364.03	3506.09	173.559	172.698	176.557	178.691	1858.34	2002.35	1607.18	2567.03	180.423	181.249	180.471	171.506
ILMN_2883392	S100a11	16.1965	4.20444	9030.82	557.578	2128.81	506.323	8343.18	7372.64	9227.17	10779.7	9431.37	626.627	487.498	567.123	549.063	1631.59	2108.72	1767.72	3007.2	474.887	495.644	585.659	469.102
ILMN_2662802	Ptx3	16.0685	1.22875	3272.56	203.663	242.755	197.563	3097.25	3260.34	3816.75	2359.35	3829.13	207.869	203.486	208.521	194.775	228.115	246.681	213.84	282.385	208.081	196.289	185.581	200.3
ILMN_2777474	H2-T23	16.0582	13.2287	5656.25	352.234	5699.72	430.861	4469.2	4228.03	5263.98	7846.6	6473.45	335.594	319.941	343.791	409.608	4833.85	8179.55	3686.01	6099.48	454.508	450.039	377.885	441.011
ILMN_3043036	Chi3l3	15.9906	1.04046	2790.31	174.497	181.117	174.074	1988.85	1783.87	2327.53	4611.83	3239.47	179.071	169.248	178.146	171.521	171.783	177.309	188.297	187.079	177.251	174.733	171.067	173.245
ILMN_1233293	Gbp1	15.8761	3.75956	3063.6	192.969	734.999	195.501	2017.68	2751.48	3954	3307.05	3287.79	193.005	194.937	194.08	189.854	663.734	628.142	728.708	919.411	195.456	192.154	202.614	191.78
ILMN_2777498	Il1b	15.6969	1.15511	2769.89	176.461	207.059	179.256	1750.75	3142.06	2247.98	2938.34	3770.33	179.824	179.421	173.231	173.368	205.767	206.93	193.11	222.431	184.637	174.181	179.175	179.03
ILMN_1234539	Irgm1	15.6876	6.753	4784.07	304.958	1883.47	278.909	3059.18	5176.52	5470.34	5121.47	5092.86	348.211	293.349	276.034	302.239	1758.18	1947.23	1370.35	2458.12	292.627	269.024	258.54	295.444
ILMN_3118707	Sla	15.4978	2.99367	4308.43	278.003	938.101	313.361	3484.22	3326.12	4436.91	4950.23	5344.67	269.454	271.703	289.49	281.364	913.768	818.521	930.66	1089.45	306.387	300.368	341.257	305.432
ILMN_2742075	Cd14	15.4652	1.72076	4772.75	308.613	636.656	369.985	3607.32	4785.17	4526.01	5493.59	5451.67	310.9	311.657	306.65	305.245	574.681	672.592	523.753	775.598	365.608	384.427	369.407	360.499
ILMN_2954868	Oasl2	15.3538	13.5831	7346.18	478.46	7140.39	525.681	5771.54	8166.27	8183.29	6432.52	8177.29	486.071	489.019	450.768	487.98	5286.23	7690.99	6507.67	9076.66	527.79	530.279	500.342	544.315
ILMN_2688912	F10	15.0857	1.19844	2531.12	167.783	198.6	165.715	1853.68	2043.29	2189.79	4136.53	2432.32	167.762	166.114	168.904	168.351	189.033	200.373	185.94	219.052	164.347	163.864	166.662	167.989
ILMN_2762944	Ifi27	14.9466	14.6467	4898.51	327.734	5499.7	375.49	4109.51	4705.49	6550.29	4194.8	4932.45	341.044	297.572	334.378	337.943	4556.24	5027.21	5292.69	7122.64	355.806	399.416	391.713	355.025
ILMN_2944011	LOC547343	14.7708	13.8943	6622.17	448.33	7423.06	534.254	6018.65	5047.93	6175.53	8721.46	7147.27	427.05	423.056	421.393	521.82	6727.01	9354.66	5540.1	8070.45	594.464	524.597	459.917	558.037
ILMN_2710905	S100a8	14.5746	2.05155	3858.37	264.732	681.471	332.174	3203.65	3887.14	2803.91	4651.2	4745.96	272.192	230.757	344.446	211.535	449.716	309.233	789.758	1177.18	584.663	236.652	307.498	199.883
ILMN_2806700	Cyba	14.4175	7.51279	4325.99	300.051	2616.61	348.287	3962.05	3289.49	3735.06	5867.62	4775.71	316.28	290.603	302.537	290.783	2320.96	3477.58	1615.55	3052.36	360.888	344.888	345.501	341.872
ILMN_2595714	Fn1	14.0172	1.4963	4978.15	355.145	485.588	324.527	4257.93	2922.83	3660.11	8313.14	5736.74	369.796	321.563	349.826	379.395	466.914	529	513.634	432.803	324.217	342.505	324.881	306.503
ILMN_2777471	H2-T23	13.9696	12.0599	4683.52	335.264	4696.04	389.393	3935.41	3398.34	4348.58	6689.64	5045.61	332.332	318.32	302.473	387.93	3914.71	6914.65	2850.19	5104.63	414.31	395.081	357.079	391.103
ILMN_2914938	F13a1	13.8918	1.53842	2811.86	202.412	286.79	186.419	3232.62	2196.12	2627.92	3579.22	2423.42	206.244	196.637	202.438	204.331	230.402	222.891	293.442	400.423	183.807	191.698	182.38	187.79
ILMN_2687403	Fcgr3	13.8734	4.92707	4850.32	349.614	2053	416.679	4566.53	4065.42	4437.75	6195.02	4986.88	337.53	330.607	368.49	361.829	1761.06	2528.53	1286.18	2636.24	398.062	437.944	432.751	397.958
ILMN_1254685	EG240327	13.6659	6.29499	2453.74	179.551	1130.76	179.628	1661.92	2165.21	2693.64	3219.89	2528.05	173.39	181.885	174.026	188.906	991.803	1224.98	1093.96	1212.29	185.675	182.28	176.905	173.653
ILMN_2702303	Ch25h	13.1997	5.07356	2610.87	197.798	1464.42	288.638	1755.03	2436.6	3133.7	2715.64	3013.36	195.271	194.451	197.257	204.212	1471.69	1342.08	1364.66	1679.26	233.69	302.201	272.947	345.715
ILMN_2743013	Ncf4	13.1812	4.11282	2785.12	211.295	990.399	240.808	2533.22	2433.9	2574.44	3362.89	3021.15	219.187	209.905	212.411	203.678	820.585	1003.61	711.995	1425.4	254.431	233.882	244.82	230.097
ILMN_2944666	Ifit3	13.18	8.57293	14423.4	1094.34	10740.1	1252.79	10039.9	14750.4	16071.8	15259.4	15995.7	924.364	1073.4	1268	1111.6	9274.94	10304.6	9641.63	13739.1	1181.2	1357.54	1119.82	1352.6
ILMN_2619528	Klhl6	13.0214	2.92932	4602.71	353.473	1182.6	403.71	3767.72	3348.81	4129.07	5847.9	5920.07	357.174	381.22	360.69	314.809	1133.26	1258.09	953.061	1385.98	401.634	400.429	429.617	383.16
ILMN_2789948	Arhgdib	12.7438	4.4704	5562.1	436.454	2066.08	462.17	4881.81	4752.71	5010.93	6886.06	6278.97	464.81	424.819	442.056	414.13	2049.47	2476.51	1565.36	2173	453.529	485.001	452.324	457.824
ILMN_3161013	Hk3	12.6528	4.70593	2399.67	189.656	949.022	201.665	1708.99	2064.59	2633.54	3002.73	2588.51	187.14	194.33	189.79	187.364	748.403	1102.89	587.938	1356.86	198.796	212.782	201.634	193.448
ILMN_2967266	Fxyd5	12.61	4.25014	4126.63	327.25	1556.11	366.133	3566.96	3320	3470.67	5427.72	4847.79	356.807	317.996	334.573	299.622	1259.79	1746.22	1118.71	2099.74	362.731	373.476	383.442	344.882
ILMN_2840514	Klhl6	12.5705	2.97526	4702.36	374.08	1262.78	424.426	3739.79	3268.46	4389.96	6209.32	5904.3	365.928	417.166	387.631	325.593	1134.29	1258.09	1130.56	1528.17	425.749	412.549	459.028	400.377
ILMN_2692615	Tgm2	12.4222	3.35983	9738.14	783.929	3130.61	931.778	7085.53	8352.05	10698.7	10165.6	12388.9	830.663	761.706	758.952	784.394	2620.54	2667.19	2713.12	4521.61	932.631	923.871	1008.23	862.379
ILMN_2602352	Ms4a6d	12.3561	4.31424	2332.06	188.737	805.536	186.715	2079.14	2021.55	2384.54	2717.61	2457.47	184.961	193.965	189.606	186.416	614.876	1042.35	589.763	975.153	186.021	193.519	179.175	188.147
ILMN_3160750	AA467197	12.3153	1.61787	2610.14	211.943	368.502	227.77	1249.3	2453.01	2547.64	3214.97	3585.8	208.206	211.903	213.384	214.281	323.587	383.933	311.115	455.375	228.743	224.774	238.367	219.195
ILMN_2825803	Parp14	12.1825	4.82551	2854.44	234.307	1240.51	257.072	1749.88	2721.07	3127.49	3428.38	3245.36	241.568	223.315	233.399	238.947	1184.12	1291.92	970.151	1515.84	260.356	265.873	254.645	247.415
ILMN_1244977	H2-DMb1	12.1792	4.13244	3028.93	248.697	1079.57	261.243	2504.69	2600.8	3110.62	3566.29	3362.26	260.925	228.984	260.433	244.446	1110.4	1067.85	809.488	1330.55	245.46	265.218	266.73	267.565
ILMN_2662803	Ptx3	12.1783	1.17591	2429.97	199.533	231.646	196.994	2414.78	2306.82	2760.51	1844.79	2822.98	201.078	201.79	194.08	201.183	213.377	240.151	220.383	252.674	209.34	185.672	188.546	204.416
ILMN_2433955	Irg1	12.0584	2.83644	2217.24	183.876	518.369	182.753	1603.59	2303.11	2207.66	2206.09	2765.77	176.011	183.417	191.201	184.874	477.955	486.758	327.193	781.57	180.699	181.731	186.038	182.547
ILMN_1214071	Ifitm1	12.0344	3.05829	5052.81	419.863	984.849	322.026	5806.79	5177.52	4937.45	4131.43	5210.86	455.405	346.91	424.23	452.908	582.739	650.053	1558.68	1147.93	332.545	285.345	315.126	355.089
ILMN_2660555	Bcl2a1d	11.8333	5.67413	2658.38	224.653	1293.3	227.929	2150.14	2511.44	2381.95	2950.12	3298.25	218.009	228.007	227.702	224.893	933.827	1418.02	908.991	1912.36	217.405	229	234.428	230.883
ILMN_1246800	Serpina3n	11.8249	5.13185	19530.1	1651.61	10018.4	1952.21	19690.3	19257.8	19593.4	18754.2	20355	1702.48	1557.42	1606.21	1740.31	8249.65	11855.8	9147.63	10820.7	1740.36	2074.15	2103.9	1890.43
ILMN_2653132	Clec7a	11.7353	5.64714	2092.47	178.306	1023.3	181.206	1109.62	1589.75	1812.25	3247.48	2703.27	180.982	176.412	176.3	179.528	934.445	1027.31	697.973	1433.46	178.216	186.21	175.112	185.288
ILMN_2609813	Chi3l1	11.6823	1.35082	18856.8	1614.14	2643.75	1957.15	20357.9	18328.6	17792.3	17202	20603.4	1640.51	1717.87	1610.92	1487.27	2969.45	2632.7	2373.89	2598.98	1912.54	1920.15	1956.99	2038.93
ILMN_2589164	H2-DMb2	11.5854	3.55537	2631.7	227.156	885.296	249.003	2109.49	2214.42	2566.64	3434.89	2833.08	227.111	217.967	237.088	226.459	804.983	1041.81	591.724	1102.67	229.238	268.301	258.311	240.162
ILMN_2652500	Lrg1	11.5313	1.56125	3036.58	263.333	414.63	265.576	3237.74	3113.02	2905.75	2643.97	3282.43	284.954	241.879	255.309	271.193	311.117	363.338	560.076	423.989	298.776	242.482	267.267	253.779
ILMN_1217180	Ifitm1	11.5093	6.35175	11987.2	1041.52	6135.08	965.888	11576	10744.7	12263.2	13759.8	11592.4	1164.41	923.001	996.472	1082.2	4726.55	5812.46	5720.84	8280.47	1010.57	851.375	911.024	1090.58
ILMN_2733733	Tlr2	11.4684	3.37682	3428.06	298.912	1233	365.137	2569.14	3292.45	3574.9	3601.59	4102.2	294.918	313.919	303.115	283.697	1275.54	1303.09	903.298	1450.09	349.481	384.356	375.031	351.682
ILMN_3131679	Usp18	11.4666	8.28299	2600.02	226.747	2103.33	253.934	1383.6	2782.94	3292.79	2500.76	3040.02	218.514	216.147	237.581	234.748	1684.4	2263.85	1759.14	2705.94	248.091	262.602	253.654	251.39
ILMN_1248382	LOC100045864	11.1707	11.194	9657.23	864.517	10899.8	973.714	9090.82	7954.09	10542.5	10894	9804.7	774.189	810.433	799.732	1073.72	9666.35	11051.3	10197.1	12684.3	1180.46	879.949	845.056	989.389
ILMN_2663930	Slfn1	10.997	2.89164	1902.35	172.989	486.467	168.232	1083.1	1582.66	1880.12	2702.75	2263.12	179.187	172.496	170.448	169.823	424.388	470.391	394.335	656.754	170.307	167.508	168.677	166.436
ILMN_3102376	Fcgr2b	10.9515	3.84702	2013.76	183.88	712.097	185.104	1726.33	1649.01	1586.78	2773.7	2332.97	187.083	183.601	182.515	182.323	614.003	782.058	506.117	946.208	184.637	185.941	184.667	185.169
ILMN_2687586	Cxcl16	10.6846	6.71704	2418.77	226.38	1586.43	236.18	2208.62	2223.85	2219.71	2882.81	2558.87	234.12	216.935	227.763	226.701	1388.03	1766.52	1076.84	2114.34	234.115	244.777	239.657	226.174
ILMN_1215791	Alox5ap	10.6459	2.56973	4771.73	448.222	1345.17	523.467	4594.5	3437.38	4306.09	6773.58	4747.08	435.358	449.881	470.728	436.922	1155.38	1627.21	1045.97	1552.12	492.918	535.969	554.065	510.916
ILMN_2863837	Alox5ap	10.6188	2.48425	5290.91	498.257	1438.67	579.117	5377.8	3982.95	4925.42	7018.98	5149.37	531.512	472.594	532.656	456.267	1155.22	1613.33	1091.36	1894.78	564.415	569.665	634.801	547.588
ILMN_2715840	C1qc	10.6119	9.50196	5027.19	473.731	6098.21	641.785	5563.02	4221.49	5460.87	4904.15	4986.41	445.839	472.181	492.318	484.587	5583.57	6918.58	3957.3	7933.41	591.453	764.733	614.669	596.285
ILMN_1230019	Ube1l	10.5408	6.07159	4075.44	386.635	2557.39	421.205	2895.27	3845.37	4682.97	4624.16	4329.45	408.947	369.904	384.231	383.458	2310.12	2508.17	2196.64	3214.61	422.157	414.078	434.439	414.146
ILMN_2763245	Cxcl1	10.4412	1.02514	1843.62	176.571	238.125	232.285	848.068	2207.95	2073.9	1660.33	2427.83	180.461	171.888	174.289	179.647	211.397	258.906	229.808	252.39	184.499	273.244	253.882	217.515
ILMN_2756435	Cebpb	10.2639	2.23709	9025.93	879.389	2549.14	1139.49	6634.01	9184.41	8916.18	10707.9	9687.18	949.692	827.134	829.254	911.474	2361.56	2536.36	2062.75	3235.91	1110.18	1120.48	1247.5	1079.8
ILMN_2462745	H2-D1	10.1675	8.97506	9234.56	908.245	9264.81	1032.28	7723.99	8271.05	9184.53	10676.2	10317	783.693	924.336	826.991	1097.96	7423.22	9726.39	8713.43	11196.2	1099.46	1102.55	1003.63	923.496
ILMN_2675223	Cd33	10.1362	1.81406	2000.92	197.402	387.024	213.347	1413.02	1511.01	1511.93	3128.97	2439.66	195.327	201.971	196.646	195.665	386.076	435.969	321.691	404.36	209.27	232.439	206.307	205.371
ILMN_2987709	Slc15a3	10.1144	5.98938	2291.8	226.589	1518.43	253.52	1902.46	1960.19	2229.1	2737.92	2629.35	225.422	233.697	230.027	217.211	1411.7	1691.4	935.076	2035.52	256.071	248.874	259.457	249.676
ILMN_2732816	LOC674135	10.0925	8.42989	3663.87	363.03	3481.22	412.962	2858.93	3166.26	3787.2	4263.94	4243.02	328.833	346.976	353.047	423.264	2972.37	4770.5	2424.69	3757.33	428.744	437.723	397.209	388.17
ILMN_1225204	Rsad2	10.0131	4.68388	1964.6	196.204	1111.11	237.22	722.075	1670.1	2609.99	1940.09	2880.76	192.211	198.881	200.55	193.174	940.863	1177.59	904.738	1421.25	262.43	245.16	229.287	212.004
ILMN_3161790	AI451557	9.83491	4.3335	1782.04	181.196	814.013	187.842	1229.67	1842.63	2086.77	1824.12	1927.02	177.567	188.854	175.268	183.094	670.654	907.47	730.243	947.687	191.288	187.012	187.482	185.586
ILMN_2877069	Tspo	9.7877	3.04022	2947.73	301.167	969.978	319.048	2792.95	2563.71	3040.03	3133.79	3208.16	310.96	294.563	299.074	300.069	830.833	943.354	801.984	1303.74	312.999	312.982	334.744	315.467
ILMN_1223416	Fer1l3	9.68985	4.8101	2629.13	271.329	1323.53	275.156	2479.14	2163.08	2457.7	3404.63	2641.11	295.746	242.249	264.569	282.751	1130.32	1618.63	963.455	1581.71	284.328	277.482	258.54	280.273
ILMN_2588139	H2-K1	9.51403	12.2997	3705.45	389.473	4225.2	343.52	3186.2	2891.7	3408.05	5048.96	3992.35	349.915	372.229	359.04	476.706	3601.42	4307.43	3600.53	5391.41	353.157	291.316	318.088	411.519
ILMN_1250409	Tap1	9.43466	3.25457	1743.8	184.829	639.406	196.464	1055.54	1576.11	1788.48	2157	2141.86	185.248	180.101	192.059	181.907	592.696	746.09	510.334	708.504	194.83	196.417	193.474	201.135
ILMN_2493826	Ugt1a10	9.38112	5.60132	2044.25	217.911	1293.94	231.005	2264.9	1294.21	2061.62	2557.13	2043.38	221.768	210.086	222.818	216.971	993.83	1587.56	856.449	1737.9	229.167	230.998	244.06	219.796
ILMN_2913166	Serping1	9.34237	8.70166	5105.36	546.474	3246.35	373.073	5616.29	4609.11	5547.06	5026.84	4727.51	696.842	318.839	515.141	655.072	2424.16	3100.14	3404.53	4056.59	367.454	353.398	344.715	426.725
ILMN_1247377	Mpeg1	9.29025	10.5675	6064.65	652.797	6762.74	639.956	5487.14	4322.56	5933.23	8201.25	6379.06	608.519	730.505	618.749	653.416	6044.17	6937.03	5253.83	8815.93	566.26	669.844	632.219	691.501
ILMN_2588249	S3-12	9.09401	3.66801	3027.86	332.95	1610.15	438.97	2254.49	2788.32	2824.18	3566.37	3705.92	261.388	268.868	271.74	529.805	615.311	2566.33	2483.05	775.9	379.359	459.369	592.113	325.04
ILMN_2856926	Gpr114	9.02729	2.20506	2072.22	229.551	579.848	262.963	1976.51	2011	2103.88	2020.29	2249.42	244.936	225.811	221.599	225.857	619.458	522.211	547.432	630.29	244.466	285.68	267.804	253.902
ILMN_2619620	C1qb	9.02608	9.25846	5610.66	621.605	7898.74	853.138	6506.68	5188.44	6036.49	4632.83	5688.84	605.946	628.017	634.218	618.238	7426.04	10198.6	5131.56	8838.78	707.706	1073.45	849.16	782.233
ILMN_2663130	P2ry6	8.96482	4.34265	3122.06	348.257	1597.15	367.783	3214.98	2895.77	3311.59	3066.04	3121.91	345.232	321.239	358.513	368.043	1431.25	1626.7	1184.23	2146.44	336.79	392.556	394.34	347.446
ILMN_1224855	Samd9l	8.94017	5.66695	5408.03	604.913	3606.25	636.366	3222.38	5793.19	6015.27	6054.12	5955.17	625.502	563.8	584.134	646.218	2892.67	3546.37	3428.46	4557.5	681.611	605.534	626.392	631.926
ILMN_1236702	Lilrb4	8.91118	3.87623	1485.95	166.751	648.235	167.233	1085.71	1126.08	1393.35	1934.39	1890.22	167.605	165.965	167.903	165.532	559.483	771.277	489.378	772.804	164.621	169.192	166.853	168.268
ILMN_1221736	Samhd1	8.88676	2.02711	2846.07	320.26	688.097	339.448	1808.33	2350.91	2814.8	3678.74	3577.59	319.755	328.717	319.753	312.815	646.922	728.982	609.418	767.069	330.279	350.509	347.704	329.3
ILMN_2660263	Bcl2a1b	8.85166	4.49246	2149.19	242.801	1122.65	249.896	1663.57	2029.53	2266.29	2052.44	2734.15	243.622	237.381	251.011	239.191	805.059	1145.8	850.236	1689.5	247.238	245.288	255.18	251.88
ILMN_2731760	Myo1f	8.80381	4.23957	2182.94	247.954	1198.36	282.661	1962.87	1790.13	1985.56	2807.03	2369.11	257.401	241.015	248.34	245.059	990.166	1147.62	874.555	1781.11	292.844	278.412	285.885	273.505
ILMN_2896601	Icam1	8.73748	2.88362	2149.29	245.985	877.211	304.205	1435.18	1939.9	1908.77	2768.5	2694.09	249.977	250.982	241.775	241.205	818.31	982.478	697.142	1010.91	269.161	335.937	339.765	271.956
ILMN_2771176	Ccl7	8.73192	1.2659	1548.59	177.349	229.844	181.566	541.625	1756.41	1930.53	1489.47	2024.94	177.509	175.452	180.341	176.092	205.068	223.67	229.429	261.21	183.392	182.895	179.099	180.877
ILMN_2944824	Hp	8.69179	1.08764	1575.12	181.22	203.377	186.99	1485.61	1236.23	1109.11	2229.46	1815.2	180.925	180.471	187.269	176.214	193.978	190.151	200.86	228.519	187.89	183.304	192.49	184.275
ILMN_2835683	EG667977	8.66023	6.74357	2137.13	246.775	1770.27	262.512	1805.96	1794.76	1941.86	2889.71	2253.36	226.153	244.535	256.432	259.98	1505.58	2601.86	1084.24	1889.39	272.245	269.156	257.012	251.635
ILMN_2872058	Ctsh	8.59647	6.78175	3780.96	439.827	4002.97	590.256	4150.02	2801.14	3137.66	5113.88	3702.12	485.367	405.017	446.001	422.925	3359.55	5049.46	2796.83	4806.04	542.014	675.53	619.157	524.324
ILMN_1237712	Irg1	8.58356	1.78512	1465.14	170.691	306.8	171.866	926.744	1440.72	1373.45	1708.82	1875.96	167.815	170.93	171.411	172.609	295.675	351.194	217.97	362.363	174.429	172.469	170.718	169.847
ILMN_2947526	Ecm1	8.56177	2.72083	2559.88	298.99	850.667	312.65	2859.47	1738.12	2313.15	3329.97	2558.7	304.168	278.146	296.13	317.515	656.532	979.157	716.238	1050.74	298.848	323.651	338.039	290.061
ILMN_1224077	Vav1	8.53021	4.50949	2735.25	320.654	1626.05	360.585	2407.44	2424.21	2585.65	3145.19	3113.74	317.777	320.2	322.605	322.034	1448.52	1673.11	1205.22	2177.36	363.026	374.119	380.028	325.167
ILMN_1222543	Ugt1a10	8.49613	5.12323	1849.8	217.723	1156.24	225.685	2018.3	1217.64	1897.56	2277.24	1838.27	225.253	215.116	216.242	214.281	950.694	1410.38	780.096	1483.78	222.469	226.697	228.305	225.27
ILMN_2689785	Cd68	8.47271	15.3003	2103.95	248.321	4667.26	305.043	2398.06	1354.54	1773.94	3040.51	1952.69	250.781	249.926	256.307	236.268	3799.5	6964.78	2114.27	5790.47	294.001	336.076	313.49	276.607
ILMN_2451022	Vim	8.47229	5.52902	3570.46	421.428	2475.99	447.817	3206.94	2945.84	3654.04	4108.94	3936.55	405.702	369.306	467.234	443.469	2258.66	3361.97	1496.61	2786.71	375.658	514.466	485.288	415.856
ILMN_1239843	LOC100048461	8.46784	2.42323	1504.39	177.659	440.583	181.817	898.69	1348.96	1493.98	1928.4	1851.91	176.471	176.539	174.354	183.272	453.403	505.949	295.775	507.204	186.505	184.729	172.413	183.619
ILMN_2775421	Serping1	8.45296	8.02202	3504.27	414.561	2397.52	298.868	3666.17	3447.27	3714.23	3564.41	3129.29	495.564	268.994	397.522	496.166	1910.08	2400.68	2441.43	2837.89	295.881	275.559	282.413	341.617
ILMN_2658501	Ifitm3	8.39187	5.50428	16965.7	2021.68	10788.3	1959.97	17128.6	14977.2	18782.4	17625.6	16314.6	2300.53	1737.12	1940.14	2108.93	9556.58	10595.3	10030.4	12970.7	2160.78	1738.2	1853.4	2087.52
ILMN_1228213	Ifi30	8.33867	2.07401	2083.67	249.88	521.867	251.621	1835.9	1603.67	1917.84	2499.29	2561.65	255.613	238.858	262.562	242.488	434.434	578.491	457.713	616.828	234.115	262.863	245.276	264.232
ILMN_1258526	Lgals3bp	8.28407	10.988	6141.13	741.318	10318.6	939.077	5332.49	5372.3	6254.06	7810.95	5935.85	733.881	729.636	737.924	763.83	9697.37	13151.7	6735.87	11689.3	899.18	1082.19	866.281	908.658
ILMN_1259400	ENSMUSG00000043795	8.24987	2.87882	2254.33	273.256	870.227	302.286	1780.35	1904.48	1671.5	3317.82	2597.47	283.074	256.649	274.833	278.468	721.532	894.443	678.812	1186.12	299.79	300.979	324.491	283.883
ILMN_2754698	Cd84	8.22179	5.77651	1709.97	207.981	1289.99	223.317	1609.31	1269.37	1589.95	2124.85	1956.39	201.921	206.15	219.163	204.688	1083.99	1547.41	778.476	1750.08	219.514	238.485	212.406	222.861
ILMN_2803674	S100a9	8.20616	2.16158	2375.56	289.485	714.06	330.342	1844.92	2864.01	1749.34	2336.24	3083.29	281.783	245.339	402.549	228.269	419.152	275.959	819.985	1341.14	562.725	228.876	322.069	207.699
ILMN_2611000	Il1r2	8.1299	1.03615	1473.51	181.245	186.694	180.18	1011.63	1125.64	1106.61	2136.4	1987.25	176.529	178.302	184.803	185.348	185.249	183.914	191.986	185.625	181.458	185.269	175.856	178.138
ILMN_3120510	Gvin1	8.0782	3.52283	2856.11	353.557	1321.86	375.227	2023.85	2817.93	3236.97	3072.04	3129.74	342.864	356.396	337.903	377.066	1190.84	1074.43	1334.89	1687.28	468.916	319.097	324.725	388.17
ILMN_2759365	Angptl4	8.06121	1.12038	1971.74	244.596	264.715	236.273	1281.39	2187.81	2399.35	2117.87	1872.27	243.051	225.751	253.875	255.707	244.504	235.447	282.027	296.88	247.736	223.906	234.201	239.25
ILMN_1229455	Rnf213	8.04464	4.45451	7572.51	941.311	4526.01	1016.05	5215.8	7771.85	9271.71	7358.91	8244.28	1020.34	930.865	881.42	932.619	3934.97	4535.67	3965.3	5668.08	1027.39	978.265	1027.62	1030.92
ILMN_2811737	Casp4	8.03154	3.23355	1544.24	192.271	614.897	190.161	1078.56	1484.12	1706.23	1678.6	1773.66	191.7	187.207	196.707	193.471	518.385	673.391	519.714	748.097	192.468	189.599	186.798	191.78
ILMN_1227836	Arpc1b	7.94337	3.40745	2785.62	350.684	1160.07	340.45	2747.5	2294.39	2532.95	3371.9	2981.34	374.84	317.607	346.282	364.008	1041	1493.99	773.337	1331.94	320.571	369.057	351.64	320.534
ILMN_2743642	Tgm1	7.90702	1.50524	1373.32	173.684	266.224	176.865	1643.67	1176.84	1409.86	1357.03	1279.21	170.825	169.461	179.153	175.296	271.812	284.961	239.075	269.05	175.599	175.009	177.583	179.268
ILMN_2416628	Cyth4	7.86083	4.63962	5468.86	695.71	3836.73	826.949	5039.99	4465.69	5140.88	6523.22	6174.53	725.055	709.393	721.347	627.047	3501.83	3846.96	2757.47	5240.65	818.134	804.729	885.922	799.013
ILMN_2983516	Slc11a1	7.817	4.59564	2255.39	288.524	1625.89	353.79	1969.56	2064.32	2357.71	2349.87	2535.52	293.854	284.617	284.463	291.163	1519.41	1990.75	1068.92	1924.47	339.501	360.607	348.097	366.953
ILMN_2479717	Pilra	7.77855	1.07797	1494.04	192.071	214.135	198.647	1297.59	1368.35	1194.23	1826.35	1783.66	183.062	194.755	200.732	189.736	220.987	202.083	207.868	225.603	205.703	195.133	198.993	194.759
ILMN_2663258	Clecsf12	7.64756	2.3294	1373.37	179.583	421.103	180.778	773.233	1228.95	1403.12	1692.64	1768.91	179.476	184.886	175.397	178.571	448.693	481.602	261.105	493.012	181.113	179.034	186.19	176.773
ILMN_3162407	Zfp36	7.59833	1.6041	3675.82	483.767	1902.07	1185.76	2362.15	4015.61	4577.48	3741.05	3682.82	448.18	472.319	438.999	575.57	1418.93	2474.33	1421.41	2293.63	699.547	1452.9	1522.73	1067.85
ILMN_1255416	Ly6a	7.55188	4.55168	11714.6	1551.22	8640.75	1898.36	10574.4	10726.7	13886.3	12318.1	11067.5	1594.17	1427.34	1445.32	1738.04	7268.37	7625.72	8146.83	11522.1	1873.13	1863.49	1969.75	1887.07
ILMN_1234453	LOC100043257	7.54979	1.32935	5879.52	778.766	1213.79	913.072	4900.49	4627.12	4967	7955.28	6947.72	712.948	681.87	891.201	829.045	1088.81	1632.26	1147.28	986.815	1282.13	783.678	806.241	780.237
ILMN_1247832	Cd74	7.51027	9.44823	1325.72	176.521	1631.05	172.63	1446.87	1222.37	1332.33	1388.44	1238.59	175.266	176.093	175.915	178.811	1684.82	1884.27	920.538	2034.56	174.223	172.333	170.718	173.245
ILMN_2924419	H2-Q7	7.38087	7.02301	1868.9	253.209	1892.69	269.498	1656.61	1395.49	1774.04	2503.33	2015.04	232.477	250.982	256.807	272.57	1759.45	2469.26	1242.38	2099.65	286.347	273.178	257.623	260.843
ILMN_1223697	Cd44	7.38007	2.17701	2028.24	274.827	639.788	293.884	1401.43	1944.11	2258.77	2019.01	2517.91	269.338	300.842	272.308	256.821	680.387	679.428	479.191	720.147	251.366	330.787	325.507	267.874
ILMN_1223257	Ccl4	7.3704	5.08172	1460.75	198.192	1074.55	211.455	1100.35	1371.28	1762.12	1247.05	1822.97	191.018	199.487	205.115	197.147	1087.46	841.446	989.771	1379.54	200.957	222.42	216.773	205.669
ILMN_2795078	Unc93b1	7.36451	4.37027	2537.93	344.616	1796.07	410.974	2575.87	1889.8	2254.81	3383.59	2585.56	351.073	348.028	348.775	330.588	1510.13	1909.95	1201	2563.18	403.943	433.974	414.223	391.755
ILMN_2705628	Clec4d	7.35059	1.8017	1223.78	166.488	301.851	167.537	1149.36	973.342	1101.6	1357.32	1537.29	169.357	167.443	163.479	165.671	274.915	318.618	268.236	345.634	170.719	165.356	166.029	168.045
ILMN_2773113	Capg	7.33	4.43966	1975.88	269.561	1226.21	276.195	1534.96	1803.56	1868.63	2439.78	2232.48	286.424	239.536	271.867	280.419	1118.25	1470.72	872.19	1443.68	271.886	261.166	302.061	269.667
ILMN_2595973	Grn	7.3191	5.38162	5327.22	727.851	4579.57	850.965	5498.75	4091.8	5365.86	6548.36	5131.31	718.057	684.962	783.379	725.007	4153.31	5388.24	2828.13	5948.59	769.258	924.916	880	829.686
ILMN_1239397	LOC100047934	7.31599	3.92522	2170.29	296.65	1468.8	374.197	1662.26	2040.63	2106.63	2657.22	2384.7	301.079	273.09	289.426	323.004	1457.09	1770.28	976.418	1671.42	340.307	412.84	405.028	338.612
ILMN_1256257	LOC100038882	7.20566	2.87207	1503.32	208.631	592.924	206.445	832.729	1446.78	1995.45	1532.52	1709.15	216.664	199.123	211.135	207.603	452.378	606.576	527.466	785.276	203.608	214.327	199.068	208.775
ILMN_1256614	Ms4a8a	7.15961	1.01257	1187.25	165.826	167.812	165.729	1058.14	836.327	1017.34	1658.06	1366.38	164.42	166.855	164.974	167.056	167.656	170.912	167.212	165.467	168.318	163.432	161.376	169.79
ILMN_3091641	Dab2	7.13379	2.06087	4103.22	575.181	1110.73	538.961	3479.16	3876.67	4242.57	4437.77	4479.93	620.937	544.262	561.372	574.152	957.593	1193.38	1053.56	1238.38	547.99	543.873	517.484	546.497
ILMN_2984744	Emp3	7.08379	3.7695	4781.02	674.924	2473.99	656.317	4385.12	4292.63	4685.7	5072.74	5468.91	704.622	635.723	733.379	625.972	2111.77	2543.55	1997.69	3242.95	617.676	673.27	727.269	607.054
ILMN_2860480	Arpc1b	7.04219	3.65911	3064.52	435.166	1442.59	394.245	2979.59	2554.73	2721.18	3697.25	3369.88	451.22	391.784	433.978	463.683	1305.25	1560.36	1107.18	1797.56	380.469	407.097	424.72	364.692
ILMN_1232667	Ifitm2	6.99842	3.2106	3208.8	458.503	1291.59	402.288	3318.56	2763.81	2825.08	3807.32	3329.21	505.146	411.557	454.451	462.858	1004.68	1333.13	1256.7	1571.84	391.595	364.934	409.423	443.199
ILMN_2866856	H2-DMa	6.97691	2.79744	2838.34	406.819	1256.3	449.087	2549.55	2609.33	3277.48	2976.17	2779.18	403.895	418.586	416.199	388.598	1260.6	1312.01	905.675	1546.91	455.488	453.59	464.042	423.229
ILMN_2941324	Gsdmdc1	6.95734	3.27866	1873.02	269.214	902.994	275.416	1704.72	1658.92	1765.03	2177.87	2058.55	272.95	256.462	264.506	282.94	751.547	910.827	866.032	1083.57	264.29	273.244	298.725	265.404
ILMN_3072427	Il1rn	6.93209	1.24274	1220.11	176.008	221.676	178.377	732.431	1223.42	1249.68	1381.87	1513.13	173.729	175.13	175.527	179.647	208.719	214.402	202.717	260.864	176.012	179.034	179.252	179.209
ILMN_2775154	Ctsh	6.91646	6.39427	2710.77	391.93	3091.26	483.442	2946.71	1932.05	2406.91	3771.32	2496.85	429.376	374.025	375.319	388.999	2615.34	3716.04	2172.64	3861.02	440.895	536.5	483.256	473.115
ILMN_2788073	Hmox1	6.90535	1.7694	1638.4	237.265	429.133	242.53	1365.69	1411.82	1746.34	1723.63	1944.52	233.383	222.889	239.8	252.99	377.257	523.525	320.916	494.834	226.979	253.897	245.428	243.815
ILMN_3161805	LOC100048556	6.89624	2.73028	1273.14	184.613	507.28	185.798	850.792	1301.53	1571.06	1406.19	1236.12	180.867	182.007	192.366	183.213	411.265	459.456	554.986	603.412	183.669	188.409	182.609	188.505
ILMN_2501489	Was	6.8908	1.76354	1595.5	231.54	426.18	241.661	1635.42	1321.74	1419.73	1976.34	1624.28	215.263	246.144	223.55	241.205	441.346	394.387	356.14	512.849	247.38	258.238	239.429	221.598
ILMN_2750047	Csf2rb2	6.83666	2.53738	1192.46	174.422	438.102	172.659	953.198	889.163	1004.19	1843.45	1272.31	171.932	173.165	174.682	177.91	389.948	477.068	335.488	549.905	168.524	172.129	176.155	173.829
ILMN_1247592	Casp1	6.77576	3.00144	4165.33	614.74	2113.81	704.266	3491.95	3949.15	5031.85	3959.45	4394.27	619.68	607.804	619.245	612.232	1914.97	2138.09	1809.24	2592.93	748.083	690.271	688.402	690.308
ILMN_1234223	Pld4	6.77269	3.00141	2076.95	306.665	1138.38	379.281	2144.92	1654.23	2104.86	2460.86	2019.86	324.019	297.443	307.551	297.646	1130.24	1196.65	890.418	1336.21	360.299	423.932	389.166	343.729
ILMN_2433990	LOC100048346	6.74955	5.72013	1345.26	199.311	1189.04	207.869	717.349	1534.71	1662.73	1220.03	1591.49	196.118	192.263	205.602	203.262	922.942	1362.63	955.167	1515.42	207.941	218.527	200.653	204.356
ILMN_2686721	Tap2	6.73618	2.58147	3316.61	492.358	1458.22	564.881	2760.32	3477.61	3528.35	3347.48	3469.28	468.503	512.89	487.632	500.406	1244.71	1427.81	1465.15	1695.22	554.202	573.493	598.408	533.423
ILMN_2718217	Tubb6	6.71698	2.06675	2605.09	387.837	742.899	359.453	2084.27	2569.79	3034.96	2396.16	2940.27	384.404	386.697	357.524	422.721	651.541	683.578	549.169	1087.31	332.619	332.386	378.441	394.365
ILMN_1219820	1200002N14Rik	6.64571	2.33869	1378.06	207.361	482.853	206.463	1005.02	1352.06	1284.92	1698.89	1549.42	210.447	201.184	203.533	214.281	424.657	510.621	377.698	618.435	201.445	202.318	209.545	212.542
ILMN_2777769	H2-DMa	6.61982	2.50412	2198.56	332.117	925.392	369.548	2059.97	1890.98	2313.25	2256.86	2471.74	323.778	329.564	337.511	337.617	906.224	962.113	691.878	1141.35	375.436	377.262	373.683	351.811
ILMN_2648669	Gpnmb	6.61518	62.3379	1506.12	227.676	15220.3	244.158	2333.5	898.965	1268.18	2006.81	1023.14	207.253	213.54	248.402	241.51	14829.7	16680.6	12801.6	16569.3	195.873	252.284	299.346	229.131
ILMN_1221274	Rab32	6.57453	2.91908	2576.49	391.89	1058.44	362.595	2728.54	2078.37	2469.56	2977.6	2628.39	396.677	395.002	401.14	374.741	906.071	999.426	929.72	1398.55	380.321	354.033	367.745	348.28
ILMN_2732848	Tagln2	6.39361	2.77277	3044.08	476.113	1344.41	484.863	2630.83	2759.86	3160.15	3126.8	3542.76	491.392	474.454	484.603	454.004	1279.5	1607.7	851.093	1639.36	467.254	503.537	502.299	466.363
ILMN_1254577	AI607873	6.38808	3.67418	1130.65	176.993	656.865	178.779	688.477	792.308	1053.11	1744.13	1375.2	178.492	176.539	175.333	177.609	526.921	1005.4	418.218	676.926	180.768	182.28	174.227	177.841
ILMN_1227573	Irf7	6.38708	5.46483	1164.92	182.387	1057.14	193.445	744.025	1074.39	1209.48	1526.87	1269.83	180.403	180.656	186.283	182.204	835.317	1324.11	739.671	1329.48	191.01	202.57	180.853	199.347
ILMN_2836654	Hist1h2ao	6.33826	2.06951	5952.4	939.123	1445.09	698.277	5735.34	5730.55	6699.61	5045.43	6551.07	952.542	855.707	1039.61	908.629	1509.8	1486.7	972.774	1811.1	764.513	644.044	723.306	661.247
ILMN_2887065	Mvp	6.33394	2.04315	2572.66	406.171	990.662	484.869	2084.45	2266.87	2559.44	2978.64	2973.92	407.386	393.527	427.341	396.43	1025.24	1032.61	798.377	1106.42	487.608	498.423	497.084	456.359
ILMN_1227907	Gmfg	6.28878	1.63188	1366.21	217.246	358.732	219.828	1154.43	1268.4	1154.21	1638.58	1615.46	215.88	218.756	219.711	214.639	340.5	336.404	353.329	404.694	216.562	220.01	231.932	210.807
ILMN_2655721	Stat1	6.22822	4.48458	3286.77	527.722	2523.44	562.694	2778.85	3739.8	3701.34	2893.52	3320.35	533.133	529.49	546.747	501.518	2228.05	2742.04	1988.45	3135.25	565.953	601.605	550.61	532.608
ILMN_2642913	Emp1	6.16787	2.73505	3625.24	587.762	1703.9	622.988	2605.18	3120.26	4296.38	3787.82	4316.54	584.957	595.102	594.142	576.847	1349.64	1647.43	1269.6	2548.93	542.474	674.05	675.489	599.941
ILMN_1231204	LOC270152	6.1347	1.59656	1070.34	174.473	288.338	180.6	763.241	1014.57	1148.9	1107.76	1317.24	170.88	176.412	173.96	176.641	253.421	282.379	293.733	323.821	180.906	181.318	175.186	184.99
ILMN_2981167	Ifit2	6.11885	2.71696	2719.25	444.405	1353.09	498.015	1325.24	2168.43	2854.14	4050.52	3197.91	432.145	459.4	441.444	444.63	1187.56	1293.37	1128.69	1802.73	503.021	530.885	482.363	475.793
ILMN_2476267	H2-D1	6.09835	9.047	1470.27	241.092	2103.1	232.464	1240.54	1034.93	1200.87	2039.3	1835.68	234.8	241.57	232.601	255.398	1735.68	2049.14	1789.79	2837.8	239.639	222.235	220.689	247.293
ILMN_2867147	Tyrobp	6.08014	6.1155	1898.06	312.173	2148.87	351.38	1756.16	1569.2	1853.06	2400.48	1911.38	296.101	318.839	328.125	305.629	1849.46	2481.04	1459.79	2805.17	315.036	377.835	389.325	323.325
ILMN_2621752	Irf5	6.07504	2.18303	1356.96	223.367	532.781	244.056	961.779	1079.08	1251.55	1805.56	1686.85	226.491	229.168	227.824	209.985	519.653	519.445	435.347	656.68	237.442	256.292	252.815	229.674
ILMN_1226839	Hist1h2ad	6.04745	2.07992	4822.73	797.481	1234.78	593.664	4499.47	4824.75	5392.63	4143.89	5252.91	795.388	772.985	867.467	754.084	1234.49	1278.58	919.166	1506.87	655.14	563.164	618.574	537.776
ILMN_1246194	LOC667370	6.04711	3.76944	1587.83	262.576	929.871	246.687	766.188	1623	1858.02	1834.08	1857.86	235.935	270.883	276.729	266.759	784.977	1083.69	722.991	1127.82	240.49	266.791	225.136	254.331
ILMN_2971767	Myd88	6.0425	1.65723	4164.75	689.243	1261.16	761.003	3079.21	4042.55	4316.11	4098.17	5287.72	705.158	666.068	683.366	702.38	1183.16	1146.67	1176.64	1538.16	815.907	713.339	788.469	726.299
ILMN_2612079	Rrbp1	6.03996	1.99912	1757.14	290.918	566.672	283.461	1569.64	1375.71	1813.71	2237.8	1788.83	308.932	306.499	281.733	266.51	555.553	540.408	501.052	669.675	289.81	268.104	281.488	294.441
ILMN_3135781	Anxa3	6.03694	3.17336	4290.74	710.747	2420.16	762.648	4414.32	3873.96	4955.29	3777.75	4432.36	773.036	636.294	749.334	684.324	2247.6	2592.62	1870.18	2970.23	709.591	838.952	770.308	731.741
ILMN_3053593	Glipr2	6.02598	1.81615	3029.44	502.73	1024.7	564.214	2674.15	2895.39	3220.66	3016.06	3340.94	510.882	496.151	509.596	494.291	940.09	1084.01	837.119	1237.57	497.246	609.158	636.968	513.486
ILMN_3085992	Ifi202b	5.99776	2.50524	1069.07	178.245	454.342	181.357	753.669	1060.27	1163.9	1218.49	1149.01	182.543	177.739	174.485	178.211	391.855	415.783	419.613	590.118	176.563	183.1	189.761	176.004
ILMN_2735961	Tlr13	5.91162	2.93284	1182.15	199.971	630.02	214.815	1123.36	882.777	1128.34	1427.92	1348.36	193.912	201.85	208.338	195.783	511.211	750.599	469.889	788.381	200.748	218.836	214.59	225.089
ILMN_2959291	Upp1	5.91128	1.00698	1557.63	263.502	283.488	281.523	964.446	1579.07	1743.34	1590.09	1911.21	264.981	248.499	278.374	262.153	270.761	278.614	288.849	295.727	277.921	276.819	284.727	286.627
ILMN_1220996	Ptpn6	5.90269	3.59045	1317.41	223.188	840.16	233.999	1312.09	1115.29	1224.74	1605.69	1329.24	219.187	236.766	227.947	208.853	715.729	940.285	636.619	1068.01	229.167	239.054	243.528	224.246
ILMN_1222471	Gmfg	5.88345	1.60648	1212.2	206.036	334.784	208.396	1012.47	1108.25	1005.02	1422.32	1512.97	213.471	203.183	207.852	199.639	310.137	351.498	310.464	367.037	207.032	202.633	219.86	204.058
ILMN_1243329	Dab2	5.8726	2.10468	4279.06	728.648	1318.37	626.397	3725.47	4076.8	4274.58	4450.19	4868.26	791.783	680.503	708.328	733.979	1081.62	1100.76	1408.58	1682.5	593.924	572.344	630.304	709.014
ILMN_1243451	Hvcn1	5.85965	5.08329	1312.73	224.028	1250.82	246.065	1206.42	1128.34	1109.95	1486.15	1632.77	222.498	227.885	231.927	213.803	1182.04	1408.9	913.102	1499.25	237.655	245.799	262.288	238.521
ILMN_1235493	Fxyd5	5.83859	3.21527	1755.22	300.624	970.164	301.736	1664	1565.16	1609.63	2015.09	1922.22	314.664	291.433	298.754	297.646	799.994	956.803	776.715	1347.15	303.486	282.806	321.132	299.521
ILMN_2536676	LOC383981	5.83058	4.38078	14413.6	2472.07	13923.7	3178.35	13703	12242.2	13409.4	17970.6	14742.8	2686.92	2298.24	2451.37	2451.75	13444.7	17536.3	7643.87	17069.7	2809.25	3735.76	3249.17	2919.22
ILMN_2767918	Ifi30	5.82726	1.70667	1146.07	196.674	349.448	204.754	1078.9	921.331	1032.82	1503.71	1193.59	202.708	193.054	196.158	194.775	306.835	398.022	302.274	390.661	200.051	207.323	210.449	201.195
ILMN_2706269	Hspb1	5.82595	2.60941	4236.34	727.15	2179.73	835.336	3384.47	3853.99	5354.39	3526.3	5062.51	714.964	721.532	662.134	809.968	1426.48	2708.39	1910.39	2673.68	688.576	857.752	1054.29	740.729
ILMN_1242739	LOC218617	5.81891	2.16299	1308.01	224.786	510.843	236.174	1151.3	1027.51	1158.59	1624.32	1578.33	224.128	216.874	227.152	230.989	468.979	562.403	376.272	635.716	233.336	236.022	244.516	230.823
ILMN_2960325	Ctse	5.81214	7.09177	1316.94	226.585	2125.76	299.75	1312.95	1136.7	1248.55	1420.1	1466.42	229.876	221.794	224.587	230.082	1973.14	2641.22	1433.1	2455.58	283.536	339.567	304.623	271.275
ILMN_2685023	Hmha1	5.80625	2.68315	1410.24	242.883	756.922	282.102	1301.94	1043.06	1086.03	1992.43	1627.74	255.095	236.152	244.93	235.356	710.451	848.909	594.159	874.169	252.506	304.853	302.371	268.677
ILMN_1212938	Aif1	5.80243	3.0398	1478.6	254.825	891.17	293.167	1574.22	1416.36	1730.38	1235.92	1436.13	248.715	248.189	265.636	256.759	820.054	987.89	648.879	1107.85	277.13	313.668	312.944	268.925
ILMN_1241171	Anxa3	5.77932	3.44267	6271.28	1085.12	3790.33	1100.99	6343.37	5917.02	7281.6	5646.51	6167.9	1179.46	944.382	1142.41	1074.25	3521.68	3647.24	2813.82	5178.59	1054.73	1101.4	1169.57	1078.24
ILMN_1241298	Hal	5.77672	4.05948	995.64	172.354	709.804	174.851	808.116	636.613	786.063	1642.46	1104.95	172.155	171.684	173.031	172.546	565.352	761.557	467.812	1044.49	171.749	181.18	176.229	170.245
ILMN_2841289	Tnfaip2	5.76542	2.07996	1028.01	178.306	401.537	193.051	801.459	1002.76	962.733	1220.53	1152.58	176.932	184.029	174.354	177.91	372.772	406.934	294.025	532.416	191.149	204.076	194.609	182.368
ILMN_1230587	Lpxn	5.75573	3.464	1584.89	275.358	1023.29	295.406	1232.56	1219.21	1454.34	2115.59	1902.73	273.3	276.438	282.875	268.818	841.784	1147.78	825.169	1278.41	285.842	299.419	306.176	290.187
ILMN_2654495	Iqgap1	5.74344	2.80738	3007.02	523.557	1448.17	515.844	2378.67	2659.24	3036.18	3570.05	3390.95	544.826	532.706	507.657	509.04	1250.92	1743.41	940.292	1858.06	558.961	510.694	494.885	498.835
ILMN_2770066	LOC100044439	5.73017	1.81454	988.112	172.44	314.38	173.256	982.38	818.98	1016.15	973.009	1150.04	174.752	174.611	168.619	171.779	292.427	265.284	279.264	420.543	170.582	175.77	172.198	174.473
ILMN_2671204	Psme1	5.72359	2.35994	4066.09	710.41	1785.93	756.769	3358.7	4013.08	4226.51	4497.06	4235.11	729.702	648.301	765.975	697.662	1516.51	2078.54	1463.67	2084.98	784.304	776.884	729.546	736.34
ILMN_2755008	Nfkbiz	5.71227	1.34855	2140.35	374.694	688.041	510.209	1746.39	2346.92	2613.89	1679.56	2315.01	385.208	384.558	350.614	378.397	538.111	782.952	652.104	778.998	486.699	499.25	563.122	491.766
ILMN_2444316	Tpm3	5.69098	1.612	1524.4	267.862	421.129	261.246	1205.14	1360.2	1545.29	1836.83	1674.51	268.465	264.47	272.876	265.637	421.432	440.782	326.414	495.886	262.787	275.891	256.63	249.676
ILMN_3009860	Sell	5.66686	1.09812	962.679	169.879	190.308	173.304	647.41	928.256	998.311	1166.54	1072.88	172.21	166.189	172.562	168.554	183.535	186.952	187.38	203.365	176.976	175.909	169.686	170.645
ILMN_2993314	Clec4n	5.66499	1.0657	1002.57	176.977	193.116	181.21	950.783	928	1031.25	914.884	1187.94	178.608	173.628	179.091	176.58	192.542	190.569	195.789	193.564	177.32	187.146	183.6	176.773
ILMN_1250410	Eif2ak2	5.65437	2.65276	4271.36	755.408	2348.9	885.454	3117.94	4169.48	4496.57	4595.01	4977.79	769.17	721.966	705.598	824.899	2072.52	2212.48	2155.64	2954.95	1014.31	810.278	843.005	874.227
ILMN_1220609	Ltb4r1	5.6404	1.00636	1065.4	188.887	194.894	193.663	617.51	951.717	1026.64	1405.19	1325.94	187.94	190.681	190.097	186.831	194.914	191.141	191.816	201.706	197.682	186.812	198.615	191.542
ILMN_2721149	Arl11	5.5908	5.02802	1130.88	202.276	1125.95	223.935	1212.78	888.312	1058.19	1292.39	1202.75	202.708	191.898	210.284	204.212	924.253	1258.41	814.592	1506.53	210.741	235.707	235.791	213.5
ILMN_2657478	Cd53	5.58986	4.98357	2001.33	358.028	1668.39	334.778	1462.36	1545.27	1713.38	2524.18	2761.47	328.231	387.5	369.616	346.768	1521.32	1596.45	1322.96	2232.82	334.74	309.423	343.457	351.489
ILMN_1252831	2310014H01Rik	5.58187	3.01307	6386.82	1144.21	3416.89	1134.02	5799.24	6027.59	6622.92	6687.4	6796.97	1152.09	1198.64	1173.36	1052.74	3119	3045.79	2875.06	4627.72	1177.09	1068.96	1244.49	1045.56
ILMN_2634235	Lrrc33	5.57473	2.13901	1556.8	279.261	722.75	337.89	1392.17	1449	1564.06	1825.09	1553.69	262.141	272.459	275.149	307.294	629.152	746.164	657.873	857.81	319.988	332.873	399.681	299.019
ILMN_2920849	Pira4	5.56164	1.40125	941.643	169.31	238.661	170.32	752.361	627.049	714.915	1590.67	1023.22	170.114	167.662	170.24	169.225	217.874	265.125	203.588	268.057	170.238	175.77	170.371	164.901
ILMN_1217849	Laptm5	5.53326	4.19719	15498.9	2801.05	13710.7	3266.65	15149	14047.5	16939.2	15193.6	16165.5	2690.49	2897.1	2807.63	2808.99	14024.2	13887.5	11290.4	15640.8	3240.23	3256.45	3746.62	2823.3
ILMN_1230458	Ifit3	5.53046	3.32636	1370.05	247.729	825.349	248.124	664.394	1319.53	1622.22	1558.36	1685.77	230.384	249.492	264.632	246.408	702.584	957.264	593.415	1048.13	257.499	264.367	221.442	249.187
ILMN_2680827	Il7r	5.51435	3.66759	1177.03	213.448	762.29	207.845	939.631	1025.7	1168.47	1303.01	1448.33	210.671	220.882	213.506	208.734	591.756	840.015	555.722	1061.67	213.334	196.289	216.923	204.834
ILMN_2859847	Pygl	5.51017	1.96605	2714.91	492.709	995.831	506.515	2398.86	2271.78	2452.92	3585.36	2865.62	476.988	478.107	492.87	522.87	939.161	923.738	846.169	1274.25	476.097	509.94	550.61	489.412
ILMN_2787257	Coro1a	5.46756	1.63309	2815.19	514.889	931.341	570.294	2295.17	2360.67	2393.68	3876.4	3150.01	537.871	478.589	530.219	512.876	855.883	1165.73	771.226	932.523	546.84	636.757	578.138	519.443
ILMN_1213609	Txnip	5.42393	2.80774	4869.1	897.707	2671.66	951.534	4345.56	4524.1	4190.99	5411.7	5873.15	986.406	669.441	931.695	1003.28	2208.96	2683.91	2972.72	2821.06	946.414	949.779	966.177	943.766
ILMN_2860645	Gbp6	5.40311	1.98906	1018.79	188.556	379.22	190.653	744.025	1030.44	1155.98	1135.12	1028.38	187.483	189.098	185.358	192.285	327.197	385.068	369.842	434.775	183.462	204.577	194.231	180.341
ILMN_3083163	Cp	5.39173	2.22688	1548.71	287.237	618.202	277.609	1491.21	1500.02	1620.3	1401.61	1730.4	308.634	267.673	280.401	292.242	471.392	572.553	684.822	744.041	259.713	282.206	283.261	285.255
ILMN_1227434	Itgb7	5.38898	2.26874	1054.25	195.632	468.442	206.477	898.773	928.256	946.545	1397.17	1100.53	194.761	197.668	195.975	194.123	413.734	500.602	364.236	595.197	201.236	202.884	209.545	212.243
ILMN_2804487	Aif1	5.38554	3.09074	1609.65	298.884	1089.57	352.527	1694.1	1568.21	1691.56	1505.37	1589.02	293.617	298.789	304.528	298.602	1005.3	1162.39	849.522	1341.06	344.561	353.751	372.099	339.698
ILMN_2705119	LOC100047353	5.38491	1.21235	2547	472.988	601.38	496.045	1575.95	2074.51	2090.8	4039.68	2954.04	489.404	489.088	441.444	472.014	668.076	812.375	386.526	538.542	489.277	597.524	411.662	485.717
ILMN_2721929	Havcr2	5.379	3.42976	1259.08	234.073	967.772	282.169	1065.87	988.901	1336.76	1344.99	1558.86	225.703	232.839	242.455	235.295	845.134	1224.9	674.672	1126.38	271.6	293.741	297.563	265.774
ILMN_1255287	Mela	5.36918	6.16763	5654.53	1053.15	7755.28	1257.42	2288.22	1993.41	11840.1	2876.54	9274.4	859.383	1258.15	1050.91	1044.13	1799.58	9771.24	17768.5	1681.82	2333.96	849.542	879.228	966.946
ILMN_2986309	Psme1	5.36905	2.47256	6718.86	1251.41	3232.23	1307.24	5771.63	6627.31	7369.85	6759.37	7066.15	1341.43	1170.94	1284.52	1208.74	3002.28	3141.13	2987.43	3798.06	1446.69	1225.43	1259.91	1296.93
ILMN_2486906	Wisp2	5.36331	5.28827	952.353	177.568	970.721	183.561	862.437	692.057	900.601	1255.72	1050.96	176.241	177.235	175.721	181.076	1104.31	1164.06	466.191	1148.33	180.423	187.146	186.038	180.639
ILMN_2506388	4933412E12Rik	5.28236	2.01598	1564.78	296.227	615.154	305.138	1233.41	1615.53	1690.79	1586.3	1697.87	316.819	277.64	290.318	300.133	560.198	617.521	547.032	735.864	339.207	294.145	291.757	295.444
ILMN_2598622	Slamf8	5.27958	1.34305	1022.21	193.615	263.835	196.444	757.186	1098.95	1111.62	1031.06	1112.21	188.397	195.241	198.477	192.344	279.684	240.347	260.034	275.272	191.01	202.759	195.82	196.188
ILMN_2695793	Fes	5.2667	2.30566	1259.77	239.195	617.976	268.026	1079.48	1021.73	1152.16	1594.61	1450.86	232.024	239.967	251.011	233.777	502.799	642.399	480.234	846.472	283.319	261.232	272.793	254.76
ILMN_2534207	LOC380706	5.20613	2.84814	1698.11	326.175	1103.76	387.536	1067.89	1677.67	1873.79	1930.87	1940.31	327.327	317.219	339.733	320.419	879.202	1189.47	949.793	1396.56	383.285	406.589	402.154	358.115
ILMN_2776278	Ly6e	5.19287	4.37743	8660.41	1667.75	7704.58	1760.07	7972.1	6636.54	8027.99	11371.4	9294.04	1740.81	1592.17	1621.53	1716.49	7510.24	8580.68	5531.13	9196.29	1564.6	2015.83	1679.41	1780.43
ILMN_2883326	Pira3	5.1765	1.43155	842.364	162.728	237.674	166.025	717.838	607.071	704.175	1284.04	898.699	163.466	161.096	163.929	162.422	200.587	255.604	201.68	292.823	169.69	164.545	164.91	164.956
ILMN_2888191	Ccr5	5.15522	1.52624	1375.59	266.834	398.988	261.42	1136.19	1378.63	1546.73	1391.09	1425.32	255.44	265.976	276.666	269.255	376.736	383.807	324.678	510.73	249.016	287.22	253.577	255.865
ILMN_1219574	Hist1h2af	5.14728	1.74	1981.39	384.939	537.258	308.769	1927.24	2080.76	2180.61	1585.14	2133.18	381.006	373.626	413.436	371.688	538.608	489.682	435.219	685.524	318.093	287.89	335.528	293.565
ILMN_2431390	Tcrb-V8.2	5.12109	2.65711	866.173	169.138	465.673	175.255	652.662	903.57	700.54	862.809	1211.28	169.951	167.443	167.252	171.907	441.413	485.196	443.419	492.662	172.848	175.632	172.916	179.626
ILMN_1257623	Pik3ap1	5.07812	2.96696	1173.33	231.055	725.116	244.397	1001.84	1041.85	1283.88	1272.44	1266.62	235.027	242.126	230.456	216.612	640.185	915.712	469.629	874.938	239.214	258.303	237.23	242.84
ILMN_3006767	Mlkl	5.07677	1.82058	890.253	175.358	323.226	177.54	640.869	870.866	968.41	1005.22	965.895	171.932	174.936	182.019	172.546	292.127	338.021	275.135	387.619	177.527	174.871	176.229	181.533
ILMN_3006219	Fyb	5.07511	3.06379	1044.84	205.876	688.105	224.593	961.029	951.975	998.587	1067.87	1244.75	206.3	208.996	202.925	205.283	637.186	713.478	553.447	848.308	226.979	231.562	224.533	215.297
ILMN_2743244	Cd86	5.0693	2.75091	1114.72	219.897	664.834	241.678	1044.21	1023.28	1341.2	1026.6	1138.32	215.992	218.331	224.038	221.226	633.897	575.096	614.041	836.301	232.488	243.629	259.228	231.367
ILMN_1236574	Cenpa	5.01962	1.79597	1553.79	309.543	488.306	271.89	1749.18	1532.56	1695.71	1213.51	1578	302.326	315.212	339.144	281.49	476.848	450.256	380.118	646.002	271.241	255.191	301.207	259.92
ILMN_2751527	Srgn	5.01205	1.85878	1021.1	203.728	364.437	196.062	600.897	828.538	955.595	1257.62	1462.83	210.671	190.742	208.217	205.283	299.843	343.192	347.053	467.661	194.274	193.648	196.802	199.525
ILMN_1257631	Apobec1	5.00489	3.49646	1230.99	245.957	928.601	265.584	1272.87	951.546	1207.6	1444.66	1278.25	250.838	238.181	252.442	242.366	729.28	1084.63	718.882	1181.61	250.013	270.868	280.487	260.967
ILMN_2866185	Btg1	4.99422	1.66317	7000.91	1401.8	2289.35	1376.5	5343.98	6151.02	6342.89	8949.66	8216.98	1442.34	1373.65	1385.95	1405.26	2434.54	2320.7	1954.57	2447.59	1350.17	1484.14	1237.49	1434.2
ILMN_3112873	Txnip	4.99217	2.36964	2019.18	404.469	1063.02	448.601	1579.33	1734.32	1701.88	2652.36	2428	435.925	324.812	411.484	445.655	888.247	1136.69	1120.57	1106.58	412.294	431.625	491.06	459.424
ILMN_2692316	Dpep2	4.98604	1.37562	835.04	167.476	232.051	168.688	836.438	499.452	698.325	1309.68	831.307	164.825	172.227	164.974	167.876	202.427	239.516	211.047	275.213	167.222	167.316	168.478	171.737
ILMN_1246770	Ybx3	4.96344	0.998109	3758.64	757.264	798.581	800.094	3635.44	3264.83	3163.61	3923.16	4806.13	734.487	731.736	709.981	852.851	773.61	820.396	782.704	817.615	741.142	879.389	847.963	731.883
ILMN_1238276	Hist1h2ai	4.95835	1.83434	2531.71	510.595	712.675	388.518	2429.89	2622.64	3200.07	1837.95	2567.99	497.427	507.186	553.179	484.587	672.496	737.159	544.763	896.284	418.792	364.366	406.546	364.37
ILMN_2984828	Ly6e	4.95764	3.95893	2931.52	591.314	2644.21	667.909	2873.06	2475.86	2556.34	3788.24	2964.11	621.664	547.068	564.387	632.138	2350.78	3363.6	1859.66	3002.79	585.435	747.249	641.97	696.982
ILMN_2754158	Tgtp	4.91801	2.59794	833.014	169.38	437.772	168.507	551.98	759.673	893.783	1006.32	953.312	165.792	174.089	170.309	167.33	387.912	467.768	380.863	514.544	172.023	165.606	167.626	168.773
ILMN_2714796	Coro1a	4.90154	1.68849	4543.66	926.987	1620.4	959.674	3829.82	4144.81	4284.17	4920.45	5539.07	931.365	883.787	951.161	941.634	1426.81	1582.95	1448.37	2023.47	1018.69	913.111	1034.76	872.13
ILMN_1253813	Nckap1l	4.89478	4.00577	2186.44	446.689	2098.12	523.775	2311.66	1999.37	2217.63	2190.06	2213.5	451.093	448.582	446.545	440.535	1999.86	2376.81	1459.87	2555.96	536.427	526.187	540.586	491.9
ILMN_1238847	Cd3e	4.87471	2.91405	829.615	170.187	499.705	171.481	577.879	1001.81	703.998	720.524	1143.86	170.442	171.068	166.377	172.863	513.951	433.996	491.932	558.94	171.749	170.915	169.55	173.712
ILMN_2534151	Irgb10	4.82772	2.09277	920.07	190.58	394.201	188.363	526.272	988.643	1061.05	956.614	1067.77	196.062	188.061	185.913	192.285	357.423	421.891	350.218	447.272	186.297	182.69	191.732	192.733
ILMN_2673369	Irf8	4.79875	3.46339	1181.11	246.129	860.546	248.469	909.638	1098.43	1124.99	1441.71	1330.78	246.538	246.206	253.19	238.581	826.427	806.162	634.431	1175.16	232.983	251.961	249.69	259.244
ILMN_1219946	Il10ra	4.79867	2.55997	1204.62	251.032	708.363	276.708	953.115	969.133	1185.17	1416.87	1498.82	250.436	253.719	257.119	242.855	671.611	856.08	503.353	802.409	276.914	286.014	274.791	269.11
ILMN_2584685	E430021P16Rik	4.78687	2.3792	1246.54	260.408	691.063	290.461	1130.95	1038.05	1200.03	1401.25	1462.42	267.651	258.897	264.067	251.018	628.349	798.538	584.157	753.21	279.216	289.971	309.52	283.136
ILMN_2742861	Serpina3f	4.77028	1.78866	808.109	169.405	297.594	166.378	383.016	852.689	850.818	895.527	1058.49	169.035	172.227	165.419	170.939	323.649	252.077	296.008	318.642	167.427	168.022	164.726	165.338
ILMN_1244866	Gbp5	4.7652	1.76267	840.932	176.474	310.449	176.124	508.888	915.351	1046.09	757.619	976.706	179.592	179.731	171.955	174.616	314.435	290.776	260.936	375.65	177.182	175.77	178.416	173.128
ILMN_2909150	Ctgf	4.76347	1.55617	4070.54	854.532	1174.63	754.816	2105.33	3464.74	3750.23	4665.08	6367.3	864.467	584.906	894.734	1074.02	792.895	1030.11	1976.36	899.14	663.641	791.507	809.136	754.982
ILMN_2666007	Ctsz	4.74531	6.43045	1833.7	386.424	3015.04	468.868	1690.53	1355.07	1624.81	2456.83	2041.27	391.835	350.858	405.904	397.101	2720.86	4007.44	1730.5	3601.35	387.438	536.349	499.854	451.834
ILMN_2625377	Rgs1	4.73537	4.74674	836.698	176.691	909.417	191.588	470.619	966.644	988.487	822.261	935.48	174.126	177.109	177.259	178.271	716.398	946.963	559.607	1414.7	183.669	195.068	196.727	190.887
ILMN_2954881	Tcirg1	4.73143	2.82167	1888.16	399.067	1269.19	449.802	1658.79	1504.3	1587.84	2350.26	2339.59	420.208	396.277	405.904	373.878	1147.41	1386.68	940.944	1601.73	444.501	457.664	483.094	413.949
ILMN_1239386	Galntl2	4.72573	1.16568	1716.16	363.153	539.565	462.874	1703.07	1897.37	2275.4	1377.51	1327.47	274.058	346.056	405.3	427.197	433.42	459.188	757.388	508.262	304.501	544.71	616.912	385.371
ILMN_1220034	Junb	4.72195	1.77955	1914.63	405.474	1076.55	604.955	1387.97	2076.63	2028.56	2044.21	2035.77	426.421	380.486	386.363	428.623	1010.54	1339.32	726.964	1229.37	577.573	613.17	650.481	578.598
ILMN_2606295	Gch1	4.72093	1.61038	1379.51	292.212	541.639	336.343	917.69	1376.77	1454.72	1554	1594.37	293.913	283.156	282.367	309.41	476.641	484.517	518.391	687.008	360.225	324.273	360.473	300.401
ILMN_2773900	Glipr2	4.70853	1.78279	1789.77	380.111	725.951	407.2	1430.45	1732.78	1890.54	1822.86	2072.19	365.07	394.13	387.964	373.28	667.119	683.505	607.516	945.662	365.83	378.908	459.513	424.548
ILMN_2599154	Oasl2	4.70026	3.8722	855.903	182.097	713.292	184.209	656.382	908.349	1037.89	786.674	890.223	182.832	181.701	183.196	180.66	591.54	1002.68	539.696	719.251	182.84	199.793	175.112	179.09
ILMN_2954575	Arhgap30	4.6968	2.54285	1136	241.866	648.64	255.084	945.622	975.404	1201.9	1278.17	1278.89	252.332	244.226	247.037	223.87	559.554	585.789	600.527	848.691	260.213	244.521	254.264	261.336
ILMN_2596611	Clic1	4.68559	2.34248	1337.07	285.357	624.569	266.627	1148.26	1102.51	1257	1628.56	1549.01	286.482	272.901	284.209	297.838	507.422	746.238	525.741	718.877	264.29	267.973	263.589	270.657
ILMN_2722784	Cd3g	4.67982	3.2669	797.513	170.415	557.591	170.679	680.604	980.732	690.708	706.081	929.441	169.951	172.227	172.428	167.056	511.281	559.309	527.797	631.976	170.582	172.265	167.496	172.373
ILMN_2847115	Gpr109a	4.67033	1.84006	851.159	182.248	351.034	190.774	629.017	953.26	1052.83	639.543	981.143	174.809	189.037	186.037	179.11	378.56	354.917	295.599	375.061	194.76	188.475	187.482	192.376
ILMN_2623280	Osmr	4.66315	2.01662	1440.31	308.871	660.222	327.389	1240.88	1501.27	1636.07	1433.09	1390.26	331.125	279.096	293.637	331.628	643.186	588.202	698.459	711.039	335.326	307.989	330.122	336.121
ILMN_1254927	Ly6c1	4.65953	2.46615	3758.5	806.626	2060.7	835.595	3022.95	3038.5	3923.12	5086.97	3720.97	805.264	724.063	780.984	916.193	2903.86	1534.15	1556.95	2247.84	815.588	836.407	907.152	783.231
ILMN_2651077	Scotin	4.6492	3.11152	6812.53	1465.31	5013.86	1611.38	5983.78	6285.56	6423.42	7954.36	7415.51	1403.47	1403.14	1580.32	1474.32	5221.82	5487.57	3486.32	5859.74	1473.73	1749.47	1649.91	1572.42
ILMN_1239219	Mx2	4.63819	2.907	1100.48	237.266	713.928	245.589	515.61	1178.51	1261.69	1038.47	1508.14	231.345	246.639	242.146	228.934	626.015	683.651	696.587	849.457	243.968	248.232	247.863	242.292
ILMN_2648967	Arrdc4	4.62972	1.21267	1974.17	426.413	632.994	521.985	1385.65	1324.12	1495.7	3309.72	2355.68	433.341	401.989	421.933	448.39	606.234	747.494	579.638	598.612	553.895	495.194	535.499	503.353
ILMN_2860649	Gbp6	4.6036	1.88209	869.392	188.85	359.2	190.852	636.755	945.547	1068.17	822.727	873.76	200.966	183.539	187.269	183.628	330.82	309.866	358.343	437.772	196.777	188.608	194.761	183.262
ILMN_2707363	Cebpd	4.60057	1.37214	1863.2	404.994	535.944	390.589	2347.6	1536.5	1976.07	1780.51	1675.34	380.327	412.908	429.506	397.235	493.162	468.44	546.164	636.01	356.836	378.407	427.128	399.985
ILMN_2520239	Cp	4.55994	2.26909	1627.52	356.916	811.535	357.648	1728.42	1402.77	1641.36	1747.6	1617.43	394.503	312.432	343.463	377.266	682.898	812.151	919.527	831.567	363.321	369.983	356.054	341.233
ILMN_2742042	Nupr1	4.55859	4.30752	1427.56	313.159	1209	280.672	1526.93	1382.18	1419.73	1251.34	1557.63	355.769	238.797	330.533	327.538	922.479	1135.66	1055.56	1722.31	248.661	277.084	305.633	291.312
ILMN_1233461	Irf9	4.53196	2.94179	1710.66	377.467	1106.1	375.996	1492.68	1844.18	1861.04	1676.69	1678.73	402.649	351.319	339.406	416.494	1045.32	1154.21	943.191	1281.68	394.939	381.558	366.084	361.401
ILMN_2902979	Fas	4.51408	1.64543	1594.96	353.33	757.804	460.549	1267.85	1689.77	1928.58	1380.79	1707.82	362.19	321.888	340.845	388.398	724.958	736.348	729.405	840.505	437.892	459.814	517.239	427.253
ILMN_2757870	Psmb10	4.51268	1.75365	5315.47	1177.9	2325.15	1325.89	4572.07	5458.54	5691.92	5396.83	5458.01	1215.28	1074.07	1207.53	1214.71	2016	2392.21	2129.23	2763.17	1328.59	1256.51	1445.09	1273.38
ILMN_2653567	Rhoj	4.50714	2.06375	2246.16	498.356	1011.05	489.908	1582.88	2429.43	2675.87	1598.91	2943.71	475.2	492.479	458.957	566.787	837.599	973.136	1010.4	1223.05	484.197	465.161	530.662	479.612
ILMN_2697415	Cd3d	4.5025	2.67901	769.577	170.922	463.89	173.157	575.25	892.486	621.97	715.618	1042.56	168.342	170.792	173.098	171.457	404.878	419.289	486.566	544.825	181.734	171.723	169.55	169.62
ILMN_2748928	Gsdmdc1	4.50105	1.80012	974.206	216.44	425.651	236.457	824.656	917.743	978.672	1088.17	1061.79	222.049	220.7	210.284	212.728	368.626	446.141	378.938	508.896	234.185	232.313	246.873	232.456
ILMN_2635229	Thbs2	4.49531	1.69411	3561.88	792.355	1533.63	905.277	3971.61	3041.63	3950.16	3359.08	3486.92	769.509	806.556	771.12	822.236	1525.72	1461.87	1356.29	1790.67	876.169	944.946	991.391	808.6
ILMN_2721399	Ctsw	4.49245	2.85664	787.445	175.282	499.041	174.695	609.959	891.208	586.608	870.721	978.73	174.41	171.274	182.391	173.053	521.415	499.234	406.648	568.867	180.699	174.525	170.718	172.837
ILMN_2727921	Tspo	4.48413	1.75386	869.543	193.915	353.447	201.525	702.21	771.686	877.806	997.02	998.994	193.346	194.208	194.875	193.234	331.32	366.43	290.359	425.68	204.586	211.235	198.917	191.364
ILMN_2670398	Eif4ebp1	4.47346	2.14501	1046.1	233.846	485.286	226.239	927.991	963.639	958.523	1208.31	1172.03	224.803	228.068	236.657	245.856	440.531	455.983	403.625	641.003	223.596	218.342	241.782	221.238
ILMN_1248028	Emp3	4.47108	2.29954	1146.37	256.396	592.93	257.848	1015.23	992.515	1100.02	1344.14	1279.93	260.116	245.463	269.85	250.156	543.225	691.965	460.493	676.038	238.576	270.67	274.791	247.354
ILMN_2742928	Fxyd5	4.46505	2.12266	1066.73	238.908	553.241	260.636	974.619	884.479	989.038	1336.52	1149.01	256.593	237.812	238.197	223.028	482.873	705.782	394.899	629.41	262.859	262.21	264.738	252.737
ILMN_1218240	Cd69	4.45208	2.20897	732.339	164.494	371.058	167.978	491.461	802.933	720.425	735.989	910.889	168.131	160.555	163.479	165.81	360.825	362.597	325.217	435.592	165.784	170.715	166.471	168.942
ILMN_2981169	Ifit2	4.44832	2.94275	2180.33	490.148	1447.02	491.723	1231.96	1516.99	2142.26	3487.69	2522.76	461.375	480.59	487.838	530.786	1404.57	1370.07	1207.25	1806.18	487.911	495.119	464.285	519.579
ILMN_1248830	Hist1h2an	4.44133	1.89614	1746.75	393.293	556.198	293.331	1662.78	1629.29	1854.62	1614.46	1972.58	389.169	385.895	433.571	364.537	515.639	519.238	416.886	773.03	311.617	272.319	314.892	274.497
ILMN_2860479	Arpc1b	4.42842	3.57932	2598.17	586.704	1665.05	465.186	2589.09	2244.93	2483.63	2728.71	2944.51	591.001	543.21	593.366	619.24	1502.35	1589.24	1474.79	2093.82	440.369	439.048	506.54	474.788
ILMN_1219200	P2ry14	4.39867	2.2671	2600.63	591.23	1242.82	548.2	2179.68	2502.56	2870.7	2835.58	2614.62	749	478.727	541.44	595.752	971.645	1217.13	1133.39	1649.13	521.149	503.763	580.286	587.605
ILMN_2764580	Parvg	4.38691	2.72539	1110.31	253.096	760.18	278.925	1119.57	934.331	1015.41	1262.49	1219.74	251.815	263.341	254.249	242.977	692.139	867.348	548.167	933.067	282.311	282.072	275.022	276.296
ILMN_2680038	Nuak2	4.37944	2.03328	1098.49	250.829	603.345	296.735	924.667	978.755	1025.72	1262.49	1300.82	251.011	248.685	258.806	244.814	536.408	702.123	461.722	713.128	292.699	310.312	291.679	292.25
ILMN_2727920	Tspo	4.37009	1.73541	867.705	198.555	349.302	201.279	727.374	764.123	854.164	1005.57	987.297	203.494	195.18	193.651	201.895	313.512	383.366	311.588	388.742	200.399	203.01	201.407	200.3
ILMN_2855334	Gusb	4.36654	4.7568	2446.52	560.288	2856.18	600.442	2461.94	2341.53	2737.37	2302.95	2388.83	559.62	547.56	583.007	550.966	2697.14	3120.34	1960.11	3647.13	589.832	611.626	623.979	576.331
ILMN_2476139	Tuba6	4.36275	2.18362	1009.16	231.312	492.247	225.427	852.856	958.32	942.251	968.515	1323.84	220.645	232.716	240.231	231.655	384.569	450.788	387.337	746.294	234.539	217.848	222.723	226.596
ILMN_1213809	Gpr18	4.36259	2.04554	765.198	175.4	352.638	172.393	621.209	761.016	679.477	915.694	848.597	174.695	175.902	177.323	173.682	337.914	312.173	345.109	415.355	171.062	173.906	173.788	170.817
ILMN_2847787	Emr1	4.3503	5.32244	1164.29	267.635	1533.15	288.053	1260.44	932.705	1030.33	1477.71	1120.27	257.863	268.868	277.298	266.51	1432.56	1618.88	1200.17	1880.97	276.843	301.589	271.18	302.6
ILMN_2810405	Myo1g	4.34597	1.70823	789.9	181.755	318.834	186.646	649.672	703.548	784.449	933.076	878.757	183.178	187.207	181.523	175.111	307.262	298.629	299.283	370.162	185.052	187.812	193.02	180.699
ILMN_1230143	Batf2	4.32987	1.67281	762.889	176.192	298.571	178.484	510.138	726.501	836.093	915.829	825.884	175.094	173.826	177.577	178.271	289.85	286.229	284.45	333.754	177.802	178.201	178.188	179.745
ILMN_2772281	Emilin2	4.31108	1.01989	2474.49	573.984	565.997	554.958	2045.74	2030.35	2299.17	3342.05	2655.15	562.69	613.562	575.621	544.064	509.456	666.492	472.747	615.294	457.748	632.961	645.891	483.233
ILMN_2808485	Gbp10	4.30817	1.87727	777.185	180.398	340.271	181.258	544.468	756.904	967.219	775.63	841.707	181.04	176.793	182.267	181.492	314.866	406.098	272.107	368.013	185.675	182.417	180.7	176.241
ILMN_1212702	Hba-a1	4.29055	1.66068	4114.82	959.043	5953.62	3585.04	3510.89	3279.45	2782.36	4051.27	6950.15	1018.94	903.52	1048.52	865.193	3098.95	1337.85	13701.3	5676.36	8826.51	2774.27	1808.47	930.927
ILMN_2894678	H2-T10	4.27489	3.33143	1834.22	429.068	1603.05	481.19	1802.29	1594.87	1955.73	1989.72	1828.49	436.871	402.931	411.619	464.852	1522.81	1811.45	1238.14	1839.79	491.476	485.599	475.708	471.977
ILMN_1257771	LOC638301	4.27418	1.39515	721.513	168.807	232.538	166.676	400.996	663.242	759.737	779.132	1004.46	173.446	167.735	166.377	167.672	217.982	230.12	198.83	283.22	167.085	167.38	164.42	167.821
ILMN_1229523	Fcgr1	4.26464	1.92892	877.981	205.874	406.158	210.562	793.902	763.871	939.328	1007.89	884.911	207.701	203.97	212.958	198.868	351.287	398.789	350.523	524.032	211.301	209.933	209.847	211.166
ILMN_1243876	Casp8	4.25697	1.87906	1049.24	246.476	478.197	254.487	870.125	987.696	1043.14	1219.75	1125.49	246.538	246.082	241.343	251.942	423.111	505.194	427.624	556.858	250.939	261.949	249.995	255.067
ILMN_2449412	scavenger receptor	4.24534	1.78379	722.533	170.194	312.471	175.173	548.499	539.303	624.244	1077.25	823.365	172.714	168.46	168.405	171.198	265.992	350.037	252.3	381.556	169.895	181.042	171.913	177.841
ILMN_2657822	Stat2	4.23218	1.95092	1430.61	338.031	667.217	342.001	986.221	1417.16	1630.49	1621.91	1497.27	334.929	336.289	346.806	334.099	574.177	725.45	580.177	789.062	339.94	328.913	356.448	342.704
ILMN_2838317	Pqlc3	4.22953	3.7317	1012.54	239.397	1022.64	274.041	847.325	756.568	959.255	1420.67	1078.86	235.424	239.104	243.259	239.801	990.322	1095.72	785.666	1218.84	245.176	302.608	287.351	261.028
ILMN_2675811	Slc11a1	4.22327	3.45122	6320.56	1496.6	5098.38	1477.27	5752.72	5776.85	6891.85	6299.46	6881.93	1450.1	1575.22	1454.4	1506.69	4812.09	5060.9	4153.92	6366.61	1511.1	1385.94	1553.46	1458.57
ILMN_1240726	Mmp14	4.20676	1.51675	2561.66	608.939	1049.87	692.187	2595.65	2323.8	2356.91	2988.77	2543.15	639.685	736.517	545.839	513.714	879.048	1040.95	920.9	1358.59	709.434	736.557	743.816	578.941
ILMN_2670508	H2-M3	4.19567	3.33726	1725.81	411.332	1601.23	479.803	1631.08	1405.52	1744.89	2043.98	1803.6	412.82	405.017	417.345	410.148	1614.01	1865.71	1216.98	1708.2	491.628	510.543	462.748	454.295
ILMN_2965903	Hdc	4.1874	0.927512	1564.62	373.651	409.274	441.26	1102.04	1626.06	1518.33	1484.57	2092.13	370.779	340.151	373.593	410.08	345.5	370.155	479.712	441.73	474.13	416.264	458.462	416.184
ILMN_1253808	Oas1g	4.1747	4.58152	777.279	186.188	890.424	194.351	595.612	802.258	956.876	768.63	763.019	184.674	183.478	189.176	187.424	726.448	916.858	711.439	1206.95	194.621	195.583	191.429	195.771
ILMN_2663249	Slamf9	4.16426	4.14717	1082.04	259.84	1269.49	306.11	1012.22	979.958	1214.34	1070.76	1132.93	252.792	244.412	287.006	255.151	1242.14	1216.97	1052.75	1566.1	286.203	308.194	339.294	290.749
ILMN_1255766	Sh3bp2	4.16189	2.61343	1378.43	331.203	943.97	361.199	1287.36	1093.22	1413.65	1570.14	1527.78	325.582	337.073	317.682	344.476	909.687	831.586	863.384	1171.22	347.938	365.218	399.601	332.039
ILMN_1230327	LOC383099	4.15673	3.38274	19635.9	4723.88	18022.5	5327.79	20448	16333.2	18293	22306.5	20798.7	4797.49	4239.53	4591.54	5266.94	17805	20535.3	14923.9	18825.9	4400.01	5748.13	5886.49	5276.52
ILMN_2636403	Axud1	4.15164	1.09523	1451.86	349.708	699.298	638.494	853.186	1534.71	1716.18	1344.71	1810.53	301.198	368.642	365.182	363.81	555.41	888.36	646.411	707.013	554.202	635.44	853.352	510.984
ILMN_2756046	Ffar2	4.14902	1.05194	698.714	168.405	177.853	169.07	438.826	740.976	535.554	836.46	941.755	168.821	167.881	167.759	169.158	173.877	174.107	178.228	185.199	167.633	166.489	166.981	175.179
ILMN_2685516	Hcls1	4.14886	1.60286	780.939	188.23	316.588	197.514	612.287	733.358	670.559	907.66	980.832	183.581	188.915	197.745	182.679	303.97	339.1	268.861	354.419	195.039	206.202	196.5	192.317
ILMN_2822000	Slc10a6	4.14315	1.09408	689.25	166.359	184.148	168.313	410.481	752.541	853.803	670.111	759.313	165.333	164.312	165.048	170.743	169.995	194.204	193.558	178.836	169.758	169.323	165.904	168.268
ILMN_2694179	Ccl6	4.14222	1.06238	754.85	182.233	193.726	182.35	643.049	526.919	708.523	1104.99	790.771	182.139	183.478	181.647	181.67	187.007	196.641	186.46	204.794	184.983	181.524	181.54	181.354
ILMN_2932662	Rasl11a	4.14034	1.59218	902.326	217.935	400.69	251.662	757.267	912.703	1099.56	819.465	922.634	228.634	216.45	216.911	209.747	354.543	493.497	302.508	452.212	242.69	255.126	286.27	222.561
ILMN_3143483	Lat2	4.13935	3.54515	1636.64	395.387	1540.08	434.418	1498.8	1473.95	1766.96	1805.19	1638.31	409.009	375.622	407.114	389.802	1425.74	1632.01	1096.03	2006.52	424.177	386.438	465.499	461.557
ILMN_3114585	Cd44	4.13922	1.71804	1487.87	359.457	680.311	395.982	1240.8	1679.57	1907.9	990.532	1620.57	368.015	383.69	374.788	311.336	695.914	609.291	632.654	783.385	311.981	458.331	454.342	359.274
ILMN_2648409	Cmtm7	4.13843	1.60102	825.366	199.439	337.074	210.536	910.302	662.247	741.615	984.186	828.48	203.551	189.342	202.316	202.549	314.435	351.011	288.675	394.173	206.053	211.049	207.889	217.155
ILMN_1216880	Emr1	4.13599	6.00643	1119.27	270.616	1640.05	273.049	1207.77	845.225	1017.53	1307.27	1218.54	250.551	282.775	271.299	277.84	1534.26	1674.98	1451.56	1899.39	276.483	258.758	251.9	305.054
ILMN_2720836	Rbm47	4.13361	2.5327	773.384	187.096	508.657	200.836	719.711	707.966	726.65	856.714	855.876	184.041	194.087	187.638	182.619	540.809	613.296	322.587	557.935	200.329	205.64	200.351	197.023
ILMN_2593196	Stat1	4.13181	3.38503	1210.86	293.057	970.985	286.847	1148.52	1453.81	1479.96	920.965	1051.03	296.16	302.19	294.467	279.412	854.434	1072.16	738.832	1218.52	301.383	286.617	283.339	276.048
ILMN_2827780	D14Ertd668e	4.11712	3.01545	916.23	222.542	733.798	243.346	669.416	835.903	1035.58	971.306	1068.95	225.647	216.814	229.537	218.169	613.494	792.64	621.258	907.798	242.761	240.893	248.472	241.257
ILMN_1231355	E230029F23Rik	4.10889	2.12331	1051.62	255.938	603.096	284.036	1291.11	771.938	1080.2	1005.57	1109.29	269.163	246.639	246.416	261.532	493.929	596.806	572.499	749.149	279.647	288.293	298.105	270.1
ILMN_2657728	Stxbp2	4.10756	1.90108	2337.51	569.075	1369.66	720.465	2181.72	1878.77	2108.01	2954.18	2564.87	559.163	607.591	557.099	552.447	1335.8	1494.33	1166.67	1481.86	688.968	733.494	820.383	639.015
ILMN_1233809	Cmtm7	4.09348	1.45638	843.313	206.014	327.756	225.048	816.671	698.55	732.703	1098.34	870.303	209.214	206.937	205.237	202.668	306.835	365.811	278.345	360.032	222.046	243.565	218.505	216.076
ILMN_1228404	Sh2d2a	4.08415	1.8169	691.09	169.213	305.277	168.02	490.918	685.985	556.294	764.671	957.582	169.464	168.46	168.904	170.021	274.27	319.669	293.034	334.133	167.085	170.248	168.478	166.271
ILMN_2592486	Pglyrp1	4.07441	1.13813	1690.08	414.804	549.574	482.872	1440.59	1734.77	1650.89	1665.39	1958.75	398.666	434.601	365.975	459.972	413.467	522.003	768.202	494.624	505.075	431.845	544.199	450.371
ILMN_2739999	B2m	4.07076	4.17811	17261.3	4240.33	17332.4	4148.38	16794.8	16363.9	18739.9	18538.6	15869.5	4135.66	4035.7	4080.11	4709.83	16897.1	17603.8	15972.3	18856.4	4309.18	4334.71	3821.45	4128.18
ILMN_2930203	Ugt1a10	4.06476	2.53586	742.044	182.555	467.182	184.23	805.321	547.694	696.287	939.309	721.608	184.387	178.8	189.606	177.428	413.333	565.148	342.561	547.686	183.116	185.941	188.774	179.09
ILMN_1232884	Sphk1	4.06337	0.925992	1781.3	438.38	441.92	477.239	899.437	1712.98	2027.28	1916.13	2350.69	448.37	426.447	413.369	465.334	348.994	355.652	607.108	455.925	497.398	452.11	467.28	492.169
ILMN_2839569	Ctsz	4.0631	5.5665	1499.03	368.937	2426.26	435.868	1467.18	1303.73	1347.91	1763.42	1612.9	375.148	365.459	367.828	367.315	2168.4	2957.9	1526.38	3052.36	370.925	448.413	493.908	430.225
ILMN_2833441	Trafd1	4.06035	2.03621	4628.89	1140.02	2387.94	1172.73	3147.68	4151.34	4586.6	5844.29	5414.55	1201.9	1112.56	1068.53	1177.1	2311.7	2498.18	2208.45	2533.4	1188.78	1154.31	1195.76	1152.08
ILMN_1254655	Casp4	4.0598	2.44043	748.471	184.362	440.217	180.385	568.803	635.045	696.641	937.073	904.792	180.345	184.886	183.072	189.143	422.775	409.64	394.899	533.555	183.876	176.047	181.693	179.924
ILMN_1216746	B2m	4.05278	3.90118	16355.4	4035.6	16239.2	4162.64	16308.8	15993.6	16716.4	16537.2	16221	4019.16	3868.75	3657.49	4597.01	15877.7	16917	15638.3	16523.8	4380.47	4300.43	3930.76	4038.91
ILMN_2914843	Psmb10	4.02838	1.85721	4707.43	1168.57	2193.41	1181.02	3757.82	4887.19	4835.19	5091.79	4965.14	1172.75	1090.36	1178.37	1232.79	1913	2088.74	2140.98	2630.91	1217.24	1108.6	1298.73	1099.51
ILMN_1252202	Tnfaip3	4.02798	1.93047	945.3	234.684	455.157	235.775	628.534	951.546	798.901	1069.11	1278.41	233.1	235.722	238.197	231.716	409.999	475.042	390.333	545.254	235.388	240.639	222.648	244.424
ILMN_1239578	Man2a1	4.02607	1.62884	1342.31	333.405	569.333	349.533	1194.72	1087.49	1195.82	1655.2	1578.33	337.894	319.422	339.21	337.095	503.919	703.879	451.392	618.143	345.662	354.103	337.803	360.563
ILMN_2602858	Prickle3	4.00194	2.474	1197.21	299.158	642.87	259.851	1058.4	981.075	1065.58	1452.93	1428.08	310.363	280.871	308.323	297.073	547.21	619.026	636.141	769.105	250.939	254.091	254.722	279.651
ILMN_2991255	Gpr84	3.99279	1.47051	850.173	212.927	350.469	238.331	702.21	952.489	827.793	849.22	919.155	214.199	220.092	218.372	199.046	331.07	323.361	363.191	384.255	232.205	234.888	239.732	246.499
ILMN_2915689	Dhx58	3.99248	2.58413	755.125	189.137	515.197	199.37	522.426	668.05	814.369	924.481	846.299	197.417	186.291	186.838	186.001	430.246	598.159	426.35	606.033	201.096	208.567	193.474	194.342
ILMN_2707967	Man2b1	3.98295	3.87462	5559.62	1395.85	6279.06	1620.56	6845.36	3997.91	4832.35	6681.11	5441.34	1398.29	1441.47	1388.73	1354.92	6123.05	7275.7	4569.55	7147.94	1494.42	1822.51	1620.54	1544.77
ILMN_1258376	Kcnk6	3.98083	2.10943	1207.51	303.33	746.799	354.028	1326.44	1009.74	1364.46	1082.29	1254.6	298.944	294.244	289.936	330.198	724.212	754.742	698.389	809.855	320.425	375.476	373.921	346.292
ILMN_2519673	Vwf	3.9758	1.85974	1533.22	385.638	717.842	385.991	1952.74	1581.76	1453	1238.31	1440.28	474.371	312.239	331.119	424.823	506.651	644.419	1121.69	598.612	403.347	352.764	379.552	408.303
ILMN_1245750	Prkcd	3.96801	2.07173	1891.13	476.594	959.113	462.954	1580.8	1837.72	1889.37	2080.12	2067.62	492.226	469.841	487.081	457.227	945.351	860.236	783.55	1247.31	480.789	424.005	499.772	447.248
ILMN_1217041	Cd86	3.94573	2.34374	823.453	208.694	512.707	218.756	808.774	720.568	1028.39	704.189	855.34	206.58	207.967	216.85	203.38	526.568	415.913	466.904	641.444	218.248	219.021	228.381	209.372
ILMN_2694960	Msn	3.93865	1.36178	1549.87	393.503	561.107	412.039	1223.39	1239.57	1629.52	1941.66	1715.2	354.548	408.791	422.474	388.197	554.054	721.407	359.508	609.458	361.552	532.023	403.99	350.59
ILMN_2601833	Plcg2	3.93278	2.07674	1480.79	376.524	974.181	469.092	1553.2	1381.56	1612.42	1398.82	1457.94	356.196	366.718	419.503	363.678	938.543	903.962	843.389	1210.83	423.728	507.829	512.009	432.802
ILMN_2746456	Tcirg1	3.92934	2.57142	1279.42	325.607	959.421	373.109	1161.62	1088.1	1149.36	1601.03	1396.99	316.22	325.072	333.987	327.149	890.933	1014.17	740.09	1192.49	356.1	387.301	385.826	363.208
ILMN_2671923	Ly86	3.92363	3.18747	1889.92	481.677	1599.86	501.923	2227.19	1853.92	2238	1450.12	1680.39	485.559	484.111	514.933	442.104	1418.84	1629.73	1272.87	2078	466.574	501.581	523.21	516.328
ILMN_2909597	Havcr2	3.90739	2.97038	898.538	229.959	770.054	259.244	783.726	772.106	930.749	976.006	1030.1	220.589	237.443	243.754	218.049	715.431	819.721	605.004	940.061	235.53	271.527	274.791	255.128
ILMN_1226683	Psmb8	3.89726	1.95666	754.067	193.486	392.166	200.426	658.89	737.71	882.16	765.001	726.572	188.625	198.82	190.894	195.605	376.411	399.876	354.672	437.704	206.962	196.673	195.441	202.626
ILMN_2634083	Cdkn1a	3.89509	1.57904	2175.39	558.496	1284.05	813.186	1538.51	1983.25	1932.48	2730.91	2691.82	537.936	517.138	533.77	645.139	963.334	1830.86	1165.4	1176.61	564.031	1047.13	1031.28	610.303
ILMN_2685393	Ccr5	3.88117	1.19184	868.569	223.791	257.741	216.254	711.404	809.264	1003.73	957.43	861.014	211.679	229.595	235.181	218.708	250.132	271.282	227.699	281.849	221.343	217.354	208.567	217.755
ILMN_1228320	Cfp	3.87908	1.23052	4966.02	1280.2	1477.92	1201.05	4777.77	4703.43	5063.55	4494.1	5791.26	1302.77	1261.83	1284.91	1271.31	1462.2	1245.38	1648.54	1555.57	1175.11	1203.44	1177.5	1248.15
ILMN_2981363	Emilin2	3.87085	1.01201	2387.49	616.788	616.643	609.325	1935.86	2023.84	2459.79	2873.29	2644.69	580.364	656.462	635.071	595.253	553.84	690.651	466.839	755.241	500.513	685.9	696.882	554.004
ILMN_2866189	Btg1	3.86658	1.84749	7346.48	1900	2955.65	1599.82	6133.53	6531.15	5850.96	9235.11	8981.66	2002.86	1907.32	1853.53	1836.28	2940.42	2585.5	2788.35	3508.36	1676.19	1329.11	1469.46	1924.51
ILMN_2888834	Apob48r	3.86543	1.93569	803.153	207.778	412.604	213.156	762.505	651.898	717.136	1043.97	840.253	202.933	206.937	216.911	204.331	395.215	416.432	336.212	502.558	204.795	207.759	243.224	196.844
ILMN_2485839	Tnfrsf1b	3.85539	1.82475	732.577	190.014	354.61	194.333	614.697	598.956	590.165	1062.21	796.852	189.025	194.512	190.281	186.238	325.452	437.616	269.6	385.771	193.023	202.193	190.216	191.9
ILMN_2600678	Rac2	3.84046	2.05488	719.65	187.386	399.398	194.366	696.925	631.829	735.286	700.993	833.218	180.287	189.402	190.772	189.084	359.797	458.721	357.18	421.893	194.274	202.256	194.155	186.777
ILMN_1245354	Tlr7	3.8381	3.11473	802.335	209.044	678.608	217.871	790.865	631.086	825.72	907.053	856.95	210.391	208.391	206.697	210.7	592.768	713.258	618.056	790.35	213.474	223.658	222.347	212.004
ILMN_2718330	Cish	3.8276	1.24224	1701.44	444.519	508.784	409.569	858.72	1902.11	1609.15	1737.27	2399.95	462.583	428.823	449.95	436.717	522.402	465.753	517.267	529.713	436.391	368.915	409.343	423.625
ILMN_2461320	AU020206	3.82612	2.46248	863.864	225.781	606.817	246.425	693.269	667.801	819.322	1052.98	1085.95	212.743	233.942	233.89	222.548	584.252	612.08	472.682	758.252	241.484	243.501	263.895	236.82
ILMN_1230853	Cfb	3.79011	2.13581	664.19	175.243	362.477	169.714	551.584	540.189	601.204	837.127	790.847	177.509	171.274	171.411	180.779	289.85	351.681	365.282	443.097	169.69	169.257	170.233	169.677
ILMN_1249864	A630077B13Rik	3.78146	2.00543	674.201	178.291	362.805	180.911	543.757	653.801	667.471	792.635	713.343	179.708	177.235	176.813	179.409	334.769	364.697	314.255	437.499	179.319	179.589	188.85	175.886
ILMN_2463181	Tnc	3.78118	1.33632	1125.4	297.632	370.99	277.62	945.789	973.427	1477.58	904.76	1325.46	308.276	322.537	293.892	265.824	407.07	359.702	260.091	457.096	268.301	283.207	278.638	280.335
ILMN_2631752	Ctla4	3.7752	1.84383	655.589	173.657	323.961	175.7	442.687	683.076	678.328	528.842	945.011	170.442	171.411	175.527	177.247	286.804	367.298	287.516	354.226	174.979	178.201	173.496	176.122
ILMN_3097868	Casp8	3.77026	1.83352	907.137	240.603	463.755	252.931	822.268	812.135	944.717	984.527	972.038	247.741	232.961	242.764	238.947	390.736	515.856	406.459	541.968	248.732	271.264	245.352	246.377
ILMN_1216871	Lcp1	3.75742	1.64084	1127.85	300.166	551.482	336.097	950.367	938.096	974.914	1512.39	1263.49	287.601	290.093	300.356	322.616	552.412	697.37	366.389	589.755	319.623	379.839	311.932	332.995
ILMN_2474858	Tnfaip2	3.75622	1.5662	669.305	178.186	302.727	193.287	513.967	596.991	559.993	924.345	751.226	173.108	182.253	178.273	179.11	281.162	329.024	244.305	356.416	185.536	188.873	204.875	193.865
ILMN_2517041	Uhrf1	3.75578	1.56934	911.189	242.61	357.132	227.568	961.029	879.202	1019.83	726.416	969.471	218.065	241.755	271.488	239.13	352.946	330.447	318.235	426.899	223.103	219.268	237.382	230.52
ILMN_2731949	Klf6	3.73968	1.44321	5082.11	1358.97	2244.66	1555.32	4171.83	4916.35	5274.37	5539.83	5508.15	1386.27	1329.2	1348.01	1372.38	2053.71	2258.67	2096.03	2570.23	1374.45	1839.3	1658.37	1349.16
ILMN_2692315	Dpep2	3.73362	1.28618	634.751	170.009	219.47	170.637	621.45	429.256	500.926	960.149	661.972	167.239	171.684	169.399	171.715	197.979	233.102	203.425	243.372	168.798	172.605	167.432	173.712
ILMN_1216764	Ier3	3.73159	1.16423	3306.85	886.179	1159.41	995.86	2464.54	3752.56	3658.36	3357.78	3301.02	970.293	798.296	825.165	950.961	1082.96	1143.98	1064.71	1345.99	996.867	983.035	1033.81	969.73
ILMN_1218525	Il18r1	3.72257	1.53363	616.385	165.58	247.195	161.183	414.426	636.2	422.531	644.506	964.263	170.223	157.452	168.975	165.671	258.73	224.634	232.086	273.329	158.272	164.732	160.5	161.229
ILMN_1244316	Hbb-b1	3.71704	1.86911	5296.57	1424.94	7773.49	4158.93	4347.71	4455.1	3562.77	5539.49	8577.8	1474.44	1297.5	1721.8	1206.03	3325.16	1506.7	17026.7	9235.39	9608.3	3478.69	2434.16	1114.56
ILMN_2672353	Dennd1c	3.71225	2.40279	871.629	234.798	600.058	249.734	869.215	719.316	790.46	966.337	1012.82	237.184	233.942	242.208	225.857	582.667	517.167	550.572	749.826	252.221	236.716	252.662	257.338
ILMN_1220813	Dtx3l	3.70629	1.46593	787.716	212.535	327.677	223.529	554.515	777.32	902.602	838.062	866.08	209.382	215.358	210.162	215.237	346.325	345.669	252.523	366.191	224.089	238.042	214.288	217.695
ILMN_2974611	Tapbpl	3.69387	1.80461	871.463	235.921	441.569	244.69	752.442	904.167	968.318	871.527	860.861	229.819	242.558	233.215	238.094	438.971	443.492	379.497	504.317	242.477	238.485	245.428	252.37
ILMN_2757125	Prc1	3.67778	1.67759	1133.95	308.324	446.901	266.396	1352.6	1153.01	1265.36	783.63	1115.14	294.149	319.228	325.136	294.783	443.587	468.709	333.199	542.111	273.179	260.58	267.037	264.787
ILMN_2675232	Klk8	3.67562	4.05559	1153.24	313.754	1425.54	351.501	1136.02	901.352	1313.17	1075.04	1340.62	294.74	308.754	329.036	322.487	1611.75	1532.57	565.107	1992.75	316.127	377.406	383.999	328.473
ILMN_1245924	Map3k8	3.67239	1.3845	843.345	229.645	333.64	240.982	627.165	792.729	913.431	861.67	1021.73	231.968	232.532	230.088	223.991	323.525	322.128	317.7	371.206	243.329	238.991	244.06	237.549
ILMN_2915232	Cotl1	3.66616	2.05015	5633.82	1536.71	3899.05	1901.84	5609.42	5089.77	6038.63	5692.33	5738.92	1670.83	1441	1463.95	1571.05	3310.59	3932.76	3036.65	5316.2	1878.46	2018.37	2019.6	1690.91
ILMN_1252481	Fosl2	3.65771	1.07536	1110.87	303.708	405.752	377.316	853.021	1175.8	1145.83	1038.95	1340.78	374.84	285.126	262.688	292.178	391.131	429.272	360.121	442.482	407.371	376.833	391.554	333.505
ILMN_2436369	2010004M13Rik	3.65726	1.19034	3737.66	1021.98	1321.11	1109.86	3678.73	2678.49	3551.57	4983.92	3795.58	1006.33	1052.33	1021.6	1007.68	1327.1	1178.86	1314.4	1464.09	1152.01	1104.84	1132.98	1049.63
ILMN_3139158	Trim21	3.65352	2.11565	1033.22	282.8	595.301	281.38	725.009	1077.17	1175.84	1059.73	1128.34	282.193	281.252	292.743	275.014	543.439	610.792	598.223	628.751	287.862	282.606	277.638	277.414
ILMN_2778289	Cxcl2	3.63821	1.01308	586.137	161.106	167.895	165.727	301.095	557.241	518.439	641.862	912.047	160.74	161.327	161.438	160.917	166.639	172.74	163.971	168.231	162.98	163.063	168.149	168.717
ILMN_3160659	Dok2	3.63504	1.19149	660.581	181.726	219.024	183.823	444.734	660.591	657.865	719.935	819.778	181.388	181.148	182.638	181.729	219.322	211.592	225.165	220.017	180.837	183.916	186.266	184.275
ILMN_2651076	Scotin	3.63001	3.13172	2812.38	774.758	2326.47	742.875	2447.7	2822.46	2926.88	3017.34	2847.5	752.583	733.401	789.48	823.568	2135.26	2471.98	1946.5	2752.15	748.004	740.408	790.253	692.836
ILMN_1236718	Hbb-b1	3.62697	1.6747	4487.15	1237.16	6890.13	4114.25	3914.81	3924.88	3427.72	4150.58	7017.77	1243.4	1177.4	1441.67	1086.17	3155.66	1267.12	15777.2	7360.53	9776.45	3278.81	2299.94	1101.82
ILMN_2509737	Trex1	3.62127	1.51822	990.619	273.556	435.636	286.938	665.609	892.06	1038.62	1176.11	1180.7	285.012	270.505	264.067	274.638	409.599	493.906	405.829	433.211	302.616	282.873	288.51	273.753
ILMN_1235934	Btk	3.61493	2.13205	764.296	211.427	489.554	229.617	683.931	617.42	767.518	942.97	809.639	219.916	207.422	207.791	210.581	497.696	546.902	380.491	533.128	218.881	244.521	226.117	228.949
ILMN_2776431	C1qa	3.61309	5.21938	952.467	263.616	1531.39	293.406	979.042	943.748	1113.85	712.023	1013.68	257.401	257.148	269.472	270.442	1411.7	1726.38	976.928	2010.56	274.902	313.257	310.842	274.621
ILMN_2633386	LOC100044190	3.60475	3.3486	1679.35	465.873	1623.44	484.812	1587.9	1391.49	2072.03	1672.07	1673.27	443.057	455.014	458.82	506.601	1443.17	1633.86	1480.48	1936.24	506.064	445.607	472.059	515.516
ILMN_2759309	Rnase6	3.60036	1.8565	643.744	178.8	328.212	176.791	588.015	564.947	680.007	674.586	711.166	174.012	180.471	185.482	175.234	312.283	276.391	352.901	371.271	174.085	178.548	178.113	176.418
ILMN_2771182	H2-Q8	3.60025	4.0576	631.615	175.436	728.013	179.42	567.292	537.853	665.708	726.22	661.005	172.883	175.259	175.333	178.271	703.103	935.53	512.38	761.038	181.458	181.868	176.155	178.197
ILMN_3001914	Nfkbia	3.59144	0.943308	1227.04	341.658	477.078	505.749	936.72	1282.05	1188.81	1230.86	1496.78	312.154	340.544	325.136	388.799	446.922	616.017	462.369	383.003	401.56	606.613	583.674	431.15
ILMN_1227951	Gcnt2	3.58071	1.84147	3260.14	910.472	1753.93	952.462	3035.24	3130.44	3427.11	3244.57	3463.35	992.972	749.21	874.808	1024.9	1559.53	1937.94	1649.17	1869.08	1062.96	874.195	965.052	907.641
ILMN_2670150	Oas2	3.5787	3.47228	614.936	171.832	639.803	184.26	408.475	583.179	696.552	708.17	678.301	170.387	169.603	174.223	173.116	574.608	559.309	636.688	788.608	182.563	193.389	181.464	179.626
ILMN_2645793	Aldh3b1	3.56668	1.7714	1544.4	433.009	740.424	417.988	1602.03	1369.33	1487.78	1739.04	1523.85	438.448	444.552	452.541	396.497	698.137	666.927	646.685	949.945	422.232	393.566	458.785	397.37
ILMN_2545963	Hbb-b1	3.55914	1.77019	2960.75	831.872	4639.99	2621.18	2540.94	2714.68	2107.42	2788.23	4652.47	864.123	756.037	973.714	733.614	1840	837.153	11150.3	4732.52	6392.19	1957.02	1409.37	726.158
ILMN_2913563	Crym	3.55756	1.67769	681.956	191.692	314.702	187.58	678.738	590.529	745.093	752.549	642.87	189.994	185.497	199.94	191.337	294.591	302.484	278.862	382.872	185.951	183.577	193.777	187.016
ILMN_1232925	BC042423	3.54878	1.775	652.451	183.852	334.237	188.303	564.987	571.773	625.995	767.508	731.993	182.428	181.394	188.315	183.272	318.814	324.537	309.341	384.255	183.185	186.879	196.727	186.42
ILMN_2422982	Synpo	3.54797	2.02558	1765.68	497.66	1122.85	554.337	1705.5	1846	2251.35	1253.32	1772.24	491.199	480.245	534.955	484.241	991.569	1068.16	1084.54	1347.15	517.717	542.048	612.178	545.406
ILMN_2649392	Fermt3	3.53938	1.71628	674.772	190.647	333.79	194.484	620.163	575.354	621.708	883.482	673.151	186.166	191.351	194.385	190.684	313.574	383.996	267.1	370.488	193.579	198.269	193.474	192.614
ILMN_1251390	Tbxas1	3.53552	2.55875	923.062	261.082	661.824	258.652	844.603	791.297	982.065	988.826	1008.52	234.857	282.965	273.949	252.559	563.633	581.11	523.488	979.064	236.663	239.308	294.774	263.862
ILMN_2710819	Csf1r	3.527	2.05268	2626.13	744.579	1533.77	747.203	2583.78	2062.85	2550.24	3166.34	2767.43	730.848	793.329	815.828	638.311	1468.06	1544.49	1275.45	1847.06	653.504	801.481	768.613	765.214
ILMN_2813830	Nt5e	3.52331	1.32149	1459.28	414.179	488.179	369.416	1123.78	1363.66	1554.87	1444.08	1810.02	443.184	401.989	403.958	407.587	483.845	456.183	541.562	471.126	374.326	357.282	378.52	367.535
ILMN_1229203	Hbb-b1	3.52019	1.82478	2909.63	826.555	4372.23	2396.03	2462.57	2607.45	2333.98	2700.86	4443.28	882.978	756.836	958.796	707.611	1794.22	752.226	10615.9	4326.58	5730.14	1801.93	1372.4	679.646
ILMN_1255648	Csf3r	3.51639	1.89375	963.148	273.903	567.502	299.671	1115.27	857.103	874.541	1019.4	949.432	270.444	273.911	278.311	272.946	605.436	548.791	447.659	668.122	277.418	323.581	325.976	271.709
ILMN_2730003	Ccdc86	3.51412	1.32537	2397.92	682.367	942.771	711.328	1850.53	2264.65	2357.41	2748.08	2768.92	686.062	669.082	693.039	681.283	934.832	1049.3	775.096	1011.86	688.654	761.265	713.366	682.029
ILMN_2701515	Lrrk1	3.46783	1.80486	887.21	255.84	479.518	265.681	858.72	819.318	928.195	955.595	874.222	277.272	239.844	253.439	252.805	462.72	426.197	444.254	584.901	260.857	267.185	283.416	251.267
ILMN_2602542	Lrmp	3.46237	2.27949	774.575	223.713	547.624	240.239	724.031	652.312	695.312	951.859	849.362	228.07	224.593	226.174	216.014	511.843	525.533	518.722	634.396	242.477	232.627	248.243	237.609
ILMN_1223041	Abi3	3.45312	2.69848	1045.66	302.817	887.246	328.795	1186.92	1049.02	1237.01	865.289	890.069	306.787	306.241	294.978	303.262	805.059	840.767	750.097	1153.06	313.435	334.334	362.922	304.488
ILMN_3154419	P2ry14	3.45105	1.48908	1239.81	359.255	507.407	340.752	1059.82	1172.04	1458.52	1296.56	1212.08	390.967	322.537	357.59	365.925	432.947	524.91	556.593	515.18	338.548	325.794	352.822	345.843
ILMN_1256633	LOC100045567	3.43529	1.50354	2577.39	750.27	1124.27	747.748	2408.25	2338.83	2688.72	2695.91	2755.25	777.785	751.751	767.859	703.687	936.996	1225.62	988.457	1345.99	770.287	769.781	720.525	730.398
ILMN_2784580	Cd3e	3.4334	2.18924	679.218	197.827	427.613	195.325	523.603	768.996	579.849	635.808	887.836	201.191	195.726	203.351	191.04	438.09	419.289	402.304	450.77	185.19	199.096	193.853	203.163
ILMN_2936165	Bcl2a1c	3.43154	1.73725	605.436	176.432	311.608	179.368	492.546	627.131	635.544	532.202	739.755	174.069	179.297	177.068	175.296	268.198	274.879	277.944	425.409	176.218	184.052	180.547	176.655
ILMN_1229193	Msn	3.42521	1.58288	897.727	262.094	482.609	304.894	720.2	866.446	941.702	961.373	998.916	270.851	265.976	250.265	261.284	454.565	517.581	393.959	564.331	292.411	338.938	304.467	283.759
ILMN_2668696	Il13ra1	3.42307	1.59202	1040.03	303.829	499.801	313.941	856.654	972.311	1047.11	1210.28	1113.79	313.17	295.715	309.804	296.628	485.372	529.486	454.422	529.926	303.341	336.425	297.175	318.822
ILMN_1215092	C4a	3.42073	2.45593	10972.3	3207.61	17718.5	7214.57	10849.1	11834.4	12247	8987.92	10943.3	3293.09	3446.64	3105.85	2984.84	17569.8	21128.8	14649.4	17526	5210.44	8882.3	8327.72	6437.82
ILMN_2589790	Stat3	3.41953	1.34246	2483.33	726.22	1106.5	824.229	1787.52	2709.88	2521.56	2493.23	2904.46	676.37	766.216	710.772	751.522	1011	1056.26	1002.2	1356.53	854.972	894.752	798.668	748.525
ILMN_1222039	Dhx58	3.41199	2.49307	633.298	185.61	475.69	190.805	442.232	589.467	673.913	767.178	693.7	192.154	179.173	186.653	184.459	398.12	522.211	411.255	571.173	188.86	195.519	191.884	186.956
ILMN_2678211	Ciita	3.41063	1.43945	556.772	163.246	235.969	163.93	431.131	503.426	565.162	714.703	569.44	166.049	162.941	164.229	159.765	231.769	227.361	216.629	268.116	164.074	164.359	164.176	163.111
ILMN_2651137	Lck	3.40363	2.01909	723.984	212.709	420.491	208.258	594.171	784.979	637.123	655.611	948.036	221.206	204.757	219.65	205.223	441.21	384.753	379.807	476.194	207.381	197.376	212.557	215.716
ILMN_2736197	2610307O08Rik	3.39945	1.48849	755.005	222.096	340.132	228.509	817.246	697.218	739.831	771.468	749.262	214.535	228.007	216.425	229.417	326.013	333.718	313.247	387.553	224.23	233.003	226.343	230.46
ILMN_3084954	Tes	3.39678	1.72787	1739.27	512.035	834.359	482.884	1339.34	1870.39	1736.09	1601.76	2148.76	523.285	520.275	468.741	535.839	756.117	826.852	736.945	1017.52	460.161	469.848	536.565	464.96
ILMN_1236889	Selp	3.39411	1.01887	586.738	172.869	174.609	171.376	619.118	655.705	552.084	484.054	622.729	178.202	170.096	174.289	168.89	170.627	171.845	173.478	182.485	167.633	170.781	172.556	174.532
ILMN_1227282	Soat2	3.39039	1.48322	556.777	164.222	251.062	169.268	503.975	437.412	455.764	800.127	586.606	166.409	162.635	165.493	162.351	246.637	243.052	231.815	282.743	169.072	166.679	172.772	168.548
ILMN_2716783	9030025P20Rik	3.38894	1.5841	2217.32	654.28	1065.37	672.541	1838.26	2390.33	2721.78	1724.44	2411.77	649.316	623.955	742.327	601.524	1029.4	1205.52	843.745	1182.82	686.619	670.312	695.538	637.694
ILMN_2806180	Csf3r	3.38889	1.91275	750.303	221.401	498.647	260.697	781.675	694.054	620.571	846.412	808.801	216.048	221.186	222.513	225.857	552.341	551.101	372.497	518.647	257.999	279.875	262.135	242.779
ILMN_1218592	Tes	3.38103	1.74514	1682.95	497.763	801.596	459.331	1293.83	1809.28	1752.34	1444.23	2115.07	512.753	489.019	482.332	506.949	694.878	772.465	755.985	983.056	410.802	452.628	537.058	436.838
ILMN_2919411	Osm	3.3742	2.19702	595.53	176.495	396.684	180.556	403.658	647.35	590.338	600.245	736.061	173.616	174.676	177.386	180.303	309.157	428.748	297.352	551.48	184.844	182.485	178.416	176.477
ILMN_1230708	Clec4a1	3.37177	1.25262	577.291	171.213	209.887	167.558	613.974	395.826	463.708	880.794	532.152	172.266	173.231	171.82	167.535	187.459	193.599	240.723	217.766	169.278	166.489	171.137	163.327
ILMN_2696492	Phf11	3.36856	3.24882	576.952	171.275	554.966	170.821	460.959	569.009	792.704	470.059	592.028	171.543	168.532	170.1	174.926	467.808	467.298	491.604	793.154	169.827	172.946	166.155	174.356
ILMN_2640346	P2ry13	3.36342	1.97162	1594.82	474.168	1026.59	520.685	1720.75	1269.72	1605.02	1778.66	1599.97	434.916	502.393	537.046	422.315	974.365	1157.7	799.933	1174.36	507.738	533.464	517.484	524.053
ILMN_3115796	Cd40	3.35622	1.81257	771.423	229.849	439.999	242.749	655.493	818.811	796.565	789.853	796.396	236.048	227.275	225.747	230.324	420.359	352.657	417.393	569.588	248.02	232.501	247.634	242.84
ILMN_1227086	Pik3cg	3.34966	1.95286	719.103	214.68	436.004	223.265	661.318	617.749	678.682	821.728	816.041	214.311	221.064	217.763	205.58	400.369	410.544	401.612	531.491	226.909	223.658	223.176	219.315
ILMN_2619107	Lgals1	3.34702	2.16494	3866.39	1155.17	2556.06	1180.66	4459.27	3494.71	4056.41	3351.94	3969.6	1246.71	1071.36	1095.5	1207.11	1969.52	2870.94	1974.8	3408.96	1106.42	1217.24	1254.24	1144.74
ILMN_1246861	Ctss	3.34675	7.58579	1409.62	421.191	2631.99	346.964	1378.97	1084.8	1154.39	1839.36	1590.58	450.84	429.978	403.622	400.323	2090.22	2336.12	2025.46	4076.18	317.729	309.013	360.473	400.639
ILMN_3152792	Pira11	3.34356	1.19709	561.344	167.888	201.88	168.642	444.127	374.281	424.803	997.635	565.872	169.303	167.15	166.816	168.284	193.482	221.658	184.257	208.123	166.4	172.062	165.405	170.702
ILMN_2463180	Tnc	3.33776	1.277	889.326	266.444	314.383	246.188	904.08	750.528	1065.12	678.22	1048.68	266.954	285.126	268.025	245.672	330.569	317.802	246.407	362.752	247.807	243.437	253.043	240.466
ILMN_2656748	Darc	3.32041	0.839898	3490.03	1051.09	1044.83	1244	3215.62	3550.97	3193.75	3600.6	3889.22	1165.2	1003.21	994.238	1041.7	1027.12	1095.8	1174.54	881.865	1329.34	1218.32	1148.36	1279.98
ILMN_2685157	Abcc3	3.31934	2.98039	709.594	213.775	699.645	234.75	976.371	512.192	654.872	769.818	634.715	207.645	222.28	211.135	214.042	628.714	741.069	443.547	985.249	237.938	241.592	239.732	219.736
ILMN_2984332	Hal	3.3146	2.98873	573.184	172.927	505.975	169.295	533.27	357.758	441.774	909.279	623.838	171.876	176.539	169.61	173.682	368.95	551.101	355.528	748.323	171.268	164.545	166.598	174.767
ILMN_2687745	Pnpla2	3.30744	1.30065	3060.55	925.353	1476.79	1135.42	2439.74	2703.58	2722.18	3999.7	3437.55	970.293	865.572	866.807	998.741	1276.99	1723.32	1416.69	1490.13	1039.83	1276.45	1217.85	1007.55
ILMN_2630946	Aprt	3.29875	1.62858	3511.57	1064.52	1969.05	1209.06	3294.93	3249.83	3341.13	3771.81	3900.16	1146.83	1075.43	1031.54	1004.27	1720.9	1997.9	1790.99	2366.43	1205.52	1196.01	1245.11	1189.6
ILMN_3138222	9030025P20Rik	3.29874	1.50329	1628.37	493.633	885.481	589.028	1346.18	1800.2	1993.58	1268.56	1733.31	477.883	497.883	504.82	493.944	866.881	1093.52	698.736	882.789	575.416	631.026	579.79	569.882
ILMN_2718843	4632417K18Rik	3.29447	1.80274	805.438	244.482	423.529	234.936	816.177	793.488	937.411	745.183	734.931	248.085	246.639	254.872	228.33	396.271	374.893	374.91	548.043	240.703	227.941	239.732	231.367
ILMN_2821460	Ptpn18	3.29238	1.94069	689.475	209.415	412.714	212.663	693.756	685.237	694.958	710.259	663.164	206.692	205.363	215.026	210.581	373.551	365.811	379.932	531.562	210.181	209.623	218.128	212.722
ILMN_2742849	Mcm5	3.28926	1.30789	1013.31	308.066	401.033	306.627	989.394	981.935	1143.31	826.724	1125.18	320.295	306.435	309.225	296.309	415.538	405.841	339.111	443.644	301.094	300.707	307.342	317.366
ILMN_2732576	Pml	3.28309	1.88554	1168.99	356.064	724.498	384.238	879.556	1084.37	1385.1	1145.07	1350.87	355.525	369.704	352.652	346.375	702.51	727.437	677.846	790.198	366.199	391.908	397.767	381.08
ILMN_1223244	Hbb-b1	3.27842	1.96777	3652.89	1114.22	5823.25	2959.31	3065.82	3162.92	2710.52	3414.88	5910.32	1139.65	1088.24	1270.14	958.866	2450.53	1106.2	13495.3	6241	6974.59	2332.46	1673.58	856.607
ILMN_2712151	1810033B17Rik	3.2776	1.04303	632.962	193.118	207.459	198.899	532.876	553.84	534.615	859.727	683.753	189.025	196.758	191.201	195.487	206.036	208.949	199.929	214.922	201.863	194.811	200.351	198.572
ILMN_2781030	Napsa	3.26879	1.35441	573.244	175.369	238.268	175.921	467.547	462.101	496.966	779.199	660.409	173.051	176.285	176.108	176.031	232.371	205.034	270.112	245.556	175.048	177.436	173.715	177.485
ILMN_2777491	Fhod1	3.26393	1.61843	1076.35	329.772	562.875	347.791	1022.68	903.997	970.333	1241.76	1242.99	363.537	305.147	333.856	316.548	533.219	580.756	515.946	621.578	332.253	373.334	358.184	327.392
ILMN_3119014	Elk3	3.25913	1.85446	1486	455.95	892.637	481.346	1461.67	1460.49	1590.81	1471.94	1445.08	495.114	459.675	422.946	446.065	921.784	803.096	735.897	1109.77	496.41	444.132	490.653	494.188
ILMN_1241367	Gpx1	3.24867	1.57411	9591.52	2952.45	4727.84	3003.49	10144.4	8431.14	10369.4	9708.8	9303.9	2790.91	2933.34	3174.11	2911.44	4676.25	5294.75	3642.1	5298.28	2880.92	3236.9	3185.7	2710.46
ILMN_2437513	LOC100047963	3.24118	2.60228	1010.42	311.745	733.502	281.869	658.162	923.468	951.846	1213.22	1305.41	308.276	320.719	306.457	311.529	704.587	677.027	720.066	832.33	265.435	254.867	298.338	308.835
ILMN_2615380	A530050D06Rik	3.24032	1.55972	831.128	256.496	483.478	309.977	927.575	896.919	884.702	714.376	732.068	266.199	257.523	258.243	244.018	433.285	406.227	624.94	469.462	307.622	312.777	333.882	285.629
ILMN_2740902	Mki67	3.23909	1.37958	612.113	188.977	245.326	177.826	694.894	529.087	616.726	601.265	618.593	183.005	189.524	199.453	183.925	237.491	258.492	210.993	274.329	185.882	176.117	173.715	175.591
ILMN_2820893	Selplg	3.2321	1.4832	1885.47	583.357	1078.03	726.829	1950.81	1845.18	1985.56	1583.53	2062.28	603.441	544.262	631.164	554.563	1023.13	1044.85	975.834	1268.31	694.451	788.659	759.887	664.321
ILMN_1250704	Rcsd1	3.23001	1.49355	1407.76	435.838	759.976	508.838	1405.98	1161.38	1315.34	1578.58	1577.51	440.404	414.124	427.408	461.415	686.592	680.083	848.452	824.777	467.33	518.545	591.451	458.024
ILMN_1216452	Hbb-b1	3.22569	1.91109	2797.13	867.141	4666.38	2441.74	2401.01	2371.82	2078.91	2600.77	4533.13	918.962	829.847	997.515	722.238	1852.02	714.872	11054.6	5044.09	5882.93	1795.62	1362.03	726.369
ILMN_1244612	Galntl2	3.22543	1.13761	820.213	254.296	331.405	291.317	804.335	891.549	1157.65	582.499	665.026	202.82	255.214	283.129	276.018	280.57	267.821	451.843	325.386	228.249	328.289	339.373	269.358
ILMN_1229041	Pira2	3.22417	1.20622	545.905	169.316	204.309	169.379	423.244	388.781	425.29	896.806	595.403	171.932	168.82	167.759	168.756	195.188	219.929	184.781	217.337	174.223	168.735	167.626	166.933
ILMN_2842338	Tbc1d10c	3.22218	1.70826	785.475	243.771	417.513	244.409	632.643	826.423	673.913	732.84	1061.56	256.651	232.9	256.058	229.477	403.417	364.141	461.722	440.774	259.07	238.548	239.126	240.892
ILMN_2700689	Ibrdc3	3.20889	1.32497	2565.34	799.446	1152.02	869.468	1733.22	2394.14	2685.31	2923.63	3090.39	828.406	751.823	794.059	823.494	1156.18	1234.13	923.284	1294.5	902.151	848.267	895.973	831.482
ILMN_1219335	Igfbp3	3.20134	1.33605	939.407	293.442	355.074	265.765	955.03	729.093	678.152	1217.01	1117.74	306.251	269.183	278.754	319.579	288.117	336.285	453.132	342.764	258.999	254.156	271.871	278.035
ILMN_2656504	Retnlg	3.20068	1.19174	552.458	172.606	218.651	183.473	362.842	665.812	395.361	578.885	759.388	174.923	170.026	175.786	169.691	192.597	178.894	223.82	279.294	204.097	175.909	185.505	168.38
ILMN_2458765	Ahnak	3.1963	2.51991	5093.04	1593.42	3385.23	1343.39	5080.38	4349.76	5275.97	5495.51	5263.56	1798.21	1153.01	1809.68	1612.76	2751.64	3135.64	4334.98	3318.66	1221.04	1420.89	1434.49	1297.16
ILMN_2495446	0610037M15Rik	3.19045	4.01572	563.689	176.68	722.558	179.932	497.904	465.62	548.136	690.7	616.084	178.434	176.093	175.008	177.186	660.793	1052.51	482.126	694.807	187.336	180.144	173.934	178.316
ILMN_1214255	Cd200	3.18896	1.14947	766.782	240.449	265.024	230.561	689.37	604.856	692.125	975.257	872.301	232.817	229.29	254.997	244.691	250.585	254.834	283.93	270.746	242.903	231.186	213.761	234.394
ILMN_1213954	Sgk1	3.18803	1.21799	15764.2	4944.8	12599.3	10344.3	14653.1	14367.7	16607.7	16308.8	16883.6	3562.25	3195.5	3758.2	9263.25	10573.2	13239.2	14423.3	12161.6	8624.5	10210.7	14135.6	8406.49
ILMN_1234487	Angpt2	3.18438	1.5583	1143.87	359.212	432.574	277.594	858.472	1104.25	1315.63	955.323	1485.67	385.394	278.083	345.495	427.876	299.722	313.33	615.742	501.503	286.058	264.628	272.563	287.126
ILMN_2862706	H2-Q5	3.17107	1.51384	1025.97	323.54	586.672	387.538	822.679	950.86	1061.42	1187.79	1107.08	319.695	329.89	322.475	322.099	474.913	733.032	581.526	557.217	414.459	376.476	405.028	354.189
ILMN_2866276	Csf2ra	3.17062	2.30611	1468.2	463.064	1075.12	466.207	1185.48	1334.46	1315.63	1871.76	1633.68	452.488	460.909	498.529	440.33	936.146	1321.51	828.936	1213.9	462.952	485.375	463.071	453.43
ILMN_2693940	Psmb8	3.16444	1.75225	574	181.391	336.444	192.007	489.213	532.461	671.882	553.715	622.729	178.318	182.437	183.257	181.551	321.663	349.673	284.508	389.933	191.288	193.389	191.808	191.542
ILMN_2696491	Phf11	3.16199	2.97874	538.515	170.309	519.761	174.491	405.138	528.926	732.169	491.673	534.67	170.496	169.106	169.47	172.163	428.291	464.076	429.855	756.822	175.048	174.663	171.418	176.832
ILMN_2677876	Arhgap4	3.15731	1.69154	1060.24	335.805	637.227	376.713	1111.39	1019.74	1113.94	1019.05	1037.08	330.763	353.032	338.426	321	622.08	603.506	588.884	734.44	386.474	395.37	391.633	333.377
ILMN_1249776	Insl3	3.15422	2.12839	981.423	311.146	687.425	322.98	933.726	838.191	865.569	1122.68	1146.95	319.036	312.755	298.049	314.745	652.568	656.852	675.775	764.505	333.716	319.373	312.01	326.819
ILMN_2718266	Fkbp5	3.13822	1.16928	1116.46	355.763	438.515	375.03	971.367	995.785	1139.96	1183.38	1291.82	354.06	339.365	345.101	384.525	382.084	426.001	593.551	352.426	377.063	363.088	417.265	342.704
ILMN_2951592	H2-Q8	3.126	4.25591	586.122	187.499	806.321	189.459	540.757	457.964	641.16	670.954	619.774	184.214	184.58	183.876	197.325	748.029	1044.54	590.912	841.805	195.595	190.585	175.409	196.248
ILMN_3124528	Hvcn1	3.12145	3.05266	577.176	184.906	597.952	195.879	522.583	528.926	528.048	675.754	630.568	182.428	184.09	186.098	187.009	547.068	659.604	483.561	701.576	191.774	197.504	204.423	189.815
ILMN_1215807	Glipr1	3.10425	4.0849	754.558	243.072	1083.93	265.352	816.753	703.799	837.357	665.769	749.111	238.492	244.102	255.371	234.323	876.215	1136.61	812.607	1510.3	256.928	268.367	275.637	260.474
ILMN_1251541	LOC385699	3.08758	3.87486	7231.75	2342.2	8304.92	2143.28	7145.01	5762.32	6272.22	8992.42	7986.77	2300.45	2182.52	2300.85	2585	7861.42	8354.99	6940.47	10062.8	1776.5	1953.44	2626.97	2216.21
ILMN_2789900	Cd177	3.0873	1.08927	517.765	167.708	188.952	173.467	358.477	422.513	417.593	746.629	643.612	164.926	168.963	169.681	167.262	183.191	167.603	192.997	212.018	188.514	166.933	171.984	166.436
ILMN_2703267	Nes	3.08696	1.09479	750.191	243.019	273.587	249.899	619.037	683.159	1061.89	544.249	842.625	250.207	230.696	253.75	237.424	271.286	269.575	276.682	276.807	247.949	250.48	263.436	237.731
ILMN_1222917	Ptpn1	3.08509	1.85253	1357.15	439.907	689.973	372.448	1142.18	1209.84	1092.42	1773.11	1568.22	425.542	459.469	456.635	417.982	655.503	628.286	553.514	922.59	358.088	339.427	389.087	403.191
ILMN_3003130	Rarres2	3.07837	1.88178	1194.14	387.914	696.719	370.244	1406.07	846.158	1323.93	1270.18	1124.39	444.764	295.331	424.365	387.195	559.984	697.662	764.197	765.032	348.893	370.98	382.489	378.612
ILMN_1260456	Hsd3b7	3.07494	1.99459	3397.95	1105.05	2387.24	1196.86	3242.86	3134.82	3447.81	3879.71	3284.57	1107.79	1116.27	1087.91	1108.23	2265.08	2430.81	1994.25	2858.83	1069.65	1245.98	1308.79	1163.02
ILMN_1242465	LOC231368	3.07304	1.78117	6630.11	2157.51	3687.26	2070.14	5798.57	5237.74	5993.62	8316.57	7804.07	2287.08	1939.7	2260.11	2143.14	3323.77	4292.62	3404.88	3727.78	1784.12	2064.67	2142.11	2289.66
ILMN_2672626	Myh9	3.07234	1.56691	2003.15	651.994	1073.91	685.369	1745.16	2030.44	2162.56	1978.97	2098.59	691.149	676.623	594.777	645.427	893.466	1194.26	966.293	1241.63	680.359	643.346	757.432	660.339
ILMN_1255581	LOC630936	3.06446	1.5092	3669.28	1197.36	1530.13	1013.87	3622.72	3275.91	3577.89	3665.02	4204.85	1232.35	1135.49	1235.24	1186.37	1369.47	1984.82	1136.3	1629.94	959.651	1180.91	982.46	932.457
ILMN_3059557	Naip5	3.06397	2.03032	578.641	188.853	411.289	202.574	530.673	461.632	565.162	720.982	614.756	184.502	190.255	191.692	188.965	367.915	445.28	320.737	511.225	200.26	212.225	202.991	194.818
ILMN_2499400	Vamp8	3.06127	1.74665	955.035	311.973	587.188	336.18	855.911	797.366	890.058	1151.4	1080.43	338.439	286.143	322.475	300.835	526.356	697.443	508.488	616.463	313.144	360.749	342.671	328.155
ILMN_2693991	Gpr65	3.05966	2.6125	575.41	188.063	520.894	199.385	563.716	481.093	575.091	587.133	670.019	189.88	183.784	190.158	188.432	439.31	442.236	442.649	759.381	192.468	199.666	206.834	198.572
ILMN_3160218	Amica1	3.05819	1.25266	567.077	185.429	233.971	186.78	438.524	556.917	553.887	617.825	668.23	186.911	183.539	179.216	192.048	223.247	234.296	223.39	254.953	192.329	185.874	190.898	178.019
ILMN_2675337	H2-Q6	3.05567	2.80468	583.23	190.868	559.902	199.632	525.015	451.737	585.047	730.217	624.133	189.937	191.838	187.515	194.182	542.87	685.983	437.202	573.553	216.281	190.913	192.641	198.691
ILMN_2480463	Trim25	3.05445	2.66983	948.112	310.404	807.921	302.612	726.721	968.876	1089.92	876.024	1079.02	329.074	283.346	326.89	302.303	738.235	768.083	705.326	1020.04	301.891	291.181	307.342	310.034
ILMN_2646052	C4a	3.05156	2.52736	8605.51	2820.03	13035.9	5157.91	9000.91	8397.01	9188.62	7853.41	8587.58	2496.43	3029.96	2604.91	3148.83	13770.3	12141.9	12501.2	13730.4	3939.94	5881.46	6132.6	4677.67
ILMN_2737463	Ccdc88b	3.05004	1.79668	751.932	246.532	456.144	253.881	577.72	609.78	573.448	903.546	1095.17	255.498	250.858	243.382	236.389	377.908	401.028	463.923	581.717	244.75	232.752	260.298	277.724
ILMN_1255462	Hbb-b1	3.0469	1.73472	1925.98	632.113	3056.36	1761.87	1708.38	1766.82	1427.8	1772.51	2954.39	659.763	596.165	721.275	551.248	1182.52	567.966	7219.83	3255.13	4260.17	1218.32	1018.49	550.522
ILMN_2756678	LOC676389	3.04416	2.02265	566.821	186.199	395.76	195.664	516.079	454.07	537.434	732.512	594.009	182.716	188.732	187.823	185.526	359.54	398.022	324.678	500.8	192.676	207.261	194.155	188.564
ILMN_2564205	Pik3cg	3.04343	1.79849	655.976	215.538	422.564	234.954	603.141	597.4	660.067	703.601	715.671	209.606	218.331	233.092	201.123	403.683	417.47	369.286	499.817	235.105	235.896	239.505	229.312
ILMN_1244821	Fgr	3.04296	1.25808	512.606	168.456	210.028	166.943	444.734	434.407	399.59	712.089	572.209	168.821	170.026	168.405	166.573	205.337	211.319	196.233	227.221	170.17	168.8	165.095	163.706
ILMN_2792601	P2ry5	3.04024	2.53844	1754.95	577.239	1440.27	567.385	1681.91	1612.21	1661.09	1981.75	1837.77	557.858	544.402	613.153	593.544	1050.35	1638.92	999.202	2072.62	512.763	586.838	594.431	575.507
ILMN_2795412	Tmem176a	3.03688	1.89909	1002.94	330.255	621.188	327.098	1225.08	905.447	955.23	949.212	979.742	353.206	308.818	333.595	325.399	552.412	649.908	585.169	697.261	311.181	332.247	333.882	331.083
ILMN_2657175	Anxa2	3.03393	1.72392	10584.8	3488.8	5712.42	3313.61	9194.65	9951.12	11401.7	10685.5	11690.9	3841.18	3127.69	3348.66	3637.67	5028.97	5102.68	4790.17	7927.85	3450.05	2993.07	3416.26	3395.08
ILMN_2621643	Col4a1	3.03279	1.10679	2572.67	848.284	890.608	804.679	2689.56	2418.72	2943.27	2132.37	2679.42	891.941	863.436	807.011	830.747	665.5	820.996	853.449	1222.49	764.433	890.749	793.482	770.051
ILMN_3162337	Tlr6	3.03175	1.52814	650.207	214.466	343.549	224.814	569.916	546.079	642.477	753.339	739.227	214.983	208.633	223.428	210.819	337.977	320.664	309.991	405.563	220.146	228.751	225.211	225.149
ILMN_2747060	Coro1a	3.02337	1.25094	810.636	268.123	340.426	272.136	668.363	683.907	716.514	1052.71	931.686	263.067	261.211	279.958	268.256	344.739	334.791	306.391	375.781	269.376	272.253	275.022	271.895
ILMN_2737903	Fgd2	3.02133	1.50364	754.323	249.666	412.756	274.505	807.541	665.894	845.214	722.029	730.938	260.347	251.79	249.954	236.572	402.158	401.732	405.199	441.935	266.223	289.501	289.128	253.166
ILMN_1216972	Clec4e	3.01884	1.04322	509.692	168.837	177.692	170.33	357.335	428.718	399.829	680.168	682.408	173.22	161.327	168.19	172.609	178.319	179.773	176.189	176.487	173.604	165.858	170.927	170.931
ILMN_2602938	Smpdl3b	3.0185	1.0586	1290.01	427.369	453.13	428.047	882.205	1424.18	1241.23	1458.83	1443.61	430.131	416.489	448.861	413.995	492.466	420.199	502.827	397.029	435.491	412.549	443.292	420.857
ILMN_3148489	Furin	3.01171	1.85786	4155.68	1379.84	2526.7	1360.01	3273.14	3937.79	3985.21	4778.84	4803.43	1439.56	1366.54	1401.33	1311.94	2150.43	2539.27	2089.27	3327.83	1408.31	1249.88	1394.86	1386.99
ILMN_2601215	Cyp7b1	3.01124	1.06579	2963.22	984.05	948.352	889.809	3163.65	2777.1	3062.97	2814.22	2998.14	1126.01	899.156	937.463	973.57	896.921	841.822	1089.36	965.307	954.725	792.852	892.02	919.638
ILMN_1228235	Ctse	3.0102	4.69489	583.07	193.698	1018.86	217.015	601.698	503.267	544.878	601.074	664.43	191.814	198.699	193.712	190.566	926.259	1151.59	785.948	1211.64	202.282	227.133	229.211	209.432
ILMN_2752966	Tlr4	3.00624	1.29006	541.151	180.009	236.51	183.332	444.886	553.597	493.097	646.118	568.056	183.062	176.157	180.217	180.6	244.728	236.555	213.786	250.971	187.059	183.78	186.19	176.3
ILMN_1233064	Cdk2	2.99829	1.6807	1548.69	516.525	768.562	457.288	1626.4	1358.52	1534	1627.61	1596.92	517.337	513.238	505.65	529.875	703.993	676.954	742.188	951.113	502.717	425.688	462.586	438.162
ILMN_1228867	A130082M07Rik	2.99742	1.9235	681.963	227.517	478.505	248.768	590.333	693.888	596.333	633.492	895.77	238.321	228.679	221.66	221.406	446.853	562.403	415.113	489.653	259.927	256.94	235.488	242.718
ILMN_2752873	Lgals9	2.99214	2.41568	785.656	262.574	638.319	264.239	671.928	742.902	782.117	883.886	847.448	258.902	258.897	273.507	258.988	565.71	755.334	514.624	717.607	264.361	264.236	259.993	268.368
ILMN_2722732	Srgn	2.98926	1.93638	612.073	204.757	344.04	177.672	336.708	513.63	475.183	836.994	897.851	208.318	196.09	202.012	212.609	279.33	324.125	349.731	422.974	174.154	174.112	178.264	184.156
ILMN_1246056	Gngt2	2.98543	2.84174	639.288	214.136	686.433	241.554	763.323	541.802	680.36	646.828	564.126	212.071	217.906	215.391	211.177	526.003	793.834	498.03	927.865	223.032	251.704	270.182	221.298
ILMN_2658461	Mustn1	2.97957	1.10011	632.117	212.15	230.927	209.912	692.538	640.74	627.308	595.338	604.663	223.06	197.001	202.925	225.616	211.504	213.497	286.474	212.233	209.41	207.448	206.834	215.956
ILMN_1230302	Napsa	2.97937	1.24808	522.479	175.366	220.517	176.684	390.693	421.673	440.873	761.111	598.047	178.145	172.764	171.684	178.871	217.446	209.862	226.835	227.924	177.114	170.514	176.98	182.129
ILMN_1239055	Xdh	2.97424	1.82313	565.025	189.973	392.72	215.41	340.07	596.746	647.045	501.961	739.302	192.325	178.302	183.567	205.699	410.199	504.577	299.751	356.352	227.967	205.14	213.234	215.297
ILMN_1250421	Mmp12	2.9728	7.22213	509.376	171.345	1233.88	170.847	454.468	378.874	506.412	595.911	611.217	171.765	167.589	172.158	173.869	911.381	1207.76	532.246	2284.12	169.552	166.236	171.771	175.827
ILMN_2649067	Irf1	2.9709	1.26694	519.49	174.86	220.877	174.339	351.856	507.088	480.108	605.798	652.599	173.503	173.958	176.621	175.357	221.309	233.818	195.455	232.925	172.573	173.974	173.206	177.603
ILMN_1238215	Ctgf	2.96774	1.39148	1316.51	443.607	505.827	363.517	680.766	1057.16	1228.3	1477.78	2138.54	453.819	347.765	454.519	518.324	417.144	417.47	766.937	421.758	339.794	353.046	389.166	372.064
ILMN_1235499	Pros1	2.95447	1.9722	2029.03	686.765	1470.54	745.631	2089.4	1904.66	2363.57	1749.38	2038.14	776.156	639.865	680.574	650.463	1473.34	1567.04	1141.08	1700.68	734.68	742.923	758.025	746.895
ILMN_2744398	Ostf1	2.94211	1.436	2033.18	691.061	1072.43	746.822	1701.76	1849.18	1967.17	2254.71	2393.06	693.962	666.068	698.275	705.94	990.712	1296.69	815.727	1186.6	740.432	759.295	752.355	735.208
ILMN_2959191	Inpp5d	2.94166	1.71923	622.514	211.62	415.807	241.856	633.61	524.753	598.594	649.926	705.688	207.645	214.812	218.919	205.104	392.316	436.232	362.515	472.166	250.084	238.295	247.558	231.488
ILMN_2863965	Pfn1	2.93979	1.67104	3696.38	1257.36	2152.67	1288.22	3147.31	3205.06	3385.02	4515.19	4229.31	1231.84	1227.78	1344.17	1225.65	2078.59	2859.22	1640.78	2032.09	1050.65	1478.9	1318.4	1304.92
ILMN_2685392	Ccr5	2.93457	1.15369	630.9	214.989	237.487	205.85	575.17	591.428	707.812	667.842	612.249	209.83	222.524	224.282	203.321	227.355	244.24	218.238	260.115	204.516	209.375	198.162	211.346
ILMN_1257965	Ldha	2.92609	1.51018	6228.84	2128.72	3156.9	2090.42	5044.34	5777.35	6465.97	6657.15	7199.36	2181.52	1971.1	2092.85	2269.43	3279.42	3080.15	2547.87	3720.18	1945.46	2052.64	2117.13	2246.43
ILMN_2446559	Tnfrsf4	2.92518	1.59948	712.192	243.47	393.224	245.845	575.569	753.799	778.442	591.137	862.012	241.511	250.113	246.231	236.025	383.261	400.452	362.76	426.425	260.428	233.129	250.756	239.067
ILMN_2608719	Clec5a	2.92454	1.26083	516.049	176.455	217.971	172.878	343.936	471.968	469.521	671.278	623.542	177.278	173.826	176.685	178.031	223.516	225.463	194.005	228.898	173.604	177.297	168.412	172.199
ILMN_1257142	Sepx1	2.92427	1.8682	2490.75	851.751	1623.49	869.015	2184.47	2135.8	2158.13	3245.22	2730.12	824.441	863.731	793.041	925.789	1375.84	1675.15	1373.19	2069.8	826.891	804.65	961.245	883.272
ILMN_1255834	Stk17b	2.92257	1.72699	951.609	325.607	537.601	311.295	981.378	962.352	945.722	933.888	934.706	325.642	348.883	308.001	319.902	503.499	504.439	552.711	589.755	331.01	291.652	298.493	324.024
ILMN_2964185	H2-M2	2.91214	15.2949	482.305	165.619	2588.01	169.208	525.487	419.381	415.493	484.054	567.109	165.078	163.323	168.262	165.81	3274.23	2564.78	1558.84	2954.2	167.564	164.67	171.7	172.896
ILMN_1218380	Hist2h2ac	2.90977	1.55418	5198.96	1786.72	2347.36	1510.36	4861.63	5548.49	5468.42	4483.52	5632.72	1842.93	1766.88	1744.93	1792.16	2286.17	2241.83	2138.33	2723.12	1413.58	1510.12	1647.18	1470.55
ILMN_1213824	LOC100039742	2.90391	2.65465	502.53	173.053	475.449	179.1	471.157	481.093	483.871	574.327	502.202	174.752	172.429	174.223	170.808	471.116	459.255	419.803	551.624	179.457	181.731	180.624	174.591
ILMN_1245994	Flna	2.90027	1.29681	906.139	312.432	425.627	328.211	713.195	750.78	919.535	998.729	1148.46	303.812	312.497	327.28	306.141	341.005	442.103	402.807	516.594	326.626	332.525	360.315	293.377
ILMN_1256824	Gpr171	2.89948	1.33135	488.97	168.641	224.263	168.448	377.778	568.277	518.609	429.56	550.627	171.598	169.106	168.119	165.741	214.929	219.611	219.364	243.149	169.072	168.216	170.233	166.271
ILMN_2717015	Ccl17	2.89535	0.944271	793.321	273.998	268.805	284.669	421.372	850.144	550.195	977.709	1167.19	268.756	262.589	290.573	274.074	265.76	274.664	265.569	269.225	296.749	288.494	280.795	272.638
ILMN_2606144	Cd300lf	2.89211	1.38399	481.427	166.462	232.74	168.166	344.852	325.722	371.666	836.193	528.702	162.818	169.39	165.493	168.148	213.591	270.748	194.173	252.447	169.278	171.858	167.496	164.031
ILMN_3113420	Ptpn6	2.88451	2.10133	531.02	184.094	392.222	186.654	490.918	453.758	522.006	687.708	500.711	178.608	188.305	188.684	180.779	355.118	353.573	362.699	497.5	195.525	184.12	181.387	185.586
ILMN_3079919	Ahnak	2.88359	2.03376	1402.6	486.407	878.568	431.991	1527.28	1218.34	1419.16	1371.44	1476.78	523.479	373.226	524.932	523.99	719.82	806.312	1133.24	854.897	392.19	457.219	473.924	404.632
ILMN_1236609	Gp49a	2.88175	1.6136	469.917	163.066	266.399	165.096	359.692	309.127	379.046	697.277	604.443	160.347	161.636	162.952	167.33	224.271	321.659	219.686	299.982	165.031	163.864	165.219	166.271
ILMN_2667369	B4galt1	2.87318	1.56003	563.092	195.982	321.094	205.825	464.251	499.849	554.403	656.387	640.571	188.625	206.937	191.692	196.673	301.358	341.926	314.077	327.017	196.012	214.76	206.382	206.147
ILMN_1232707	Samhd1	2.87226	1.33471	512.734	178.513	242.531	181.711	417.036	501.676	529.837	570.281	544.84	178.087	177.739	181.585	176.641	231.55	249.444	219.847	269.283	176.149	183.44	186.494	180.758
ILMN_2744890	Gadd45g	2.87002	1.12778	810.894	282.539	451.48	400.326	663.422	843.021	796.745	836.994	914.287	279.438	265.976	275.781	308.961	424.657	507.253	439.507	434.503	312.853	491.592	469.466	327.392
ILMN_2618364	Flnc	2.86373	1.94607	1421.27	496.301	1456.31	748.333	1069.48	1450.25	2030.62	1027.08	1528.93	443.942	595.031	512.576	433.654	1563.78	1675.99	940.074	1645.39	515.963	917.526	952.512	607.33
ILMN_2700715	Cstb	2.85918	1.55486	13109.1	4584.92	7371.81	4741.16	11489.6	11706.2	12214.8	15143.7	14991.3	4755.98	4466.18	4508.99	4608.53	6367.93	7858.22	6227.86	9033.24	4799.93	4811.09	5038.25	4315.35
ILMN_1213645	AI467606	2.85852	1.76021	698.209	244.256	442.847	251.588	676.305	664.153	622.932	736.579	791.075	259.133	235.169	245.053	237.667	403.683	411.706	395.838	560.161	251.651	249.388	258.693	246.621
ILMN_3114124	Hsd3b7	2.8574	1.79554	1754.08	613.873	1208.05	672.805	1755.64	1665.95	1871.55	1964.54	1512.72	595.868	632.654	611.808	615.163	1122.22	1257.29	1012.09	1440.61	607.453	668.365	726.847	688.553
ILMN_2588227	Fn1	2.85526	1.20109	580.281	203.233	230.202	191.661	449.595	345.574	385.121	1070.01	651.112	213.023	199.184	198.294	202.43	217.714	238.056	237.979	227.059	179.388	196.993	190.14	200.122
ILMN_2900653	Gadd45b	2.8547	1.05642	795.146	278.539	355.241	336.269	498.371	773.535	777.815	988.826	937.184	285.953	274.542	280.591	273.071	329.694	397.256	310.287	383.728	336.424	331.343	350.616	326.692
ILMN_1230440	1700041B20Rik	2.85467	1.51512	738.316	258.634	413.069	272.63	723.135	720.318	787.947	703.666	756.515	261.62	264.156	257.681	251.08	428.965	360.009	399.79	463.511	273.825	255.644	292.375	268.677
ILMN_1222071	C920004C08Rik	2.85037	1.72479	1959.49	687.449	1159.8	672.434	1747.87	1700.69	1770.94	2264.9	2313.04	694.967	712.931	750.346	591.552	1391.38	1063.85	950.883	1233.1	652.491	606.69	691.172	739.384
ILMN_3006505	Bcl2a1d	2.85002	1.68598	496.468	174.198	286.256	169.786	422.645	492.947	512.249	491.612	562.889	171.709	176.856	172.562	175.664	241.822	283.696	258.179	361.326	169.141	170.848	167.302	171.852
ILMN_2810539	EG630499	2.83916	3.86277	501.558	176.657	696.19	180.231	443.218	443.593	538.117	577.745	505.116	172.826	175.259	176.043	182.501	645.602	883.65	559.808	695.699	178.354	189.137	174.521	178.911
ILMN_1260061	D17H6S56E-5	2.83262	1.40353	514.248	181.545	246.684	175.76	539.653	464.915	491.753	480.105	594.816	179.476	181.516	187.638	177.549	247.03	230.874	246.407	262.423	176.218	176.811	177.81	172.199
ILMN_2515363	Tpm4	2.8324	1.51851	5040.17	1779.47	2712.97	1786.6	4766.94	4829.19	5659.17	4701.7	5243.85	1824.29	1742.83	1700.83	1849.93	2647.75	2809.46	2327.14	3067.53	1785.57	1768.52	1735.64	1856.67
ILMN_2589651	Anpep	2.83152	2.6166	497.211	175.598	454.691	173.772	338.808	401.85	394.167	749.654	601.574	176.989	173.032	177.323	175.049	356.142	613.296	297.703	551.624	175.048	173.288	172.628	174.121
ILMN_2795520	H2-K1	2.83141	2.44044	564.999	199.547	497.718	203.946	520.936	431.56	553.028	716.207	603.266	194.592	200.032	197.806	205.758	463.682	582.386	390.957	553.845	206.263	204.765	196.878	207.879
ILMN_2628178	Socs2	2.82482	0.994014	1523.62	539.37	494.191	497.167	1096.31	1539.9	1496.55	1602.34	1883	525.098	588.939	530.915	512.527	500.141	400.964	589.29	486.368	530.693	474.691	467.766	515.516
ILMN_2484987	Man2b1	2.82297	3.44429	1199.54	424.922	1514.17	439.617	1526.84	810.193	1032.35	1504.58	1123.75	382.55	452.686	445.389	419.065	1428.86	1466.09	1283.36	1878.36	450.593	424.736	443.453	439.686
ILMN_3014753	Ifi202b	2.82156	1.39327	477.692	169.301	241.077	173.03	342.951	483.38	565.421	492.589	504.12	165.333	165.965	170.794	175.111	215.678	254.578	211.907	282.147	167.907	180.766	169.618	173.829
ILMN_1239117	Hbb-b1	2.82021	1.85948	1663.07	589.696	2861.79	1539.03	1270.83	1491	1255.03	1606.13	2692.35	542.68	577.837	691.175	547.091	1090.7	541.315	6716.1	3099.04	3471.8	1310.17	887.21	486.926
ILMN_1256219	LOC100047261	2.81831	1.70106	6817.39	2418.97	4817.07	2831.81	6642.21	5835.31	7215.05	7778.07	6616.29	2467.06	2546.87	2430.75	2231.19	4383.09	4937.67	4253.36	5694.18	2833.54	2893.24	3037.62	2562.84
ILMN_2707127	Nubp1	2.81669	1.32341	2230.75	791.976	1039.3	785.316	2020.5	2113.6	2406.02	2252.03	2361.61	739.074	804.654	768.8	855.377	961.937	979.002	1078.1	1138.15	783.749	790.953	816.121	750.44
ILMN_2604521	Cotl1	2.80654	1.45377	1067.82	380.475	729.782	501.994	1068.47	903.741	1021.85	1114.9	1230.12	430.571	370.302	367.762	353.265	616.548	756.296	616.014	930.271	480.638	584.458	515.032	427.847
ILMN_2755936	Rasl11a	2.80647	1.31094	541.745	193.034	286.983	218.914	413.904	537.531	654.785	529.713	572.793	206.132	189.707	189.053	187.246	256.726	349.733	236.173	305.299	205.005	235.959	236.776	197.916
ILMN_3049559	C4b	2.8051	2.48197	4274.39	1523.79	7209.83	2904.88	4424.34	4504.56	5536.63	2854.9	4051.54	1424.57	1525.73	1516.35	1628.52	7242.26	6656.15	7251.41	7689.49	2423.42	3105.94	3702.91	2387.24
ILMN_3157483	Ets1	2.80119	1.22689	2132.8	761.392	1017.48	829.315	1911.95	2386.61	2109.48	1782.51	2473.47	837.37	721.46	757.794	728.945	1046.34	1010.13	934.569	1078.88	812.487	837.839	787.789	879.146
ILMN_2674533	Renbp	2.79742	2.83518	1129.02	403.595	1296.36	457.24	1294.52	889.845	1150.76	1234.44	1075.55	418.641	385.36	390.434	419.944	1204.05	1388.07	1079.58	1513.74	446.531	460.334	473.518	448.577
ILMN_1254241	LOC100044538	2.78954	2.01051	474.818	170.214	348.184	173.182	370.395	493.818	420.101	443.49	646.284	167.605	172.227	173.762	167.262	342.08	309.981	343.046	397.627	175.805	171.994	173.133	171.795
ILMN_1250450	Ogfr	2.78679	1.4964	3146.16	1128.95	1674.35	1118.92	2528.46	3129.02	3415.02	3252.81	3405.49	1180.03	1094.05	1107.1	1134.64	1681.62	1513.84	1625.58	1876.37	1199.41	1037.45	1185.79	1053.03
ILMN_2507286	Tnfsf13b	2.78596	1.56399	1852.48	664.934	1255.11	802.505	1366.46	1788.86	1999.56	2042.62	2064.9	639.884	659.83	706.173	653.848	1206.46	1426	963.892	1424.08	849.78	774.279	816.121	769.838
ILMN_2609323	Lst1	2.78153	1.83054	591.601	212.689	412.428	225.304	686.934	571.448	609.743	542.435	547.443	213.191	215.116	220.198	202.252	386.403	395.789	356.507	511.013	232.7	218.959	235.337	214.218
ILMN_1219468	Znfx1	2.7765	1.63736	2125.9	765.677	1449.23	885.102	1568.51	2114.8	2427.62	2111.11	2407.46	770.187	759.234	749.406	783.88	1409.74	1568.55	1309.36	1509.3	851.457	899.319	938.866	850.767
ILMN_2543173	Dab2	2.7741	1.34584	798.346	287.786	342.319	254.353	692.456	776.9	821.484	818.134	882.756	292.613	296.931	283.446	278.154	320.919	319.202	395.212	333.944	258.57	242.61	254.035	262.198
ILMN_1220975	Ptpn22	2.76623	1.65192	882.24	318.932	537.831	325.579	693.188	798.462	721.225	1052.64	1145.68	316.579	313.078	315.871	330.198	475.811	616.518	521.236	537.758	325.969	308.057	345.029	323.262
ILMN_2629581	Cox6a2	2.76502	2.8507	501.581	181.402	514.263	180.399	531.617	550.442	633.791	282.453	509.6	179.129	188.61	182.205	175.664	526.074	441.244	488.07	601.666	180.837	178.479	181.998	180.281
ILMN_2422416	Tnfrsf13b	2.76437	1.59971	618.869	223.873	367.369	229.647	618.475	507.566	585.394	713.265	669.646	218.346	228.618	228.803	219.727	383.261	291.277	410.749	384.189	233.619	228.315	233.671	222.982
ILMN_2698799	Actb	2.76217	1.23886	15782.8	5713.91	7306.22	5897.54	15569	14792.4	15185.4	16869.2	16498.1	5409.52	6410.52	5725.44	5310.15	7419.68	6111.45	5985.22	9708.54	5713.17	6037.79	6320.13	5519.09
ILMN_2589256	Adap2	2.76188	1.39602	574.37	207.964	304.747	218.297	535.711	441.969	518.354	717.122	658.697	202.427	205.847	200.672	222.908	285.137	313.561	290.068	330.222	209.2	233.191	222.799	207.998
ILMN_2997494	Lox	2.76109	1.50133	683.933	247.704	272.03	181.192	1007.87	568.684	790.011	470.964	582.141	301.614	180.964	240.231	268.006	218.196	236.797	265.569	367.557	179.733	183.168	182.838	179.03
ILMN_2751215	Tor1aip1	2.75797	1.33699	1101.23	399.29	583.125	436.149	911.464	970.851	1048.49	1315.78	1259.57	412.57	377.553	403.555	403.481	529.325	633.824	520.773	648.577	406.849	462.784	443.614	431.348
ILMN_2684234	Tlr4	2.75733	1.42701	539.694	195.731	285.568	200.116	510.919	493.105	532.396	663.115	498.937	197.925	194.633	191.201	199.165	296.278	270.801	269.771	305.422	202.701	201.184	203.368	193.21
ILMN_3117602	Cd6	2.75712	1.81453	455.855	165.338	302.921	166.942	380.176	504.54	385.359	409.169	600.031	166.616	164.765	164.229	165.741	291.347	300.157	276.968	343.21	165.715	167.829	167.952	166.271
ILMN_2426853	Ubd	2.75419	1.54018	510.667	185.415	287.94	186.953	463.944	543.738	484.625	404.787	656.242	189.139	188	185.111	179.409	279.094	253.3	299.107	320.262	188.652	177.228	193.247	188.683
ILMN_2795698	Paox	2.75022	2.25311	2815.62	1023.78	2411.17	1070.15	3117.94	2325.19	2794.04	3068.44	2772.52	1001.43	1024.1	1008.69	1060.9	2139.53	2380.14	2084.98	3040.02	1085.73	980.933	1157.95	1055.99
ILMN_2681057	Phca	2.74845	1.45293	2389.22	869.297	1235.63	850.442	2026.24	2169.82	2454.51	2768.97	2526.58	850.117	839.608	883.846	903.616	1183.32	1224.74	1266.41	1268.06	827.449	868.205	856.861	849.254
ILMN_2666406	Prrc1	2.73727	1.34261	988.327	361.063	513.323	382.333	907.315	821.178	991.332	1159.7	1062.11	364.028	361.75	368.887	349.587	530.811	475.852	461.075	585.553	400.89	373.762	378.599	376.082
ILMN_2728729	Sdc4	2.73631	1.07763	1603.36	585.957	766.944	711.698	1510.96	1478.33	1639.62	1649.78	1738.13	518.112	668.436	545.978	611.303	798.634	854.343	732.685	682.113	708.962	727.45	696.714	713.665
ILMN_1258357	Dok3	2.72871	1.41046	968.4	354.893	490.329	347.638	941.961	793.993	903.875	1177.16	1025.02	397.422	330.216	344.184	347.751	518.596	403.336	529.855	509.531	381.877	314.491	340.315	353.867
ILMN_3001616	Plp2	2.72739	1.41466	540.048	198.009	287.753	203.408	475.542	467.656	473.599	694.932	588.51	203.045	185.375	207.061	196.554	282.939	320.781	262.402	284.892	200.399	200.932	197.482	214.817
ILMN_2903945	Gadd45g	2.72589	1.30708	7047.79	2585.5	4640.69	3550.42	5505.41	7210.35	7342.09	7100.07	8081.02	2596.81	2213.59	2677	2854.62	4103.38	4400.22	5006.35	5052.82	2882.71	3962.92	4213.57	3142.5
ILMN_1243066	Il1a	2.72331	1.35342	488.03	179.205	239.735	177.133	353.632	508.443	439.89	515.823	622.36	181.04	176.856	180.59	178.331	231.386	243.2	211.262	273.094	174.635	181.042	177.734	175.12
ILMN_2679885	Mocs1	2.72166	1.3065	1792.95	658.771	966.913	740.076	1772.05	1406.23	1605.31	2258.08	1923.06	609.838	689.568	676.568	659.108	965.896	851.172	952.77	1097.81	750.687	726.822	759.041	723.756
ILMN_1236908	Tlr1	2.71507	1.51299	586.435	215.993	349.621	231.079	549.053	536.162	527.281	657.486	662.196	215.431	212.388	223.184	212.967	333.2	354.979	329.472	380.833	225.357	229.187	228.758	241.013
ILMN_2794526	Cnr2	2.71032	1.54303	474.984	175.25	273.902	177.509	423.394	400.342	433.513	605.861	511.81	174.923	175.324	177.323	173.431	270.644	277.041	242.87	305.054	176.563	182.554	177.734	173.187
ILMN_2614889	B3gnt8	2.71	1.77533	523.645	193.227	342.749	193.062	475.619	423.661	446.207	726.744	545.996	189.025	190.377	196.952	196.554	287.162	345.669	297.527	440.637	196.638	194.682	195.82	185.109
ILMN_2623536	Golm1	2.70938	2.05727	2115.98	780.982	1742.38	846.935	2419.25	1978.4	2189.2	1799.18	2193.86	808.672	746.089	805.191	763.976	1575.52	2165.14	1384.13	1844.72	786.444	910.864	856.005	834.429
ILMN_2534201	A430084P05Rik	2.70628	2.03733	456.16	168.556	349.698	171.646	363.129	500.961	517.59	443.668	455.453	169.464	168.82	168.405	167.535	321.415	323.244	344.623	409.512	172.642	172.673	170.165	171.104
ILMN_1232716	Cyp1b1	2.70205	2.00956	789.696	292.258	532.876	265.171	943.957	764.375	663.945	786.873	789.328	319.336	261.148	286.116	302.431	360.054	370.03	647.233	754.188	286.419	248.296	250.604	275.365
ILMN_2660551	Lat	2.69746	1.70275	516.156	191.349	305.242	179.264	353.347	505.655	387.971	551.769	782.039	185.593	195.18	188.069	196.554	292.968	268.139	325.157	334.702	180.354	176.811	174.007	185.884
ILMN_2774646	Myd88	2.69489	1.36018	731.849	271.569	341.636	251.17	568.803	621.615	719.802	843.538	905.486	276.746	271.009	266.453	272.069	339.49	305.392	344.441	377.222	256.285	232.376	252.281	263.739
ILMN_1225192	Nfkbid	2.68931	1.31907	888.354	330.327	411.951	312.303	778.97	780.012	786.063	1035.79	1060.93	345.171	320.849	337.903	317.386	431.934	385.889	391.458	438.522	318.895	304.308	311.932	314.076
ILMN_2959292	Upp1	2.68739	1.00986	536.055	199.471	199.127	197.183	340.912	575.843	610.004	506.264	647.25	196.909	198.941	200.672	201.361	196.176	199.125	194.117	207.09	201.026	195.455	196.122	196.129
ILMN_2749717	Bcl3	2.68724	1.4173	491.412	182.868	259.804	183.31	425.944	464.446	455.846	561.135	549.686	180.635	188.183	182.948	179.707	252.171	285.953	226.997	274.094	191.912	182.28	179.48	179.566
ILMN_2619408	Atf3	2.68412	2.4664	484.529	180.517	495.125	200.748	409.664	435.639	495.031	536.315	545.996	185.535	174.089	180.715	181.729	449.852	637.497	331.695	561.455	183.669	212.782	219.107	187.433
ILMN_2540489	EG667190	2.68331	1.45778	1871.47	697.449	1011.72	694.016	1839.66	1712.89	1894.93	1946.91	1962.97	677.105	685.25	729.27	698.169	947.054	1183.33	835.41	1081.11	657.869	779.096	697.302	641.798
ILMN_2980177	Fhod1	2.68121	1.3861	754.758	281.5	419.855	302.905	637.158	664.982	704.087	918.126	849.439	289.486	266.228	289.362	280.923	405.94	414.423	372.621	486.437	286.058	322.545	325.663	277.352
ILMN_1242661	Itgb2	2.68057	1.80334	502.265	187.373	348.152	193.06	366.864	367.424	433.187	747.418	596.431	186.968	184.702	188.499	189.321	316.098	421.24	272.792	382.477	191.357	192.48	195.668	192.733
ILMN_1214608	Plxnd1	2.67965	1.85333	648.721	242.091	446.684	241.017	682.308	586.363	605.646	663.373	705.913	244.765	238.243	246.045	239.313	422.574	440.848	386.339	536.974	247.309	242.61	245.2	228.949
ILMN_2769330	Cd6	2.67852	1.73944	439.925	164.242	289.708	166.552	339.298	514.588	364.875	397.843	583.019	167.135	163.018	163.254	163.561	303.423	282.379	257.617	315.412	170.101	162.205	168.017	165.886
ILMN_2745212	Hist1h2ai	2.67562	1.45143	5155.79	1926.96	2528.22	1741.88	4918.71	5152.2	5879.19	4329.46	5499.42	1976.08	1873.32	1998.52	1859.91	2412.9	2533.17	2349.65	2817.16	1640.75	1775.76	1869.14	1681.86
ILMN_2733793	Coro1a	2.6734	1.09418	621.481	232.468	264.821	242.027	484.415	554.407	547.107	854.438	667.038	235.992	230.145	228.986	234.748	255.642	302.882	239.954	260.807	243.187	251.639	240.643	232.638
ILMN_2650739	Arhgap9	2.67039	1.42241	569.8	213.377	325.436	228.793	517.723	513.07	492.845	684.717	640.645	216.944	206.756	216.425	213.385	302.269	347.851	273.42	378.206	228.108	229.562	225.287	232.214
ILMN_2794645	Cyr61	2.66116	1.59146	543.785	204.342	502.146	315.525	302.435	575.354	790.46	347.388	703.289	208.878	197.122	200.428	210.939	427.079	650.342	326.294	604.868	236.45	303.832	366.084	355.733
ILMN_1247811	Ass1	2.65566	1.19806	1278.08	481.267	728.376	607.961	946.454	1400.28	1225.11	1336.81	1481.75	469.587	454.192	499.911	501.379	683.71	781.016	716.585	732.192	635.45	613.633	574.669	608.091
ILMN_2649068	Irf1	2.65261	1.22122	492.151	185.535	225.498	184.65	330.02	481.014	481.278	570.471	597.973	188.683	183.233	186.715	183.509	224.001	234.535	203.534	239.92	190.594	182.211	186.646	179.149
ILMN_1239863	E330016A19Rik	2.65194	1.50899	728.964	274.879	473.866	314.029	665.366	720.401	806.631	648.57	803.851	270.91	272.775	287.452	268.381	455.044	444.22	465.348	530.851	320.061	296.779	329.809	309.466
ILMN_1226099	Tnfsf13b	2.64615	1.51543	1876.67	709.205	1281.34	845.528	1479.49	1873.22	2098.57	1924.36	2007.69	679.978	748.847	684.082	723.914	1305.58	1418.6	973.357	1427.81	895.007	814.006	869.795	803.304
ILMN_3143577	Apaf1	2.64213	1.31125	1380.07	522.332	709.679	541.222	1316.02	1295.35	1287.36	1458.76	1542.86	540.86	522.856	509.735	515.878	702.659	623.186	684.891	827.98	571.722	507.829	565.759	519.579
ILMN_1214118	Plekha2	2.63828	1.99246	1896.04	718.668	1412.91	709.13	1747.52	1893.63	2059.86	1868.25	1910.96	735.633	759.162	727.468	652.407	1458.41	1308.04	1260.26	1624.94	613.879	775.779	802.071	644.79
ILMN_2754364	Ltf	2.6288	1.87309	637.047	242.334	523.261	279.357	678.982	725.498	445.632	688.098	647.027	273.65	204.031	285.48	206.175	366.235	236.942	501.249	988.618	452.25	197.951	270.029	197.201
ILMN_2595732	LOC100046232	2.62443	1.01674	1510.07	575.389	577.194	567.689	1206.16	1598.1	1423.81	1702.86	1619.41	702.676	572.613	515.904	510.365	561.414	641.894	522.23	583.236	535.662	596.909	614.337	523.849
ILMN_1235196	Atp10d	2.61845	1.25092	1100.27	420.201	535.249	427.884	1015.31	1023.11	1054.22	1204.95	1203.79	473.158	424.616	381.9	401.129	485.233	484.517	614.245	557.002	430.692	402.312	455.634	422.9
ILMN_1244188	H6pd	2.61798	1.51089	714.577	272.95	411.708	272.493	783.726	630.592	688.938	761.243	708.389	285.6	260.272	267.396	278.531	338.418	431.435	384.595	492.382	265.578	266.135	282.645	275.614
ILMN_2829457	Ncf1	2.61671	1.42055	475.743	181.809	255.94	180.17	437.617	420.374	500.673	538.062	481.988	193.629	175.452	179.404	178.751	245.233	267.927	224.573	286.028	180.699	179.936	183.982	176.063
ILMN_2698046	Stat3	2.61588	1.65223	2902.68	1109.64	1756.63	1063.19	2287.33	2637.08	2705.1	3541.18	3342.73	1177.18	1088.77	1088.66	1083.96	1931.87	1736.08	1527.32	1831.23	1006.68	1018.68	1086.09	1141.3
ILMN_1212695	Gpr84	2.61274	1.3145	512.42	196.124	270.631	205.882	458.895	545.513	480.358	543.311	534.022	188.968	189.281	207.913	198.334	266.92	292.952	237.76	284.892	190.039	209.747	210.599	213.141
ILMN_2592476	Nfkb1	2.60943	1.26311	2120.86	812.768	1080.06	855.083	1755.11	2042.74	2049.94	2381.79	2374.7	833.674	818.779	823.56	775.059	999.134	1285.12	969.569	1066.42	875.688	915.84	819.701	809.102
ILMN_2698107	Eif1a	2.60912	1.36006	1863.43	714.2	1019.16	749.348	1580.11	1588.22	1893.47	2137.92	2117.45	767.476	670.589	711.994	706.739	958.446	1090.84	955.676	1071.66	808.273	745.99	701.336	741.792
ILMN_2653617	Cd63	2.6062	3.00063	5213.17	2000.3	6465.65	2154.76	5220.82	4295.37	5526.94	5659.65	5363.1	2104.88	1964.51	2057.66	1874.15	5171.57	8379.28	4738.97	7572.76	2119.18	2204.72	2178.62	2116.53
ILMN_1218247	Palld	2.60473	1.52657	2426.18	931.45	1690.52	1107.4	2057.67	2323.33	2654.8	2464.35	2630.74	971.965	970.956	885.096	897.784	1730.02	1541.99	1338.03	2152.03	1029.99	1195.43	1214.49	989.683
ILMN_1220418	Hcst	2.60283	1.79115	498.383	191.478	352.09	196.572	463.638	462.491	430.904	595.529	539.354	188.283	188.61	195.547	193.471	329.631	321.952	357.486	399.291	195.873	196.865	199.446	194.103
ILMN_2784019	Ggta1	2.6008	2.42467	610.144	234.599	607.18	250.417	563.716	529.97	629.935	719.935	607.166	243.851	235.66	228.803	230.082	546.427	650.125	515.681	716.487	244.11	268.301	245.809	243.449
ILMN_2846775	Cdkn1a	2.59866	1.51658	999.315	384.55	656.872	433.127	685.554	862.368	995.831	1141.86	1310.96	382.674	342.97	389.766	422.789	473.876	797.642	661.31	694.658	357.646	497.071	541.161	336.631
ILMN_2669164	Arg2	2.59793	1.27865	485.345	186.82	226.001	176.749	432.939	385.197	370.414	722.225	515.951	183.754	186.414	196.097	181.016	212.414	230.591	204.729	256.268	179.802	172.605	178.113	176.477
ILMN_2805339	Hspb6	2.59725	1.45241	5492.2	2114.62	3252.99	2239.72	5621.43	4988.79	6434.3	4723.19	5693.31	1904.84	2224.74	2107.67	2221.23	3082.04	3539.03	2725.88	3665.01	1883.19	2473.95	2574.03	2027.72
ILMN_1229517	Ftl1	2.59382	4.14756	9154.53	3529.36	11967.1	2885.33	8656.5	6936.54	8027.33	11991.9	10160.4	3331.37	3545.93	3674.81	3565.32	11276	12450.3	9688.61	14453.3	2354.58	2673.92	3059.14	3453.67
ILMN_2755668	Apbb1ip	2.59208	1.53403	551.69	212.837	350.053	228.192	568.564	469.693	516.996	628.798	574.398	214.367	214.267	216.181	206.532	331.758	338.261	322.826	407.369	233.195	228.253	233.747	217.575
ILMN_2727799	Trafd1	2.59202	1.3621	757.091	292.085	412.701	302.989	545.179	699.882	808.07	859.794	872.531	306.072	283.727	294.403	284.139	413.467	435.509	374.724	427.102	304.066	310.654	294.697	302.537
ILMN_2694175	Cd97	2.59199	1.37216	669.747	258.391	393.275	286.61	560.382	560.727	573.967	854.371	799.286	265.735	266.982	257.993	242.855	342.965	460.66	332.657	436.818	298.124	277.947	286.425	283.946
ILMN_2426115	2310024N18Rik	2.59147	1.54611	933.602	360.26	535.096	346.092	920.098	719.817	839.343	1156.77	1031.98	365.806	339.627	365.843	369.765	543.225	424.956	566.316	605.888	333.789	353.046	362.053	335.482
ILMN_2913326	2610039C10Rik	2.58623	1.37093	1243.43	480.79	644.162	469.873	1181.5	1018.62	1159.52	1576.54	1280.98	473.924	487.843	466.823	494.569	567.503	674.99	656.636	677.519	517.717	447.601	446.677	467.498
ILMN_1224003	Ptbp1	2.58563	1.61308	2365.08	914.704	1495.56	927.147	2305.6	2368.47	2442.36	2352.8	2356.19	952.334	872.942	900.773	932.769	1482.75	1405.37	1334.43	1759.7	942.221	839.43	1001.11	925.826
ILMN_2883990	Rbms1	2.58261	1.02036	1266.1	490.24	536.524	525.819	1078.14	1093.48	1209.76	1584.12	1365.01	472.775	490.264	448.929	548.993	517.047	578.562	524.681	525.806	494.36	634.433	480.495	493.986
ILMN_2666018	Mgp	2.57952	3.08383	1461.32	566.508	1163.07	377.153	1821.54	1493.05	1567.13	1082.16	1342.71	709.992	339.299	585.824	630.918	721.16	881.903	1523.25	1525.99	368.635	355.868	388.371	395.736
ILMN_2651575	Ifngr1	2.57946	1.36701	1005.9	389.966	514.034	376.029	863.099	956.004	1036.78	1103.19	1070.44	396.055	377.62	392.772	393.415	532.368	536.646	445.152	541.968	368.931	354.245	399.601	381.339
ILMN_2492170	Tnfsf12-tnfsf13	2.57297	3.66297	1109.4	431.175	1631.72	445.463	1307.14	941.093	1076.87	1214.63	1007.27	439.646	394.197	442.328	448.527	1182.28	1852.53	1232.32	2259.74	442.923	415.317	495.699	427.913
ILMN_2751037	Spata13	2.57245	1.38909	3147.52	1223.55	1793.4	1291.06	2609.14	3188.09	3350.33	2938.34	3651.69	1204.26	1322.89	1296.09	1070.97	1822.03	1859.42	1567.24	1924.91	1318.02	1307.67	1413.32	1125.23
ILMN_2504718	Trim34	2.5715	1.96597	545.609	212.175	433.873	220.692	379.158	495.88	580.282	665.705	607.019	209.887	215.358	204.568	218.887	376.997	514.133	351.071	493.293	216.562	235.077	213.912	217.215
ILMN_2963320	Cd33	2.57092	1.40468	454.529	176.796	242.092	172.346	376.69	343.052	401.668	610.079	541.157	174.98	174.936	178.399	178.871	230.239	220.702	226.835	290.592	174.498	174.043	169.28	171.564
ILMN_2642349	Slc7a2	2.56847	1.91367	784.085	305.273	597.393	312.171	637.964	773.619	832.303	942.36	734.177	313.469	310.173	286.116	311.336	566.212	696.273	430.94	696.145	277.777	365.786	309.364	295.757
ILMN_2504717	Trim34	2.56145	1.95733	544.489	212.571	431.842	220.628	386.886	505.256	546.078	674.261	609.965	214.983	215.237	211.925	208.139	376.801	508.215	349.061	493.293	212.352	240.259	211.127	218.775
ILMN_1243593	Pcgf5	2.55656	1.11816	2116.84	828.004	990.071	885.444	1706.55	2148.05	2387.32	2048.74	2293.56	868.454	755.019	830.934	857.607	1001.24	894.671	947.181	1117.19	975.978	902.204	805.475	858.121
ILMN_1253854	Tgif1	2.55438	2.19567	574.2	224.79	486.543	221.592	503.585	542.608	516.487	647.538	660.782	222.442	224.958	228.252	223.509	414.268	471.401	369.41	691.092	210.811	211.049	231.932	232.577
ILMN_2864309	OTTMUSG00000000971	2.55339	1.47538	434.808	170.286	257.987	174.861	400.849	364.486	371.901	602.35	434.452	168.981	165.965	172.831	173.368	241.599	232.817	229.7	327.833	178.699	175.078	172.772	172.896
ILMN_2588737	Rab3d	2.54853	1.55985	871.275	341.873	588.056	376.994	806.801	748.768	815.269	1097.16	888.375	368.752	340.02	330.989	327.732	591.323	580.827	553.447	626.627	399.104	358.059	351.876	398.938
ILMN_3161652	Clec4a3	2.54378	1.31801	488.218	191.926	257.332	195.243	524.78	399.061	467.194	641.025	409.031	199.108	193.418	187.577	187.602	225.135	238.931	278.633	286.627	197.125	195.133	187.102	201.612
ILMN_2658804	Rras	2.54363	1.30933	1423.26	559.541	696.419	531.889	1416.71	1274.47	1515.65	1492.29	1417.19	546.193	538.095	576.957	576.917	629.079	706.808	705.674	744.117	498.233	502.935	534.515	591.874
ILMN_1226639	BC006779	2.54226	2.12844	546.421	214.935	487.047	228.828	400.405	530.292	589.037	542.873	669.497	217.056	215.237	214.539	212.907	458.467	479.841	456.68	553.2	224.3	233.694	225.287	232.033
ILMN_1252804	Map4k1	2.54176	1.54791	464.16	182.614	289.454	186.996	395.099	418.771	442.841	516.936	547.153	184.789	182.498	180.964	182.204	304.762	260.256	286.763	306.035	187.821	189.203	187.938	183.023
ILMN_2783223	LOC435565	2.53792	1.7653	424.759	167.365	295.392	167.332	312.091	339.533	378.809	638.255	455.107	170.606	165.517	160.601	172.736	256.841	288.774	306.863	329.09	165.784	171.318	165.405	166.822
ILMN_2474052	5830411I20	2.53687	1.39693	556.735	219.458	311.945	223.308	392.894	589.385	564.128	480.226	757.044	226.491	213.418	218.615	219.307	292.607	284.355	293.267	377.55	230.226	211.792	231.478	219.736
ILMN_1256025	LOC100041137	2.53282	1.13521	420.674	166.089	189.124	166.599	333.219	306.703	336.196	679.129	448.123	167.71	165.067	166.888	164.691	183.707	195.056	177.029	200.705	166.742	166.362	167.952	165.338
ILMN_2909346	Mapkapk3	2.53164	1.45501	542.52	214.296	321.867	221.214	423.394	477.942	480.943	674.002	656.317	223.228	214.509	213.688	205.758	285.316	363.214	280.587	358.352	220.569	218.959	228.532	216.795
ILMN_2798694	Plekhf2	2.53023	1.79302	1399.19	552.992	1005.42	560.742	1325.93	1388.48	1453.95	1453.14	1374.47	569.947	520.623	589.699	531.698	1014.13	941.513	836.264	1229.78	575.571	521.872	578.385	567.14
ILMN_2466335	Apaf1	2.52761	1.29723	1312.95	519.444	671.038	517.286	1195.9	1211.41	1249.11	1412.78	1495.55	548.602	520.275	487.288	521.611	639.38	658.373	652.035	734.365	539.871	499.851	527.959	501.464
ILMN_2673211	Pfn1	2.52713	1.34044	1832.19	725.007	958.64	715.166	1480.35	1857.1	1916.09	1994.76	1912.64	646.724	810.213	709.478	733.614	870.781	1063.93	822.399	1077.45	687.637	771.359	700.328	701.341
ILMN_2681186	Rab7l1	2.52686	1.69548	1377.85	545.283	991.673	584.894	1392.43	1239.92	1510.68	1280.64	1465.6	545.412	560.562	544.302	530.857	932.051	1000.67	824.6	1209.37	501.653	584.995	666.697	586.229
ILMN_1232202	Cp	2.52635	1.44185	502.115	198.751	288.509	200.097	536.42	445.529	472.017	566.872	489.739	206.636	195.483	192.059	200.827	264.372	267.026	305.861	316.777	201.166	207.074	199.295	192.853
ILMN_2694917	Sap30	2.52422	1.658	2144.81	849.692	1359.58	820.013	1930.14	1815	2369.33	2282	2327.56	919.793	788.074	790.425	900.475	1296.82	1550.5	1078.76	1512.23	845.389	763.708	852.753	818.203
ILMN_1220115	D130063H01Rik	2.52018	1.41951	945.591	375.207	558.273	393.286	891.563	905.618	895.691	985.618	1049.47	382.241	353.098	405.904	359.585	535.699	607.933	507.237	582.223	378.988	400.574	415.423	378.157
ILMN_2686975	Fam129b	2.51645	1.59991	3626.5	1441.12	2554.33	1596.54	3223.02	3353.88	3982.2	3734.87	3838.5	1423.47	1437.59	1495.85	1407.55	2306.42	2459.66	2492.9	2958.32	1421.45	1596.44	1906.83	1461.43
ILMN_2773936	Edg5	2.51642	2.2097	1284.45	510.428	1056.08	477.929	1242.16	1268.05	1347.16	1288.49	1276.4	528.595	516.093	511.952	485.071	1068.77	1003.3	782.281	1369.96	492.387	447.01	517.157	455.161
ILMN_2651715	Axl	2.51603	2.76042	4830.17	1919.76	5339.41	1934.28	5185.09	4570.67	5380.84	4398.16	4616.12	1897.64	1885.31	1912.8	1983.3	5076.44	5366.24	4070.32	6844.64	1985.61	1789.14	1954.31	2008.05
ILMN_2719139	AB124611	2.51289	1.21418	426.44	169.701	207.081	170.552	385.935	369.779	377.551	555.222	443.713	176.586	166.708	167.975	167.535	198.196	220.202	185.882	224.043	167.359	168.735	171.7	174.415
ILMN_1245754	Cd84	2.50963	1.68764	428.133	170.596	280.898	166.444	392.087	330.611	372.763	536.814	508.389	169.951	167.954	172.764	171.715	260.739	262.343	277.313	323.195	166.126	165.921	167.952	165.776
ILMN_2679037	LOC100046883	2.50961	2.15748	1111.41	442.861	1029.55	477.201	1231.45	1014.05	1317.32	986.71	1007.5	434.727	432.289	442.668	461.759	896.307	1078.12	904.018	1239.76	478.594	432.359	543.625	454.229
ILMN_1231035	Csnk1d	2.50936	1.24831	1510.95	602.126	791.153	633.779	1288.29	1354.18	1545.39	1824.34	1542.53	561.579	608.444	619.457	619.026	798.332	807.808	711.926	846.548	650.777	632.961	636.718	614.662
ILMN_1216732	Mcl1	2.50901	1.78734	7259.64	2893.43	5006.04	2800.83	6494.73	6292.23	6662.22	8632.91	8216.09	2886.68	2832.63	2858.25	2996.16	5000.87	5049.36	4473.26	5500.66	2799.08	2838.28	2889.76	2676.19
ILMN_2694955	Igfbp4	2.50768	0.873817	1210.21	482.601	406.33	465.006	1161.36	966.901	1097.71	1525.2	1299.86	478.266	501.699	467.165	483.272	350.203	402.566	364.359	508.191	364.575	505.494	489.433	500.52
ILMN_2727911	Gmip	2.5024	1.4434	634.518	253.564	425.023	294.459	667.472	540.028	559.046	744.591	661.452	258.267	262.088	239.738	254.163	439.581	464.411	356.69	439.409	288.511	319.373	290.365	279.588
ILMN_1258578	Ahnak	2.49675	1.66669	644.034	257.949	404.949	242.965	562.366	460.929	629.322	837.594	729.96	270.386	228.923	268.906	263.583	382.28	375.643	459.782	402.09	252.648	237.473	255.867	225.872
ILMN_2940195	Mgst1	2.49369	1.69018	2167.47	869.18	1502.77	889.116	2233.23	2023.56	2104.86	2407.13	2068.55	914.325	859.165	869.595	833.636	1346.79	1639	1252.6	1772.68	858.009	891.87	908.528	898.057
ILMN_1253972	Irak3	2.49054	1.2093	654.793	262.913	335.211	277.194	575.887	613.639	582.187	751.102	751.15	245.737	271.261	278.944	255.707	314.989	291.11	327.912	406.834	272.963	252.993	293.381	289.436
ILMN_2654754	Gp38	2.48916	3.0094	3382.94	1359.07	3762.21	1250.15	3599.3	3263.21	3519.21	3090.23	3442.76	1353.26	1274.47	1431.52	1377.03	3728.49	3767.08	3222.61	4330.68	1255.85	1205.34	1275.44	1263.98
ILMN_1236868	Idb2	2.48763	1.23083	729.542	293.268	380.796	309.383	521.955	826.845	798.631	751.167	749.111	308.276	300.521	257.556	306.718	322.159	342.468	413.341	445.218	264.934	344.888	321.522	306.188
ILMN_3163063	Bnip2	2.48732	1.2375	1227.44	493.48	587.148	474.461	1172.61	1083.41	1271.65	1321.88	1287.64	500.062	487.843	481.782	504.233	591.323	588.912	517.201	651.154	446.982	514.24	464.042	472.579
ILMN_3140913	Tbc1d2	2.48558	1.5815	741.273	298.23	502.945	318.018	592.651	641.235	568.181	1111.02	793.279	287.601	320.849	291.339	293.131	469.875	518.409	451.457	572.039	324.363	315.864	318.4	313.444
ILMN_2424299	Tnfrsf12a	2.48225	0.939019	1046.99	421.792	426.767	454.482	787.418	1087.06	1299.89	865.423	1195.18	403.085	418.113	411.35	454.621	427.55	431.763	394.648	453.105	426.497	516.656	453.454	421.318
ILMN_2793464	Oasl1	2.47963	2.62453	410.836	165.684	445.361	169.692	253.684	356.446	450.485	440.764	552.8	167.815	166.04	166.888	161.993	381.3	486.418	345.291	568.435	171.337	168.8	167.756	170.874
ILMN_2946616	Rps2	2.47939	1.12037	6304.34	2542.7	3579.9	3195.28	5839.77	6152.63	6409.74	6601.47	6518.1	2577.31	2357.08	2758.78	2477.63	3591.08	4558.01	2734.16	3436.34	3216.63	3502.44	3174.75	2887.31
ILMN_2647757	Ccl11	2.47894	1.74642	551.351	222.414	350.907	200.929	282.013	531.899	535.725	583.45	823.67	230.723	194.755	231.068	233.11	232.316	269.362	237.595	664.354	205.424	197.568	200.125	200.599
ILMN_2649199	Hpgd	2.47806	3.92983	1098.1	443.13	1529.03	389.084	775.937	1221.58	1432.08	880.928	1179.98	429.564	469.428	414.447	459.08	1210.87	1668.46	1326.7	1910.1	373.882	372.478	406.786	403.191
ILMN_1249934	Gna13	2.47727	1.05223	748.564	302.173	313.034	297.494	541.231	551.898	670.029	1078.49	901.166	291.373	293.668	306.393	317.257	298.996	283.531	327.672	341.936	315.545	274.103	307.264	293.064
ILMN_1226329	Cd93	2.47354	1.22961	705.032	285.029	329.592	268.045	800.226	571.204	687.523	814.276	651.93	296.219	307.207	253.813	282.877	289.432	357.49	290.417	381.03	267.512	274.632	267.037	262.999
ILMN_1236133	Tpcn2	2.4704	1.61214	640.397	259.228	457.244	283.626	611.966	510.676	561.285	808.094	709.965	267.826	240.522	255.995	272.57	421.03	495.544	393.897	518.505	282.599	280.074	300.431	271.399
ILMN_2596655	Rarres2	2.46895	2.07643	1311.75	531.299	846.235	407.544	1480.44	1006.89	1365.12	1400.25	1306.05	582.004	411.152	551.15	580.891	659.617	666.274	1090.62	968.431	351.171	350.228	496.106	432.67
ILMN_1232760	A430107D22Rik	2.46815	1.95568	538.837	218.316	483.726	247.344	522.975	560.727	543.594	461.933	604.958	217.505	218.513	226.785	210.462	477.886	472.816	457.972	526.232	237.938	245.991	266.807	238.642
ILMN_2668510	Hp	2.46711	1.02061	449.121	182.043	182.018	178.342	382.798	405.779	353.871	591.773	511.382	181.445	177.235	184.617	184.874	178.027	177.368	182.736	189.942	180.975	175.147	178.037	179.209
ILMN_2696629	Itgal	2.46516	1.42643	499.604	202.666	296.439	207.819	422.345	510.676	518.354	488.988	557.659	198.995	199.547	205.115	207.008	282.821	283.476	279.494	339.964	204.027	203.449	212.632	211.166
ILMN_2511953	Tnfaip8	2.46471	1.78437	1014.14	411.464	650.304	364.445	1157.56	896.662	948.464	980.64	1087.36	431.075	416.354	423.554	374.874	586.559	625.843	588.682	800.131	370.186	336.495	374.951	376.147
ILMN_2614212	Mapkapk2	2.46445	1.37946	1380.69	560.241	817.44	592.581	1220.5	1255.74	1218.09	1615.48	1593.63	596.263	550.859	538.998	554.845	774.513	898.173	662.686	934.387	586.128	584.534	597.165	602.495
ILMN_1245710	Ccl2	2.45893	1.04668	407.694	165.801	175.203	167.389	223.804	362.068	406.717	466.442	579.437	162.42	170.375	163.629	166.78	166.864	178.366	176.429	179.153	170.787	166.679	165.654	166.436
ILMN_1229309	Vrk1	2.4507	1.16204	840.511	342.967	402.719	346.561	699.445	714.39	742.685	996.884	1049.15	332.694	343.56	363.661	331.953	395.347	412.159	373.487	429.882	345.515	359.333	369.723	311.675
ILMN_3128616	Pik3cd	2.44935	1.26846	610.161	249.111	359.804	283.655	591.292	541.237	523.537	751.496	643.241	251.815	247.073	251.944	245.611	343.029	380.596	327.313	388.28	259.856	292.528	314.424	267.812
ILMN_2642969	LOC100045877	2.4492	1.6133	438.261	178.941	296.009	183.481	393.115	438.878	387.417	453.37	518.524	184.559	175.065	181.212	174.926	309.892	251.62	300.455	322.071	187.613	179.451	187.71	179.149
ILMN_1256343	H19	2.44905	1.11998	519.707	212.208	204.858	182.912	766.844	482.591	496.124	321.47	531.505	232.703	190.986	205.115	220.026	193.758	196.936	227.645	201.095	179.25	184.12	184.363	183.917
ILMN_2712066	Pgd	2.44886	1.33362	3467.15	1415.82	1847.18	1385.09	3503.07	3160.44	3692.16	3442.62	3537.45	1403.62	1372.65	1580.48	1306.54	1660.27	1882.97	1845.44	2000.03	1405.63	1308.67	1463.52	1362.54
ILMN_2841290	Tnfaip2	2.44613	1.31688	419.605	171.538	229.693	174.421	372.924	389.603	367.68	511.254	456.563	172.939	170.515	171.955	170.743	227.301	243.349	204.078	244.043	169.964	175.632	171.63	180.46
ILMN_3154691	Sirpb1	2.44305	1.11151	404.982	165.769	184.028	165.566	364.062	319.172	352.252	586.625	402.801	168.025	163.476	166.816	164.761	177.208	194.355	169.316	195.231	165.442	164.545	165.841	166.436
ILMN_2671435	LOC223672	2.44263	2.30307	464.778	190.278	431.799	187.489	466.09	420.45	465.119	513.167	459.061	189.082	193.418	185.852	192.759	329.631	425.805	405.199	566.562	189.831	181.731	186.494	191.9
ILMN_2759484	C3	2.44101	2.71298	7717.27	3161.51	9221.23	3398.93	9296.49	7369.88	7928.09	6306.75	7685.17	3184.31	3412.9	3085.31	2963.53	9087.86	8642.36	8571.21	10583.5	2606.72	3711.63	4160.1	3117.27
ILMN_2626939	Daxx	2.43572	1.26962	1836.69	754.066	1080.01	850.662	1260.02	1742.01	1829.73	2267.2	2084.49	778.26	710.981	792.605	734.417	1026.97	1256.72	992.109	1044.26	807.638	892.03	876.74	826.239
ILMN_2606162	Pdlim4	2.43562	1.84638	2948.36	1210.52	2400.64	1300.19	2929.01	3099.99	3505.87	2303.95	2902.96	1268.87	1136.18	1264.78	1172.23	2180.54	2352.27	2233.52	2836.22	1298.82	1117.61	1472.25	1312.07
ILMN_2959293	Upp1	2.43512	1.0116	452.245	185.718	193.97	191.745	325.175	499.849	505.06	442.601	488.539	182.601	184.763	186.838	188.669	188.247	199.414	195.177	193.043	189.97	190.651	191.126	195.235
ILMN_1245609	Sgpl1	2.43503	1.86189	1042.58	428.157	922.138	495.27	959.362	867.806	959.438	1291.68	1134.59	442.615	432.969	412.494	424.551	880.734	1127.83	668.607	1011.38	464.083	533.464	512.091	471.442
ILMN_2612255	Lyl1	2.43103	1.56307	467.228	192.193	307.72	196.868	514.906	353.463	425.453	569.523	472.797	191.7	192.871	191.324	192.878	286.507	315.301	270.397	358.675	204.027	199.096	192.869	191.483
ILMN_2643377	Slc24a6	2.42934	1.64757	1647.77	678.278	1175.73	713.615	1630.91	1314.76	1594.08	1839.06	1860.04	667.694	691.224	704.09	650.103	1160.48	1034.79	976.053	1531.61	710.219	686.134	792.037	666.068
ILMN_1235657	Rnase4	2.42826	2.62739	3221.15	1326.52	3643.89	1386.89	4125.52	2511.62	3060.84	3513.07	2894.68	1293.09	1314.34	1335.47	1363.18	3336.69	3702.4	3873.03	3663.45	1368.1	1430.23	1391.19	1358.03
ILMN_2623983	Egr2	2.427	1.3904	689.438	284.07	475.627	342.079	566.418	692.556	674.354	730.61	783.253	295.095	195.423	327.085	318.676	364.687	532.472	516.606	488.744	224.723	356.504	508.743	278.345
ILMN_2560567	A630006E02Rik	2.42532	1.68566	478.781	197.409	363.574	215.686	540.836	375.761	379.597	537.438	560.273	196.231	201.547	197.379	194.479	376.346	310.788	353.084	414.077	212.563	229.374	214.063	206.744
ILMN_3140788	Ptbp1	2.42245	1.51781	1326.94	547.767	870.594	573.586	1241.22	1238.34	1330.25	1417.01	1407.86	581.479	528.232	541.091	540.266	874.607	912.582	789.476	905.71	581.811	552.174	616.248	544.11
ILMN_2953513	Aldh3b1	2.42145	1.42414	643.134	265.599	377.099	264.79	629.178	558.7	618.823	768.696	640.274	281.079	257.21	268.151	255.955	345.056	399.684	325.815	437.84	251.58	260.906	287.738	258.936
ILMN_2570478	A630097K09Rik	2.42134	1.16025	565.92	233.722	286.019	246.516	443.445	539.303	607.563	596.421	642.87	240.656	241.262	228.619	224.352	301.298	282.215	264.776	295.788	264.218	248.81	238.216	234.819
ILMN_1237736	Plekhf2	2.41942	1.32683	603.251	249.337	332.379	250.506	468.085	540.593	654.345	727.399	625.833	252.677	237.504	252.94	254.225	330.569	356.325	282.719	359.903	244.395	258.693	259.381	239.554
ILMN_2647435	Rassf1	2.40939	1.11503	1658.6	688.392	964.042	864.588	1475.1	1462.54	1556.88	1932.6	1865.9	764.698	657.179	657.425	674.268	998.665	1035.49	893.294	928.718	884.02	857.672	919.291	797.369
ILMN_2639972	Ppp1r3b	2.40922	1.56619	494.377	205.202	328.21	209.56	468.315	441.196	450.403	588.721	523.249	212.407	201.123	203.898	203.38	309.647	348.518	277.714	376.96	208.361	213.771	214.138	201.97
ILMN_1214750	Kynu	2.40607	1.97438	408.631	169.834	339.208	171.805	402.031	352.011	360.29	500.856	427.968	174.069	167.223	170.031	168.012	323.4	351.316	317.938	364.178	174.016	167.829	171.488	173.887
ILMN_2755511	BC039210	2.40599	1.71625	522.266	217.069	383.829	223.643	476.851	482.276	544.107	537.126	570.97	224.24	214.812	217.033	212.191	364.88	391.526	324.977	453.93	228.249	219.577	227.852	218.895
ILMN_1223834	Il8rb	2.40434	1.07607	395.448	164.473	180.641	167.871	400.553	355.572	336.044	387.481	497.591	164.471	163.094	168.477	161.85	177.5	181.577	180.195	183.292	170.513	167.958	169.686	163.327
ILMN_1254551	4933426M11Rik	2.40365	1.52161	2104.93	875.726	1310.45	861.223	1761.83	2153.22	2171.44	2345.71	2092.47	859.726	820.464	883.184	939.529	1140.41	1480.15	1126.08	1495.15	808.83	861.341	898.036	876.686
ILMN_2837671	Fblim1	2.40168	3.92572	473.007	196.948	818.789	208.57	549.211	413.212	478.103	466.141	458.367	197.53	194.573	196.585	199.105	669.843	1041.65	511.654	1052.01	201.933	210.119	212.557	209.671
ILMN_2598877	Slc7a8	2.40076	1.51482	787.946	328.207	531.377	350.785	729.984	705.966	809.419	889.67	804.688	327.026	325.592	326.5	333.709	498.045	583.803	427.051	616.609	361.625	334.892	341.414	365.209
ILMN_1212626	EG665509	2.39986	1.4492	453.902	189.137	272.883	188.299	374.95	346.8	421.478	607.331	518.953	188.683	190.012	189.421	188.432	234.292	264.546	278.46	314.235	183.6	194.424	186.19	188.981
ILMN_3121522	Clec5a	2.39865	1.07065	417.721	174.148	185.49	173.251	317.546	419.076	420.749	454.864	476.37	173.22	177.298	175.527	170.547	185.363	190.725	175.045	190.826	179.181	171.791	170.927	171.104
ILMN_2701631	Spink2	2.39817	1.06398	412.509	172.01	177.715	167.029	436.56	354.553	346.567	524.867	399.998	168.342	171.137	174.877	173.682	171.378	179.832	176.729	182.92	165.51	169.586	164.359	168.661
ILMN_1253947	Traf1	2.39758	1.43663	501.731	209.266	306.875	213.608	408.921	523.391	422.369	454.207	699.766	215.824	208.451	210.952	201.836	302.208	304.022	284.161	337.108	223.525	203.763	211.127	216.016
ILMN_2878979	Tnfaip8l2	2.39446	1.62822	510.127	213.045	355.367	218.254	531.617	452.747	458.574	589.675	518.023	218.57	210.692	211.56	211.356	325.888	393.56	285.722	416.297	203.817	220.133	232.991	216.076
ILMN_2871945	Trem1	2.39285	1.0049	399.08	166.78	167.22	166.405	283.446	397.631	366.978	436.39	510.954	173.39	166.486	164.751	162.493	164.954	166.684	170.28	166.962	162.365	168.54	165.716	168.998
ILMN_2739965	Csnk1d	2.38984	1.24578	1508.95	631.402	786.587	631.404	1387.8	1332.34	1447.01	1709.04	1668.55	580.101	639.651	636.066	669.788	756.718	805.489	687.242	896.901	640.504	627.93	660.758	596.423
ILMN_2680398	Zc3h12d	2.38941	1.90901	412.751	172.742	328.648	172.156	381.122	375.539	371.745	486.123	449.227	168.078	172.496	174.485	175.909	333.2	292.281	323.244	365.866	175.323	176.394	166.662	170.245
ILMN_1230545	Mobk1b	2.38935	1.44751	967.48	404.913	571.126	394.559	879.142	955.575	949.927	1040.88	1011.88	457.119	362.941	406.912	392.678	591.395	637.785	414.1	641.223	389.145	400.936	387.973	400.181
ILMN_2638082	Scgb3a1	2.38723	1.37798	410.684	172.034	231.761	168.188	373.936	475.268	475.933	279.123	449.159	171.487	168.099	174.616	173.932	199.176	218.386	244.913	264.566	171.405	162.756	165.405	173.187
ILMN_2775360	Mapkapk3	2.38612	1.403	508.305	213.026	291.887	208.045	443.142	486.933	460.394	555.285	595.77	216.664	211.419	213.141	210.879	282.465	291.835	251.185	342.063	202.77	203.951	214.891	210.568
ILMN_2847437	A430084P05Rik	2.38401	1.60787	397.373	166.682	272.526	169.495	327.11	400.493	440.217	415.31	403.737	170.006	167.37	164.453	164.901	254.786	278.451	258.347	298.521	167.77	171.251	167.626	171.333
ILMN_1252136	Hist1h2af	2.38328	1.40914	7145.5	2998.18	3855.54	2736.09	7218.33	6562.45	7198.97	7334.61	7413.16	3100.27	2832.21	3102.03	2958.23	3812.48	4115.31	3495.94	3998.42	2329.74	2910.43	2992.2	2711.97
ILMN_2604029	Klf2	2.38226	1.04078	1226.82	514.98	572.6	550.167	1044.38	1370.83	1253.34	1219.89	1245.63	574.137	474.66	407.315	603.807	492.675	523.594	622.758	651.375	498.613	693.785	496.676	511.593
ILMN_3090207	Cyp4f18	2.38174	1.2496	404.603	169.877	209.699	167.813	385.424	349.33	374.409	450.268	463.581	165.997	171.068	172.158	170.285	208.075	209.817	192.492	228.411	167.77	171.858	164.359	167.265
ILMN_2788574	Gmip	2.37952	1.44889	767.495	322.542	490.721	338.688	802.198	661.585	714.738	839.865	819.092	327.99	329.825	315.031	317.321	517.68	467.432	454.873	522.897	338.255	359.191	339.687	317.619
ILMN_1234229	F630001K14Rik	2.3789	1.12022	412.348	173.336	196.477	175.391	388.495	294.424	363.008	583.958	431.855	174.695	171.821	169.399	177.428	184.794	196.936	193.67	210.507	173.398	169.652	184.743	173.77
ILMN_2965417	Npm3-ps1	2.37813	1.62212	1710.32	719.186	1233.22	760.251	1578.46	1841	1856.47	1483.48	1792.17	725.324	675.616	758.735	717.067	1289.13	1190.34	1133.69	1319.72	840.681	660.586	757.432	782.305
ILMN_2760979	Tgfbr2	2.37767	2.57102	3123.87	1313.84	3591.16	1396.78	3126.61	2912.14	3541.71	2856.49	3182.41	1433.56	1299.5	1270.37	1251.92	3292.68	3608.52	3307.56	4155.88	1304.05	1432	1469.46	1381.62
ILMN_1214671	Cdca4	2.37557	1.42084	1498.31	630.717	867.116	610.286	1444.46	1376.95	1533.62	1502.84	1633.68	615.12	635.509	618.465	653.776	877.746	786.751	864.529	939.439	654.751	554.614	582.6	649.178
ILMN_1236507	5830496L11Rik	2.37076	1.42497	411.135	173.419	271.272	190.37	393.556	363.313	399.27	472.112	427.424	172.602	174.871	174.616	171.586	258.5	273.265	260.316	293.004	190.316	194.359	192.111	184.692
ILMN_2771237	Lbp	2.36926	3.56428	517.432	218.394	672.138	188.576	766.106	504.063	435.391	456.419	425.179	233.723	183.356	226.113	230.384	465.469	752.67	580.918	889.494	185.467	188.011	193.096	187.73
ILMN_2714638	Mertk	2.3685	1.72497	1061.02	447.972	778.898	451.543	1264.61	785.232	1088.07	1133.79	1033.39	428.684	395.539	422.474	545.19	623.755	969.202	718.325	804.307	382.174	483.953	516.421	423.625
ILMN_2680770	Cysltr1	2.36845	1.22596	448.724	189.459	232.425	189.587	490.763	350.271	429.356	594.637	378.592	194.026	187.634	188.93	187.246	223.57	225.879	234.863	245.388	186.297	199.413	184.667	187.969
[truncated: 682 more rows]
