# Supplementary material for: Differential neuro-immune patterns in two clinically relevant murine models of multiple sclerosis
Source: J Neuroinflammation. 2019 May 22;16:109. doi: 10.1186/s12974-019-1501-9 (PMC6532235; doi:10.1186/s12974-019-1501-9)
Supplement: Supplementary file 3 — Table S3. Subclusters of genes/probes showing the most differential expression patterns between TMEV-IDD and R-EAE. Microarray data. (XLSX 111 kb) [file 12974_2019_1501_MOESM3_ESM.xlsx]

## Sheet: Cluster_1
Table S3: Subclusters of genes/probes showing the most differential expression patterns between TMEV-IDD and R-EAE.
Sub-cluster #1 contains genes that do not change in TMEV-IDD but are downregulated in R-EAE, compared to age-matched sham controls.
Cluster Order	UniqueID	R-EAE/Sham	TMEV-IDD/Sham	Symbol	Name
1	ILMN_1245582	0.5	1.01	Chrna4	Mus musculus cholinergic receptor, nicotinic, alpha polypeptide 4 (Chrna4), mRNA.
2	ILMN_1240160	0.43	1.03	Nmu	Mus musculus neuromedin U (Nmu), mRNA.
3	ILMN_1247915	0.42	1.03	Trim37	Mus musculus tripartite motif-containing 37 (Trim37), mRNA.
4	ILMN_2702857	0.4	1.03	Osbpl1a	Mus musculus oxysterol binding protein-like 1A (Osbpl1a), mRNA
5	ILMN_1247636	0.47	1.02	Ndfip2	Mus musculus Nedd4 family interacting protein 2 (Ndfip2), mRNA.
6	ILMN_2626345	0.48	1.02	Nsg1	Mus musculus neuron specific gene family member 1 (Nsg1), mRNA.
7	ILMN_1214975	0.51	1.02	Amigo1	Mus musculus adhesion molecule with Ig like domain 1 (Amigo1), mRNA.
8	ILMN_2615628	0.49	1.02	Ttc33	Mus musculus tetratricopeptide repeat domain 33 (Ttc33), mRNA.
9	ILMN_3048899	0.5	1.02	Padi2	Mus musculus peptidyl arginine deiminase, type II (Padi2), mRNA.
10	ILMN_2699621	0.44	1.02	Dlk2	Mus musculus delta-like 2 homolog (Drosophila) (Dlk2), mRNA.
11	ILMN_1237670	0.43	1.05	Entpd2	Mus musculus ectonucleoside triphosphate diphosphohydrolase 2 (Entpd2), mRNA.
12	ILMN_2653860	0.3	1.07	Slc15a2	Mus musculus solute carrier family 15 (H+/peptide transporter), member 2 (Slc15a2), mRNA.
13	ILMN_2638114	0.34	1.06	Ptn	Mus musculus pleiotrophin (Ptn), mRNA.
14	ILMN_1247504	0.46	1.04	Snap91	Mus musculus synaptosomal-associated protein 91 (Snap91), mRNA.
15	ILMN_2699995	0.46	1.04	Epm2aip1	Mus musculus EPM2A (laforin) interacting protein 1 (Epm2aip1), mRNA.
16	ILMN_1234698	0.41	0.99	Tspan2	Mus musculus tetraspanin 2 (Tspan2), mRNA.
17	ILMN_1251972	0.4	0.99	LOC638935	PREDICTED: Mus musculus similar to peptidylarginine deiminase, type II (LOC638935), mRNA.
18	ILMN_2774854	0.36	0.99	Edg2	Mus musculus endothelial differentiation, lysophosphatidic acid G-protein-coupled receptor, 2 (Edg2), mRNA.
19	ILMN_1249529	0.43	1	Pllp	Mus musculus plasma membrane proteolipid (Pllp), mRNA.
20	ILMN_1260446	0.49	1	Ttc3	Mus musculus tetratricopeptide repeat domain 3 (Ttc3), mRNA.
21	ILMN_2668319	0.46	1	Hsp90aa1	Mus musculus heat shock protein 90, alpha (cytosolic), class A member 1 (Hsp90aa1), mRNA.
22	ILMN_2998976	0.3	1	Edg2	Mus musculus endothelial differentiation, lysophosphatidic acid G-protein-coupled receptor, 2 (Edg2), mRNA.
23	ILMN_1237846	0.49	1.09	LOC100044087	PREDICTED: Mus musculus similar to brain protein 44 (LOC100044087), misc RNA.
24	ILMN_1258515	0.41	1.12	Paip2	Mus musculus polyadenylate-binding protein-interacting protein 2 (Paip2), mRNA.
25	ILMN_1248132	0.35	1.12	Stmn1	Mus musculus stathmin 1 (Stmn1), mRNA
26	ILMN_2917471	0.46	1.09	Ednrb	Mus musculus endothelin receptor type B (Ednrb), mRNA.
27	ILMN_2756846	0.47	1.09	Mro	Mus musculus Maestro (Mro), mRNA.
28	ILMN_1255889	0.46	1.12	Ttbk2	Mus musculus tau tubulin kinase 2 (Ttbk2), transcript variant 2, mRNA.
29	ILMN_2636435	0.5	1.11	Ndufb2	Mus musculus NADH dehydrogenase (ubiquinone) 1 beta subcomplex, 2 (Ndufb2), mRNA.
30	ILMN_2659824	0.5	1.1	Ppp1r14a	Mus musculus protein phosphatase 1, regulatory (inhibitor) subunit 14A (Ppp1r14a), mRNA.
31	ILMN_2798993	0.5	1.1	Nr1d2	Mus musculus nuclear receptor subfamily 1, group D, member 2 (Nr1d2), mRNA.
32	ILMN_1250195	0.48	1.06	Ndrg1	Mus musculus N-myc downstream regulated gene 1 (Ndrg1), mRNA.
33	ILMN_2988480	0.33	1.09	Slc15a2	Mus musculus solute carrier family 15 (H+/peptide transporter), member 2 (Slc15a2), mRNA.
34	ILMN_2690203	0.48	1.07	R3hdm2	Mus musculus R3H domain containing 2 (R3hdm2), mRNA. XM_899252 XM_899263 XM_899266 XM_899270 XM_899277 XM_899286 XM_907380 XM_920311 XM_920324 XM_920334 XM_920346 XM_920357 XM_920367 XM_920384 XM_920392 XM_920401 XM_920409 XM_920417 XM_920428 XM_920439 XM
35	ILMN_2748850	0.46	1.07	Aplnr	Mus musculus apelin receptor (Aplnr), mRNA.
36	ILMN_1220739	0.42	1.21	Nsg2	Mus musculus neuron specific gene family member 2 (Nsg2), mRNA.
37	ILMN_2909336	0.45	1.18	Gpm6a	Mus musculus glycoprotein m6a (Gpm6a), mRNA.
38	ILMN_1237917	0.33	1.22	Sparcl1	Mus musculus SPARC-like 1 (mast9, hevin) (Sparcl1), mRNA.
39	ILMN_2453107	0.39	1.19	6330439K17Rik	Mus musculus RIKEN cDNA 6330439K17 gene (6330439K17Rik), mRNA.
40	ILMN_1248892	0.49	1.14	Tmem184c	Mus musculus transmembrane protein 184C (Tmem184c), mRNA.
41	ILMN_2738345	0.49	1.14	Lims2	Mus musculus LIM and senescent cell antigen like domains 2 (Lims2), mRNA.
42	ILMN_2950422	0.38	1.2	Tppp	Mus musculus tubulin polymerization promoting protein (Tppp), mRNA.
43	ILMN_1215076	0.14	1.67	F830002E14Rik	Mus musculus activated spleen cDNA, RIKEN full-length enriched library, clone:F830002E14 product:hypothetical Phenylalanine-rich region profile containing protein, full insert sequence
44	ILMN_1247075	0.47	1.22	Npc1	Mus musculus Niemann Pick type C1 (Npc1), mRNA.
45	ILMN_2840213	0.5	1.2	Cryab	Mus musculus crystallin, alpha B (Cryab), mRNA.
46	ILMN_2751854	0.37	1.29	Ndrg4	Mus musculus N-myc downstream regulated gene 4 (Ndrg4), mRNA.
47	ILMN_1255207	0.48	1.19	LOC100047749	PREDICTED: Mus musculus similar to cAMP-specific cyclic nucleotide phosphodiesterase PDE8; MMPDE8 (LOC100047749), mRNA.
48	ILMN_2774121	0.49	1.19	Mrg1	Mus musculus Meis homeobox 2 (Mrg1), mRNA
49	ILMN_1256740	0.49	1.23	Epm2aip1	Mus musculus EPM2A (laforin) interacting protein 1 (Epm2aip1), mRNA.
50	ILMN_2616226	0.37	1.34	Dbp	Mus musculus D site albumin promoter binding protein (Dbp), mRNA.
51	ILMN_2775885	0.47	1.25	Calm2	Mus musculus calmodulin (Calm2), mRNA
52	ILMN_2942674	0.51	1.21	Lims2	Mus musculus LIM and senescent cell antigen like domains 2 (Lims2), mRNA.
53	ILMN_1237983	0.4	1.38	Padi2	Mus musculus peptidyl arginine deiminase, type II (Padi2), mRNA.
54	ILMN_2664224	0.47	1.31	Ephx1	Mus musculus epoxide hydrolase 1, microsomal (Ephx1), mRNA.
55	ILMN_2678714	0.44	1.34	Id4	Mus musculus inhibitor of DNA binding 4 (Id4), mRNA.
56	ILMN_2671601	0.5	1.29	Selk	Mus musculus selenoprotein K (Selk), mRNA
57	ILMN_2669714	0.46	1.38	Ctsa	Mus musculus cathepsin A (Ctsa), transcript variant 2, mRNA.
58	ILMN_2607022	0.48	1.38	Ptpra	Mus musculus protein tyrosine phosphatase, receptor type, A (Ptpra), mRNA.
59	ILMN_3160970	0.28	1.75	Gpr17	Mus musculus G protein-coupled receptor 17 (Gpr17), mRNA.

## Sheet: Cluster_2
Table S3: Subclusters of genes/probes showing the most differential expression patterns between TMEV-IDD and R-EAE.
Sub-cluster #2 includes genes upregulated in TMEV-IDD only, compared to age-matched sham controls.
Cluster Order	UniqueID	R-EAE/Sham	TMEV-IDD/Sham	Symbol	Name
1	ILMN_1228607	1.02	16.89	Igk-V5	PREDICTED: Mus musculus immunoglobulin kappa chain variable 5 (V5 family) (Igk-V5), mRNA.
2	ILMN_1222500	1.02	22.88	LOC100047162	PREDICTED: Mus musculus similar to immunoglobulin kappa-chain (LOC100047162), mRNA.
3	ILMN_1225565	1.01	4.82	Igf1	Mus musculus insulin-like growth factor 1 (Igf1), transcript variant 1, mRNA.
4	ILMN_2482821	1.01	5.06	LOC636875	PREDICTED: Mus musculus similar to Ig kappa chain V-V region L7 precursor (LOC636875), mRNA.
5	ILMN_1247185	1.01	6.11	LOC100047316	PREDICTED: Mus musculus similar to anti-MOG Z12 variable light chain (LOC100047316), mRNA.
6	ILMN_1243197	1.01	7.16	LOC385109	Mus musculus immunoglobulin kappa chain variable 4-72 (Igkv4-72), mRNA
7	ILMN_2440960	1.01	6.64	IGHG1_J00453$V00793_Ig_heavy_constant_gamma_1_792
8	ILMN_2772264	1.02	44.73	Igh-VJ558	Mus musculus Immunoglobulin heavy chain (J558 family), mRNA.
9	ILMN_1250715	1.01	15.85	LOC381774	Mus musculus Ig kappa chain (Cr1.1), mRNA
10	ILMN_1244008	1.01	23.31	LOC676222	PREDICTED: Mus musculus similar to Ig kappa chain V-III region PC 7043 (LOC676222), mRNA.
11	ILMN_2609403	1.01	20.18	LOC380799	Mus musculus similar to Igh-VJ558 protein
12	ILMN_1249975	1.04	69.13	Ighg	PREDICTED: Mus musculus Immunoglobulin heavy chain (gamma polypeptide), transcript variant 1 (Ighg), mRNA.
13	ILMN_1253091	1.01	2.9	LOC100043991	PREDICTED: Mus musculus similar to Immunogloblin heavy chain (LOC100043991), mRNA.
14	ILMN_2515956	1.02	10.63	Igh-4	Mus musculus immunoglobulin heavy constant gamma 1 (G1m marker), mRNA
15	ILMN_2432262	1.02	6.37	IGHV1S35_M12376_Ig_heavy_variable_1S35_13
16	ILMN_2635272	1.05	109.79	Igh-VJ558	PREDICTED: Mus musculus immunoglobulin heavy chain (J558 family) (Igh-VJ558), mRNA.
17	ILMN_2437019	1.02	3.66	IGHV1S36_M13788_Ig_heavy_variable_1S36_40
18	ILMN_1251451	1.01	2.14	LOC232060
19	ILMN_2724778	1.01	2.07	LOC380801
20	ILMN_1213431	1	10.73	LOC626583	PREDICTED: Mus musculus similar to Ig kappa chain V-III region PC 7132 (LOC626583), mRNA.
21	ILMN_1228328	1	3.7	Pou2af1	Mus musculus POU domain, class 2, associating factor 1 (Pou2af1), mRNA.
22	ILMN_1242258	1	4.15	IGKV4-73_AJ231216_Ig_kappa_variable_4-73_18
23	ILMN_2463573	1	9.06	LOC100046793	PREDICTED: Mus musculus similar to light chain of the monoclonal antibody MST2 (LOC100046793), mRNA.
24	ILMN_2608768	1	10.45	LOC385291	Mus musculus similar to immunoglobulin light chain variable region, mRNA
25	ILMN_2745775	1	5.82	LOC213684	Mus musculus immunoglobulin kappa variable 4-79 (Igkv4-79), mRNA
26	ILMN_2450019	1	2.68	LOC100047628	PREDICTED: Mus musculus similar to Chain L, Structural Basis Of Antigen Mimicry In A Clinically Relevant Melanoma Antigen System, transcript variant 3 (LOC100047628), mRNA.
27	ILMN_2450198	1	2.68	LOC630302	PREDICTED: Mus musculus similar to VH283 protein (LOC630302), mRNA.
28	ILMN_2467429	1	10.14	D6Mit97	Mus musculus DNA segment, Chr 6, Massachusetts Institute of Technology 97 (D6Mit97), mRNA
29	ILMN_1220577	1	2.74	LOC636752	PREDICTED: Mus musculus similar to Ig kappa chain V-VI region NQ2-6.1 (LOC636752), mRNA.
30	ILMN_2469743	1	13.57	LOC100046793	PREDICTED: Mus musculus similar to light chain of the monoclonal antibody MST2 (LOC100046793), mRNA.
31	ILMN_2613601	1	6.58	2010001M09Rik	Mus musculus RIKEN cDNA 2010001M09 gene (2010001M09Rik), mRNA.
32	ILMN_2736810	1	3.4	LOC674110	PREDICTED: Mus musculus similar to monoclonal anti-alpha-1,3-galactosyltransferase IgM heavy chain (LOC674110), mRNA.
33	ILMN_2699222	1	20.27	LOC669053	PREDICTED: Mus musculus similar to Ig kappa chain V-V region MPC11 precursor (LOC669053), mRNA.
34	ILMN_2519425	1	2.14	LOC630284	PREDICTED: Mus musculus similar to monoclonal anti-alpha-1,3-galactosyltransferase IgM heavy chain (LOC630284), mRNA.
35	ILMN_1225733	0.99	8.78	LOC677643	PREDICTED: Mus musculus similar to monoclonal antibody BBK-2 heavy chain (LOC677643), misc RNA.
36	ILMN_2534635	0.99	7.06	LOC272683	Mus musculus parts of antibodies, mostly variable regions (abParts)
37	ILMN_1258680	0.99	6.04	LOC672339	PREDICTED: Mus musculus similar to Ig kappa chain V-IV region S107B precursor (LOC672339), mRNA.
38	ILMN_1259003	0.99	5.65	LOC637785	PREDICTED: Mus musculus similar to Ig heavy chain V region 3 precursor (LOC637785), mRNA.
39	ILMN_2470564	0.99	5.54	IGHV1S120_AF025443_Ig_heavy_variable_1S120_8
40	ILMN_2613878	0.99	5.2	Prg2	Mus musculus proteoglycan 2, bone marrow (Prg2), mRNA.
41	ILMN_2649286	0.99	5.38	LOC243431	PREDICTED: Mus musculus similar to Ig kappa chain V-V region MOPC 41 precursor (LOC243431), mRNA.
42	ILMN_2664963	0.99	5.34	LOC630837	PREDICTED: Mus musculus similar to Ig mu-chain precursor (V76-D-J4), transcript variant 1 (LOC630837), mRNA.
43	ILMN_2465985	0.98	17.32	LOC676136	PREDICTED: Mus musculus similar to Ig kappa chain V-V region MPC11 precursor (LOC676136), mRNA.
44	ILMN_2469804	0.99	3.48	LOC630284	PREDICTED: Mus musculus similar to monoclonal anti-alpha-1,3-galactosyltransferase IgM heavy chain (LOC630284), mRNA.
45	ILMN_2631505	0.99	3.41	LOC384415	Mus musculus immunoglobulin kappa variable 5-39 (Igkv5-39), mRNA
46	ILMN_1247021	0.99	21.94	LOC630305	PREDICTED: Mus musculus similar to Ig H chain V region (clone 1E10) (LOC630305), misc RNA.
47	ILMN_1251011	0.99	16.89	IGKV3-2_X16954_Ig_kappa_variable_3-2_18
48	ILMN_2722893	0.99	17.08	LOC637227	PREDICTED: Mus musculus similar to Ig kappa chain V-V region MPC11 precursor (LOC637227), mRNA.
49	ILMN_2490758	0.99	11.56	LOC672342	PREDICTED: Mus musculus similar to Ig kappa chain V-IV region S107B precursor (LOC672342), mRNA.
50	ILMN_1257271	0.99	12.55	LOC630253	PREDICTED: Mus musculus similar to Ig heavy chain V region 5-84 precursor (LOC630253), mRNA.
51	ILMN_2674666	0.99	12.76	LOC676136	PREDICTED: Mus musculus similar to Ig kappa chain V-V region MPC11 precursor (LOC676136), mRNA.
52	ILMN_2633179	0.99	118.29	LOC100047788	PREDICTED: Mus musculus similar to gamma-2a immunoglobulin heavy chain (LOC100047788), misc RNA.
53	ILMN_2677207	0.99	115.58	LOC100047788	PREDICTED: Mus musculus similar to gamma-2a immunoglobulin heavy chain (LOC100047788), misc RNA.
54	ILMN_1230696	1.02	2.89	Igl-V1	Mus musculus immunoglobulin lambda variable 1 (Ihl-V1)
55	ILMN_2450155	1.02	2.87	IGLC2_J00595_Ig_lambda_constant_2_14
56	ILMN_1226667	1.02	2.41	LOC636944	PREDICTED: Mus musculus similar to Ig kappa chain V-V region K2 precursor (LOC636944), mRNA.
57	ILMN_1245146	1.06	13.63	Igl-V1	Mus musculus immunoglobulin lambda variable 1 (Ihl-V1)
58	ILMN_2784950	1.02	2.36	Pld3	Mus musculus phospholipase D family, member 3 (Pld3), mRNA.
59	ILMN_2704562	1.12	96.62	LOC100047628	PREDICTED: Mus musculus similar to Chain L, Structural Basis Of Antigen Mimicry In A Clinically Relevant Melanoma Antigen System, transcript variant 3 (LOC100047628), mRNA.
60	ILMN_2690603	1.04	3	Spp1	Mus musculus secreted phosphoprotein 1 (Spp1), mRNA.
61	ILMN_1215859	0.94	2.93	Serpina1b	Mus musculus serine (or cysteine) preptidase inhibitor, clade A, member 1b (Serpina1b), mRNA.
62	ILMN_1225570	0.95	2.66	Serpina1d	Mus musculus serine (or cysteine) peptidase inhibitor, clade A, member 1d (Serpina1d), mRNA.
63	ILMN_2769884	0.93	4.3	Igf1	Mus musculus insulin-like growth factor 1 (Igf1), transcript variant 1, mRNA.
64	ILMN_2831436	0.93	2.98	Msr2	Mus musculus macrophage scavenger receptor 2 (Msr2), mRNA.
65	ILMN_1252899	0.95	4.31	Serpina1b	Mus musculus serine (or cysteine) preptidase inhibitor, clade A, member 1b (Serpina1b), mRNA.
66	ILMN_2659680	0.95	3.98	Serpina1b	Mus musculus serine (or cysteine) preptidase inhibitor, clade A, member 1b (Serpina1b), mRNA.
67	ILMN_2724779	0.97	2.31	LOC630302	PREDICTED: Mus musculus similar to VH283 protein (LOC630302), mRNA.
68	ILMN_2702101	0.98	2.12	Pld3	Mus musculus phospholipase D family, member 3 (Pld3), mRNA.
69	ILMN_3001540	0.93	2.32	Lum	Mus musculus lumican (Lum), mRNA.
70	ILMN_1236420	1.08	3.33	Gpnmb	Mus musculus glycoprotein (transmembrane) nmb (Gpnmb), mRNA.
71	ILMN_2625085	1.05	2.1	1700112C13Rik	Mus musculus RIKEN cDNA 1700112C13 gene (1700112C13Rik), mRNA.
72	ILMN_3009225	1.09	4.05	Apoc4	Mus musculus apolipoprotein C-IV (Apoc4), mRNA.
73	ILMN_2684370	1.25	89.37	Igk-C	Mus musculus Immunoglobulin kappa variable 6-23 (Igkv6-23), mRNA
74	ILMN_2707996	1.04	2.16	Oosp1	Mus musculus oocyte secreted protein 1 (Oosp1), mRNA.
75	ILMN_2721357	1.05	2.59	Lhfpl2	Mus musculus lipoma HMGIC fusion partner-like 2 (Lhfpl2), mRNA.
76	ILMN_2614655	1.15	5.87	Gpnmb	Mus musculus glycoprotein (transmembrane) nmb (Gpnmb), mRNA.
77	ILMN_3019158	1.07	2.18	Ms4a7	Mus musculus membrane-spanning 4-domains, subfamily A, member 7 (Ms4a7), transcript variant 1, mRNA.
78	ILMN_2918882	1.19	6.22	Gpnmb	Mus musculus glycoprotein (transmembrane) nmb (Gpnmb), mRNA.
79	ILMN_2589768	1.19	3.64	Htr2b	Mus musculus 5-hydroxytryptamine (serotonin) receptor 2B (Htr2b), mRNA.
80	ILMN_2760019	1.46	13.55	Cxcl13	Mus musculus chemokine (C-X-C motif) ligand 13 (Cxcl13), mRNA
81	ILMN_2992709	1.38	8.69	Trem2	Mus musculus triggering receptor expressed on myeloid cells 2 (Trem2), mRNA.
82	ILMN_2661289	1.19	2.8	Csprs	Mus musculus component of Sp100-rs (Csprs), mRNA.
83	ILMN_3159170	1.2	2.65	Cd22	Mus musculus CD22 antigen (Cd22), transcript variant 2, mRNA.
84	ILMN_1228469	0.85	3.22	Apoc1	Mus musculus apolipoprotein C-I (Apoc1), mRNA.
85	ILMN_2599794	0.81	4.51	Apoc1	Mus musculus apolipoprotein C-I (Apoc1), mRNA.
86	ILMN_2678218	0.9	2.11	Mmp2	Mus musculus matrix metallopeptidase 2 (Mmp2), mRNA.
87	ILMN_2597769	0.81	4.96	Igf2	Mus musculus insulin-like growth factor 2 (Igf2), mRNA.
88	ILMN_2870672	0.87	2.87	Fbln1	Mus musculus fibulin 1 (Fbln1), mRNA.
89	ILMN_2770968	0.82	4.38	Fcrls	Mus musculus Fc receptor-like S, scavenger receptor (Fcrls), mRNA.
90	ILMN_3133448	0.9	2.2	Mfge8	Mus musculus milk fat globule-EGF factor 8 protein (Mfge8), transcript variant 2, mRNA.
91	ILMN_2771034	0.81	2.37	Mfge8	Mus musculus milk fat globule-EGF factor 8 protein (Mfge8), transcript variant 2, mRNA.
92	ILMN_2975345	0.84	2.35	Cdo1	Mus musculus cysteine dioxygenase 1, cytosolic (Cdo1), mRNA.
93	ILMN_2882088	0.78	2.34	5430435G22Rik	Mus musculus RIKEN cDNA 5430435G22 gene (5430435G22Rik), mRNA.

## Sheet: Cluster_3
Table S3: Subclusters of genes/probes showing the most differential expression patterns between TMEV-IDD and R-EAE.
Sub-cluster #3 includes genes upregulated in both TMEV-IDD and R-EAE compared to their age-matched controls..
Cluster Order	UniqueID	R-EAE/Sham	TMEV-IDD/Sham	Symbol	Name
1	ILMN_1214118	2.63828	1.99246	Plekha2	Mus musculus pleckstrin homology domain-containing, family A (phosphoinositide binding specific) member 2 (Plekha2), mRNA.
2	ILMN_1230587	5.75573	3.464	Lpxn	Mus musculus leupaxin (Lpxn), mRNA.
3	ILMN_1259564	19.3399	8.22931	Iigp2	Mus musculus interferon inducible GTPase 2 (Iigp2), mRNA.
4	ILMN_2614380	2.10883	1.70072	Map3k1	Mus musculus mitogen-activated protein kinase kinase kinase 1 (Map3k1), mRNA.
5	ILMN_1222246	2.04592	1.67068	Adfp	Mus musculus adipose differentiation related protein (Adfp), mRNA.
6	ILMN_1233461	4.53196	2.94179	Irf9	Mus musculus interferon regulatory factor 9 (Irf9), mRNA.
7	ILMN_1229455	8.04464	4.45451	Rnf213	Mus musculus ring finger protein 213 (Rnf213), mRNA.
8	ILMN_2504717	2.56145	1.95733	Trim34	Mus musculus tripartite motif protein 34 (Trim34), mRNA.
9	ILMN_2534201	2.70628	2.03733	A430084P05Rik	Mus musculus RIKEN cDNA A430084P05 gene (A430084P05Rik), mRNA.
10	ILMN_1220996	5.90269	3.59045	Ptpn6	Mus musculus protein tyrosine phosphatase, non-receptor type 6 (Ptpn6), transcript variant 2, mRNA.
11	ILMN_1255860	2.02122	1.66041	Klrd1	Mus musculus killer cell lectin-like receptor, subfamily D, member 1 (Klrd1), mRNA.
12	ILMN_2981169	4.44832	2.94275	Ifit2	Mus musculus interferon-induced protein with tetratricopeptide repeats 2 (Ifit2), mRNA.
13	ILMN_2504718	2.5715	1.96597	Trim34	Mus musculus tripartite motif protein 34 (Trim34), mRNA.
14	ILMN_2640849	2.18008	1.75097	Glycam1	Mus musculus glycosylation dependent cell adhesion molecule 1 (Glycam1), mRNA.
15	ILMN_2717127	2.18189	1.75097	Ddx58	Mus musculus DEAD (Asp-Glu-Ala-Asp) box polypeptide 58 (Ddx58), mRNA.
16	ILMN_1215092	3.42073	2.45593	C4a	Mus musculus complement component 4A (Rodgers blood group) (C4a), mRNA.
17	ILMN_2721929	5.379	3.42976	Havcr2	Mus musculus hepatitis A virus cellular receptor 2 (Havcr2), mRNA.
18	ILMN_2623536	2.70938	2.05727	Golm1	Mus musculus golgi membrane protein 1 (Golm1), transcript variant 1, mRNA.
19	ILMN_2716602	2.19956	1.77285	Lgals9	Mus musculus lectin, galactose binding, soluble 9 (Lgals9), mRNA.
20	ILMN_2866276	3.17062	2.30611	Csf2ra	Mus musculus colony stimulating factor 2 receptor, alpha, low-affinity (granulocyte-macrophage) (Csf2ra), mRNA.
21	ILMN_1241171	5.77932	3.44267	Anxa3	Mus musculus annexin A3 (Anxa3), mRNA.
22	ILMN_1224077	8.53021	4.50949	Vav1	Mus musculus vav 1 oncogene (Vav1), mRNA.
23	ILMN_1232716	2.70205	2.00956	Cyp1b1	Mus musculus cytochrome P450, family 1, subfamily b, polypeptide 1 (Cyp1b1), mRNA.
24	ILMN_1230458	5.53046	3.32636	Ifit3	Mus musculus interferon-induced protein with tetratricopeptide repeats 3 (Ifit3), mRNA.
25	ILMN_1254685	13.6659	6.29499	EG240327	Mus musculus predicted gene, EG240327 (EG240327), mRNA.
26	ILMN_2653132	11.7353	5.64714	Clec7a	Mus musculus C-type lectin domain family 7, member a (Clec7a), mRNA.
27	ILMN_2660555	11.8333	5.67413	Bcl2a1d	Mus musculus B-cell leukemia/lymphoma 2 related protein A1d (Bcl2a1d), mRNA.
28	ILMN_2510233	2.00633	1.63238	Stat1	Mus musculus signal transducer and activator of transcription 1 (Stat1), mRNA.
29	ILMN_2721399	4.49245	2.85664	Ctsw	Mus musculus cathepsin W (Ctsw), mRNA.
30	ILMN_2677859	2.21277	1.73956	Insl6	Mus musculus insulin-like 6 (Insl6), mRNA.
31	ILMN_1254577	6.38808	3.67418	AI607873	PREDICTED: Mus musculus expressed sequence AI607873 (AI607873), mRNA.
32	ILMN_3113420	2.88451	2.10133	Ptpn6	Mus musculus protein tyrosine phosphatase, non-receptor type 6 (Ptpn6), transcript variant 1, mRNA.
33	ILMN_1223416	9.68985	4.8101	Fer1l3	PREDICTED: Mus musculus fer-1-like 3, myoferlin (C. elegans), transcript variant 1 (Fer1l3), mRNA.
34	ILMN_1234539	15.6876	6.753	Irgm1	Mus musculus immunity-related GTPase family M member 1 (Irgm1), mRNA.
35	ILMN_1239219	4.63819	2.907	Mx2	Mus musculus MX dynamin-like GTPase 2 (Mx2), mRNA
36	ILMN_1245609	2.43503	1.86189	Sgpl1	Mus musculus sphingosine phosphate lyase 1 (Sgpl1), mRNA.
37	ILMN_1233175	2.09414	1.65966	LOC632667	PREDICTED: Mus musculus similar to PNG protein (LOC632667), mRNA.
38	ILMN_1239397	7.31599	3.92522	LOC100047934	PREDICTED: Mus musculus hypothetical protein LOC100047934 (LOC100047934), mRNA.
39	ILMN_2906489	2.1973	1.71619	Mocos	Mus musculus molybdenum cofactor sulfurase (Mocos), mRNA.
40	ILMN_3006219	5.07511	3.06379	Fyb	Mus musculus FYN binding protein (Fyb), mRNA.
41	ILMN_2660263	8.85166	4.49246	Bcl2a1b	Mus musculus B-cell leukemia/lymphoma 2 related protein A1b (Bcl2a1b), mRNA.
42	ILMN_2606162	2.43562	1.84638	Pdlim4	Mus musculus PDZ and LIM domain 4 (Pdlim4), mRNA.
43	ILMN_2746456	3.92934	2.57142	Tcirg1	Mus musculus T-cell, immune regulator 1, ATPase, H+ transporting, lysosomal V0 protein A3 (Tcirg1), mRNA.
44	ILMN_2642349	2.56847	1.91367	Slc7a2	Mus musculus solute carrier family 7 (cationic amino acid transporter, y+ system), member 2 (Slc7a2), transcript variant 2, mRNA.
45	ILMN_2915689	3.99248	2.58413	Dhx58	Mus musculus DEXH (Asp-Glu-X-His) box polypeptide 58 (Dhx58), mRNA.
46	ILMN_1238847	4.87471	2.91405	Cd3e	Mus musculus CD3 antigen, epsilon polypeptide (Cd3e), mRNA.
47	ILMN_1255766	4.16189	2.61343	Sh3bp2	Mus musculus SH3-domain binding protein 2 (Sh3bp2), mRNA.
48	ILMN_1248099	2.29682	1.75461	Col16a1	Mus musculus collagen, type XVI, alpha 1 (Col16a1), mRNA.
49	ILMN_2526875	2.07229	1.63	LOC214403	Mus musculus Complement factor H-related protein, mRNA.
50	ILMN_2461320	3.82612	2.46248	AU020206	Mus musculus xpressed sequence AU020206, lincRNA
51	ILMN_1225204	10.0131	4.68388	Rsad2	Mus musculus radical S-adenosyl methionine domain containing 2 (Rsad2), mRNA.
52	ILMN_1257623	5.07812	2.96696	Pik3ap1	Mus musculus phosphoinositide-3-kinase adaptor protein 1 (Pik3ap1), mRNA.
53	ILMN_2804487	5.38554	3.09074	Aif1	Mus musculus allograft inflammatory factor 1 (Aif1), mRNA.
54	ILMN_2663130	8.96482	4.34265	P2ry6	Mus musculus pyrimidinergic receptor P2Y, G-protein coupled, 6 (P2ry6), mRNA.
55	ILMN_3079919	2.88359	2.03376	Ahnak	Mus musculus AHNAK nucleoprotein (desmoyokin) (Ahnak), transcript variant 1, mRNA.
56	ILMN_2672353	3.71225	2.40279	Dennd1c	Mus musculus DENN/MADD domain containing 1C (Dennd1c), mRNA.
57	ILMN_2954881	4.73143	2.82167	Tcirg1	Mus musculus T-cell, immune regulator 1, ATPase, H+ transporting, lysosomal V0 protein A3 (Tcirg1), mRNA.
58	ILMN_1254241	2.78954	2.01051	LOC100044538	PREDICTED: Mus musculus similar to immunity-associated nucleotide 4 (LOC100044538), misc RNA.
59	ILMN_2621596	2.1981	1.71023	LOC621823	PREDICTED: Mus musculus similar to Proteasome activator complex subunit 2 (Proteasome activator 28-beta subunit) (PA28beta) (PA28b) (Activator of multicatalytic protease subunit 2) (11S regulator complex beta subunit) (REG-beta) (LOC621823), mRNA.
60	ILMN_1248139	22.6109	8.2705	Gp49a	Mus musculus glycoprotein 49 A (Gp49a), mRNA.
61	ILMN_2984744	7.08379	3.7695	Emp3	Mus musculus epithelial membrane protein 3 (Emp3), mRNA.
62	ILMN_2764580	4.38691	2.72539	Parvg	Mus musculus parvin, gamma (Parvg), mRNA.
63	ILMN_1244513	17.5768	6.60928	Gbp3	Mus musculus guanylate binding protein 3 (Gbp3), mRNA.
64	ILMN_1249776	3.15422	2.12839	Insl3	Mus musculus insulin-like 3 (Insl3), mRNA.
65	ILMN_2599659	2.20009	1.68133	Fmnl3	Mus musculus formin-like 3 (Fmnl3), mRNA.
66	ILMN_2631161	31.9852	9.85077	Fcgr4	Mus musculus Fc receptor, IgG, low affinity IV (Fcgr4), mRNA.
67	ILMN_1235493	5.83859	3.21527	Fxyd5	Mus musculus FXYD domain-containing ion transport regulator 5 (Fxyd5), mRNA.
68	ILMN_1246800	11.8249	5.13185	Serpina3n	Mus musculus serine (or cysteine) peptidase inhibitor, clade A, member 3N (Serpina3n), mRNA.
69	ILMN_2602542	3.46237	2.27949	Lrmp	Mus musculus lymphoid-restricted membrane protein (Lrmp), mRNA
70	ILMN_2910934	24.0552	8.25937	Cd52	Mus musculus CD52 antigen (Cd52), mRNA.
71	ILMN_2731760	8.80381	4.23957	Myo1f	Mus musculus myosin IF (Myo1f), mRNA.
72	ILMN_2860480	7.04219	3.65911	Arpc1b	Mus musculus actin related protein 2/3 complex, subunit 1B (Arpc1b), mRNA.
73	ILMN_2930203	4.06476	2.53586	Ugt1a10	Mus musculus UDP glycosyltransferase 1 family, polypeptide A10 (Ugt1a10), mRNA.
74	ILMN_2602858	4.00194	2.474	Prickle3	Mus musculus prickle homolog 3 (Drosophila) (Prickle3), mRNA.
75	ILMN_2697415	4.5025	2.67901	Cd3d	Mus musculus CD3 antigen, delta polypeptide (Cd3d), mRNA.
76	ILMN_2720836	4.13361	2.5327	Rbm47	Mus musculus RNA binding motif protein 47 (Rbm47), mRNA.
77	ILMN_2754364	2.6288	1.87309	Ltf	Mus musculus lactotransferrin (Ltf), mRNA.
78	ILMN_2919411	3.3742	2.19702	Osm	Mus musculus oncostatin M (Osm), mRNA.
79	ILMN_1228867	2.99742	1.9235	A130082M07Rik	PREDICTED: Mus musculus RIKEN cDNA A130082M07 gene (A130082M07Rik), mRNA.
80	ILMN_1214715	2.11558	1.5595	Gfap	Mus musculus glial fibrillary acidic protein (Gfap), mRNA.
81	ILMN_1227836	7.94337	3.40745	Arpc1b	Mus musculus actin related protein 2/3 complex, subunit 1B (Arpc1b), mRNA.
82	ILMN_2560567	2.42532	1.68566	A630006E02Rik
83	ILMN_2609323	2.78153	1.83054	Lst1	Mus musculus leukocyte specific transcript 1 (Lst1), mRNA.
84	ILMN_2654495	5.74344	2.80738	Iqgap1	Mus musculus IQ motif containing GTPase activating protein 1 (Iqgap1), mRNA.
85	ILMN_1254927	4.65953	2.46615	Ly6c1	Mus musculus lymphocyte antigen 6 complex, locus C1 (Ly6c1), mRNA.
86	ILMN_1235934	3.61493	2.13205	Btk	Mus musculus Bruton agammaglobulinemia tyrosine kinase (Btk), mRNA.
87	ILMN_2588249	9.09401	3.66801	S3-12	Mus musculus plasma membrane associated protein, S3-12 (S3-12), mRNA.
88	ILMN_2789948	12.7438	4.4704	Arhgdib	Mus musculus Rho, GDP dissociation inhibitor (GDI) beta (Arhgdib), mRNA.
89	ILMN_3122961	35.9362	8.26666	Gbp2	Mus musculus guanylate binding protein 2 (Gbp2), mRNA.
90	ILMN_1242661	2.68057	1.80334	Itgb2	Mus musculus integrin beta 2 (Itgb2), mRNA.
91	ILMN_1239117	2.82021	1.85948	Hbb-b1	Mus musculus hemoglobin, beta adult major chain (Hbb-b1), mRNA.
92	ILMN_1219946	4.79867	2.55997	Il10ra	Mus musculus interleukin 10 receptor, alpha (Il10ra), mRNA.
93	ILMN_1232667	6.99842	3.2106	Ifitm2	Mus musculus interferon induced transmembrane protein 2 (Ifitm2), mRNA.
94	ILMN_2431390	5.12109	2.65711	Tcrb-V8.2	Mus musculus T cell receptor beta, variable 13-2 (Tcrb-V8.2), mRNA
95	ILMN_2754158	4.91801	2.59794	Tgtp	Mus musculus T-cell specific GTPase (Tgtp), mRNA.
96	ILMN_1226800	16.6634	5.46099	Cd274	Mus musculus CD274 antigen (Cd274), mRNA.
97	ILMN_2954575	4.6968	2.54285	Arhgap30	Mus musculus Rho GTPase activating protein 30 (Arhgap30), mRNA.
98	ILMN_3120510	8.0782	3.52283	Gvin1	Mus musculus GTPase, very large interferon inducible 1 (Gvin1), transcript variant B, mRNA.
99	ILMN_1217041	3.94573	2.34374	Cd86	Mus musculus CD86 antigen (Cd86), mRNA.
100	ILMN_1236702	8.91118	3.87623	Lilrb4	Mus musculus leukocyte immunoglobulin-like receptor, subfamily B, member 4 (Lilrb4), mRNA.
101	ILMN_1229202	2.14141	1.59545	1700084C01Rik	Mus musculus RIKEN cDNA 1700084C01 gene (1700084C01Rik), mRNA.
102	ILMN_2821850	2.25225	1.64853	Nampt	Mus musculus nicotinamide phosphoribosyltransferase (Nampt), mRNA.
103	ILMN_2647757	2.47894	1.74642	Ccl11	Mus musculus small chemokine (C-C motif) ligand 11 (Ccl11), mRNA.
104	ILMN_2755511	2.40599	1.71625	BC039210	PREDICTED: Mus musculus cDNA sequence BC039210 (BC039210), mRNA.
105	ILMN_3020829	2.32344	1.68359	Npm3	Mus musculus nucleoplasmin 3 (Npm3), mRNA.
106	ILMN_1220418	2.60283	1.79115	Hcst	Mus musculus hematopoietic cell signal transducer (Hcst), mRNA.
107	ILMN_1229741	2.21275	1.61587	Rap1b	Mus musculus RAS related protein 1b (Rap1b), mRNA.
108	ILMN_1224859	2.25684	1.64022	Gimap6	Mus musculus GTPase, IMAP family member 6 (Gimap6), mRNA.
109	ILMN_2687403	13.8734	4.92707	Fcgr3	Mus musculus Fc receptor, IgG, low affinity III (Fcgr3), mRNA.
110	ILMN_2722732	2.98926	1.93638	Srgn	Mus musculus serglycin (Srgn), mRNA.
111	ILMN_2735961	5.91162	2.93284	Tlr13	Mus musculus toll-like receptor 13 (Tlr13), mRNA.
112	ILMN_1213609	5.42393	2.80774	Txnip	Mus musculus thioredoxin interacting protein (Txnip), transcript variant 2, mRNA.
113	ILMN_3161013	12.6528	4.70593	Hk3	Mus musculus hexokinase 3 (Hk3), nuclear gene encoding mitochondrial protein, mRNA.
114	ILMN_1260456	3.07494	1.99459	Hsd3b7	Mus musculus hydroxy-delta-5-steroid dehydrogenase, 3 beta- and steroid delta-isomerase 7 (Hsd3b7), transcript variant 1, mRNA.
115	ILMN_2783223	2.53792	1.7653	LOC435565	Mus musculus similar to interferon-inducible GTPase (LOC435565), mRNA.
116	ILMN_2941324	6.95734	3.27866	Gsdmdc1	Mus musculus gasdermin domain containing 1 (Gsdmdc1), mRNA.
117	ILMN_1228657	32.8998	9.25199	Fcgr2b	Mus musculus Fc receptor, IgG, low affinity IIb (Fcgr2b), transcript variant 2, mRNA.
118	ILMN_1254655	4.0598	2.44043	Casp4	Mus musculus caspase 4, apoptosis-related cysteine peptidase (Casp4), mRNA.
119	ILMN_2619107	3.34702	2.16494	Lgals1	Mus musculus lectin, galactoside-binding, soluble, 1 binding protein (Lgals1), mRNA.
120	ILMN_2534207	5.20613	2.84814	LOC380706
121	ILMN_1248022	2.19591	1.6505	E330020G21Rik
122	ILMN_2618364	2.86373	1.94607	Flnc	Mus musculus filamin C, gamma (Flnc), mRNA.
123	ILMN_2784580	3.4334	2.18924	Cd3e	Mus musculus CD3 antigen, epsilon polypeptide (Cd3e), mRNA.
124	ILMN_1212938	5.80243	3.0398	Aif1	Mus musculus allograft inflammatory factor 1 (Aif1), mRNA.
125	ILMN_1216732	2.50901	1.78734	Mcl1	Mus musculus myeloid cell leukemia sequence 1 (Mcl1), mRNA.
126	ILMN_2756678	3.04416	2.02265	LOC676389	PREDICTED: Mus musculus similar to Baculoviral IAP repeat-containing protein 1e (Neuronal apoptosis inhibitory protein 5) (LOC676389), misc RNA.
127	ILMN_3059557	3.06397	2.03032	Naip5	Mus musculus NLR family, apoptosis inhibitory protein 5 (Naip5), mRNA.
128	ILMN_2511953	2.46471	1.78437	Tnfaip8	Mus musculus tumor necrosis factor, alpha-induced protein 8 (Tnfaip8), mRNA.
129	ILMN_1252831	5.58187	3.01307	2310014H01Rik	PREDICTED: Mus musculus RIKEN cDNA 2310014H01 gene, transcript variant 3 (2310014H01Rik), mRNA.
130	ILMN_3161790	9.83491	4.3335	AI451557	Mus musculus expressed sequence AI451557 (AI451557), mRNA.
131	ILMN_1219154	2.06344	1.59073	Mt2	Mus musculus metallothionein 2 (Mt2), mRNA.
132	ILMN_3135781	6.03694	3.17336	Anxa3	Mus musculus annexin A3 (Anxa3), mRNA.
133	ILMN_2918002	20.1153	6.86854	Gbp3	Mus musculus guanylate nucleotide binding protein 3 (Gbp3), mRNA.
134	ILMN_1214608	2.67965	1.85333	Plxnd1	Mus musculus plexin D1 (Plxnd1), mRNA.
135	ILMN_2743244	5.0693	2.75091	Cd86	Mus musculus CD86 antigen (Cd86), mRNA.
136	ILMN_1235499	2.95447	1.9722	Pros1	Mus musculus protein S (alpha) (Pros1), mRNA.
137	ILMN_2798694	2.53023	1.79302	Plekhf2	Mus musculus pleckstrin homology domain containing, family F (with FYVE domain) member 2 (Plekhf2), mRNA.
138	ILMN_2788546	2.01267	1.55013	Coro1b	Mus musculus coronin, actin binding protein 1B (Coro1b), mRNA.
139	ILMN_1241695	25.3857	7.68259	Ms4a6d	Mus musculus membrane-spanning 4-domains, subfamily A, member 6D (Ms4a6d), mRNA.
140	ILMN_2825803	12.1825	4.82551	Parp14	Mus musculus poly (ADP-ribose) polymerase family, member 14 (Parp14), mRNA. XM_901644 XM_916789 XM_924484 XM_924488
141	ILMN_2933887	2.12699	1.60739	1200013B08Rik	Mus musculus RIKEN cDNA 1200013B08 gene (1200013B08Rik), mRNA.
142	ILMN_2702303	13.1997	5.07356	Ch25h	Mus musculus cholesterol 25-hydroxylase (Ch25h), mRNA.
143	ILMN_2714638	2.3685	1.72497	Mertk	Mus musculus c-mer proto-oncogene tyrosine kinase (Mertk), mRNA.
144	ILMN_1227951	3.58071	1.84147	Gcnt2	Mus musculus glucosaminyl (N-acetyl) transferase 2, I-branching enzyme (Gcnt2), transcript variant 3, mRNA.
145	ILMN_1254551	2.40365	1.52161	4933426M11Rik	Mus musculus RIKEN cDNA 4933426M11 gene (4933426M11Rik), mRNA.
146	ILMN_1233293	15.8761	3.75956	Gbp1	Mus musculus guanylate binding protein 1 (Gbp1), mRNA.
147	ILMN_2680038	4.37944	2.03328	Nuak2	Mus musculus NUAK family, SNF1-like kinase, 2 (Nuak2), mRNA.
148	ILMN_1251109	2.20276	1.45728	Slc25a45	Mus musculus solute carrier family 25, member 45 (Slc25a45), mRNA.
149	ILMN_2653567	4.50714	2.06375	Rhoj	Mus musculus ras homolog gene family, member J (Rhoj), mRNA.
150	ILMN_2692615	12.4222	3.35983	Tgm2	Mus musculus transglutaminase 2, C polypeptide (Tgm2), mRNA.
151	ILMN_1252202	4.02798	1.93047	Tnfaip3	Mus musculus tumor necrosis factor, alpha-induced protein 3 (Tnfaip3), mRNA.
152	ILMN_1233064	2.99829	1.6807	Cdk2	Mus musculus cyclin-dependent kinase 2 (Cdk2), transcript variant 1, mRNA.
153	ILMN_2701515	3.46783	1.80486	Lrrk1	Mus musculus leucine-rich repeat kinase 1 (Lrrk1), mRNA.
154	ILMN_1252804	2.54176	1.54791	Map4k1	Mus musculus mitogen-activated protein kinase kinase kinase kinase 1 (Map4k1), mRNA.
155	ILMN_2599782	19.8691	4.07497	Irf1	Mus musculus interferon regulatory factor 1 (Irf1), mRNA.
156	ILMN_2598877	2.40076	1.51482	Slc7a8	Mus musculus solute carrier family 7 (cationic amino acid transporter, y+ system), member 8 (Slc7a8), mRNA.
157	ILMN_1244316	3.71704	1.86911	Hbb-b1	Mus musculus hemoglobin, beta adult major chain (Hbb-b1), mRNA.
158	ILMN_1229203	3.52019	1.82478	Hbb-b1	Mus musculus hemoglobin, beta adult major chain (Hbb-b1), mRNA.
159	ILMN_3083163	5.39173	2.22688	Cp	Mus musculus ceruloplasmin (Cp), transcript variant 2, mRNA.
160	ILMN_2863965	2.93979	1.67104	Pfn1	Mus musculus profilin 1 (Pfn1), mRNA.
161	ILMN_2588737	2.54853	1.55985	Rab3d	Mus musculus RAB3D, member RAS oncogene family (Rab3d), mRNA.
162	ILMN_3049650	2.21835	1.46477	Kcnk6	Mus musculus potassium inwardly-rectifying channel, subfamily K, member 6 (Kcnk6), mRNA.
163	ILMN_2794645	2.66116	1.59146	Cyr61	Mus musculus cysteine rich protein 61 (Cyr61), mRNA.
164	ILMN_3140788	2.42245	1.51781	Ptbp1	Mus musculus polypyrimidine tract binding protein 1 (Ptbp1), transcript variant 2, mRNA.
165	ILMN_1219468	2.7765	1.63736	Znfx1	Mus musculus zinc finger, NFX1-type containing 1 (Znfx1), mRNA.
166	ILMN_1251748	19.7184	4.23202	Cytip	Mus musculus cytohesin 1 interacting protein (Cytip), mRNA.
167	ILMN_2513870	2.1501	1.45407	Zap70	Mus musculus zeta-chain (TCR) associated protein kinase (Zap70), mRNA.
168	ILMN_2591082	2.12385	1.43632	Nsep1	Mus musculus Y box protein 1 (Nsep1), mRNA.
169	ILMN_2668927	2.20763	1.46973	LOC100047583	PREDICTED: Mus musculus similar to apolipoprotein D (LOC100047583), mRNA.
170	ILMN_2759309	3.60036	1.8565	Rnase6	Mus musculus ribonuclease, RNase A family, 6 (Rnase6), mRNA.
171	ILMN_2750047	6.83666	2.53738	Csf2rb2	Mus musculus colony stimulating factor 2 receptor, beta 2, low-affinity (granulocyte-macrophage) (Csf2rb2), mRNA.
172	ILMN_2777769	6.61982	2.50412	H2-DMa	Mus musculus histocompatibility 2, class II, locus DMa (H2-DMa), mRNA.
173	ILMN_1227434	5.38898	2.26874	Itgb7	Mus musculus integrin beta 7 (Itgb7), mRNA.
174	ILMN_2693940	3.16444	1.75225	Psmb8	Mus musculus proteasome (prosome, macropain) subunit, beta type 8 (large multifunctional peptidase 7) (Psmb8), mRNA.
175	ILMN_1213809	4.36259	2.04554	Gpr18	Mus musculus G protein-coupled receptor 18 (Gpr18), mRNA.
176	ILMN_2877069	9.7877	3.04022	Tspo	Mus musculus translocator protein (Tspo), mRNA.
177	ILMN_2896601	8.73748	2.88362	Icam1	Mus musculus intercellular adhesion molecule 1 (Icam1), mRNA.
178	ILMN_1220975	2.76623	1.65192	Ptpn22	Mus musculus protein tyrosine phosphatase, non-receptor type 22 (lymphoid) (Ptpn22), mRNA.
179	ILMN_1255462	3.0469	1.73472	Hbb-b1	Mus musculus hemoglobin, beta adult major chain (Hbb-b1), mRNA.
180	ILMN_2419998	2.1315	1.45189	Soat1	Mus musculus sterol O-acyltransferase 1 (Soat1), mRNA.
181	ILMN_2671204	5.72359	2.35994	Psme1	Mus musculus proteasome (prosome, macropain) 28 subunit, alpha (Psme1), mRNA.
182	ILMN_2657175	3.03393	1.72392	Anxa2	Mus musculus annexin A2 (Anxa2), mRNA.
183	ILMN_2888834	3.86543	1.93569	Apob48r	Mus musculus apolipoprotein B48 receptor (Apob48r), mRNA.
184	ILMN_3115796	3.35622	1.81257	Cd40	Mus musculus CD40 antigen (Cd40), transcript variant 5, mRNA.
185	ILMN_1226683	3.89726	1.95666	Psmb8	Mus musculus proteasome (prosome, macropain) subunit, beta type 8 (large multifunctional peptidase 7) (Psmb8), mRNA.
186	ILMN_2656422	2.30006	1.51033	BC028528	Mus musculus cDNA sequence BC028528 (BC028528), mRNA.
187	ILMN_2760430	2.02883	1.41758	Lrp10	Mus musculus low-density lipoprotein receptor-related protein 10 (Lrp10), mRNA.
188	ILMN_2718843	3.29447	1.80274	4632417K18Rik	Mus musculus RIKEN cDNA 4632417K18 gene (4632417K18Rik), mRNA.
189	ILMN_2686721	6.73618	2.58147	Tap2	Mus musculus transporter 2, ATP-binding cassette, sub-family B (MDR/TAP) (Tap2), mRNA.
190	ILMN_1243876	4.25697	1.87906	Casp8	Mus musculus caspase 8 (Casp8), transcript variant 1, mRNA.
191	ILMN_1245731	2.27167	1.43359	Hhex	Mus musculus hematopoietically expressed homeobox (Hhex), mRNA.
192	ILMN_1242739	5.81891	2.16299	LOC218617
193	ILMN_2446559	2.92518	1.59948	Tnfrsf4	Mus musculus tumor necrosis factor receptor superfamily, member 4 (Tnfrsf4), mRNA.
194	ILMN_2448651	2.19241	1.40893	Ampd3	Mus musculus adenosine monophosphate deaminase 3 (Ampd3), mRNA.
195	ILMN_2846775	2.59866	1.51658	Cdkn1a	Mus musculus cyclin-dependent kinase inhibitor 1A (P21) (Cdkn1a), mRNA.
196	ILMN_2485839	3.85539	1.82475	Tnfrsf1b	Mus musculus tumor necrosis factor receptor superfamily, member 1b (Tnfrsf1b), mRNA.
197	ILMN_2634235	5.57473	2.13901	Lrrc33	Mus musculus leucine rich repeat containing 33 (Lrrc33), mRNA.
198	ILMN_2613696	2.21169	1.42313	Ankrd13a	Mus musculus ankyrin repeat domain 13a (Ankrd13a), mRNA.
199	ILMN_2663930	10.997	2.89164	Slfn1	Mus musculus schlafen 1 (Slfn1), mRNA.
200	ILMN_2490548	2.11236	1.39491	Tspan4	Mus musculus tetraspanin 4 (Tspan4), mRNA.
201	ILMN_2837493	2.17643	1.41404	EG634650	Mus musculus predicted gene, EG634650 (EG634650), mRNA.
202	ILMN_2805945	2.01443	1.35509	D3Ucla1	Mus musculus DNA segment, Chr 3, University of California at Los Angeles 1 (D3Ucla1), mRNA.
203	ILMN_1232925	3.54878	1.775	BC042423	Mus musculus 2,166 bp linear mRNA BC042423
204	ILMN_1236609	2.88175	1.6136	Gp49a	Mus musculus glycoprotein 49 A (Gp49a), mRNA.
205	ILMN_2974611	3.69387	1.80461	Tapbpl	Mus musculus TAP binding protein-like (Tapbpl), mRNA.
206	ILMN_1219820	6.64571	2.33869	1200002N14Rik	Mus musculus RIKEN cDNA 1200002N14 gene (1200002N14Rik), mRNA.
207	ILMN_2645793	3.56668	1.7714	Aldh3b1	Mus musculus aldehyde dehydrogenase 3 family, member B1 (Aldh3b1), mRNA.
208	ILMN_2746681	2.15038	1.41066	BC013712	Mus musculus cDNA sequence BC013712 (BC013712), mRNA.
209	ILMN_1214071	12.0344	3.05829	Ifitm1	Mus musculus interferon induced transmembrane protein 1 (Ifitm1), mRNA.
210	ILMN_2545963	3.55914	1.77019	Hbb-b1	Mus musculus hemoglobin, beta adult major chain (Hbb-b1), mRNA.
211	ILMN_1257327	2.25368	1.4393	Rod1	Mus musculus ROD1 regulator of differentiation 1 (S. pombe) (Rod1), transcript variant 1, mRNA.
212	ILMN_2892222	2.24889	1.44382	Acsl5	Mus musculus acyl-CoA synthetase long-chain family member 5 (Acsl5), mRNA.
213	ILMN_2519673	3.9758	1.85974	Vwf	Mus musculus Von Willebrand factor homolog (Vwf), mRNA.
214	ILMN_2936165	3.43154	1.73725	Bcl2a1c	Mus musculus B-cell leukemia/lymphoma 2 related protein A1c (Bcl2a1c), mRNA.
215	ILMN_2612484	2.19768	1.4222	Myo9b	Mus musculus myosin IXb (Myo9b), mRNA.
216	ILMN_1218247	2.60473	1.52657	Palld	PREDICTED: Mus musculus palladin, cytoskeletal associated protein, transcript variant 6 (Palld), mRNA.
217	ILMN_2914843	4.02838	1.85721	Psmb10	Mus musculus proteasome (prosome, macropain) subunit, beta type 10 (Psmb10), mRNA.
218	ILMN_2755668	2.59208	1.53403	Apbb1ip	Mus musculus amyloid beta (A4) precursor protein-binding, family B, member 1 interacting protein (Apbb1ip), mRNA.
219	ILMN_3131063	2.29524	1.44839	Ccnd3	Mus musculus cyclin D3 (Ccnd3), transcript variant 1, mRNA.
220	ILMN_3084954	3.39678	1.72787	Tes	Mus musculus testis derived transcript (Tes), transcript variant 1, mRNA.
221	ILMN_1218592	3.38103	1.74514	Tes	Mus musculus testis derived transcript (Tes), transcript variant 1, mRNA.
222	ILMN_2426115	2.59147	1.54611	2310024N18Rik
223	ILMN_2631752	3.7752	1.84383	Ctla4	Mus musculus cytotoxic T-lymphocyte-associated protein 4 (Ctla4), mRNA.
224	ILMN_2842338	3.22218	1.70826	Tbc1d10c	Mus musculus TBC1 domain family, member 10c (Tbc1d10c), mRNA.
225	ILMN_3161543	2.01969	1.37969	Ikbke	Mus musculus inhibitor of kappaB kinase epsilon (Ikbke), mRNA.
226	ILMN_1229523	4.26464	1.92892	Fcgr1	Mus musculus Fc receptor, IgG, high affinity I (Fcgr1), mRNA.
227	ILMN_2657728	4.10756	1.90108	Stxbp2	Mus musculus syntaxin binding protein 2 (Stxbp2), mRNA
228	ILMN_2866189	3.86658	1.84749	Btg1	Mus musculus B-cell translocation gene 1, anti-proliferative (Btg1), mRNA.
229	ILMN_2623280	4.66315	2.01662	Osmr	Mus musculus oncostatin M receptor (Osmr), mRNA.
230	ILMN_2677876	3.15731	1.69154	Arhgap4	Mus musculus Rho GTPase activating protein 4 (Arhgap4), mRNA.
231	ILMN_2733887	2.26102	1.45321	Mknk2	Mus musculus MAP kinase-interacting serine/threonine kinase 2 (Mknk2), mRNA.
232	ILMN_3097868	3.77026	1.83352	Casp8	Mus musculus caspase 8 (Casp8), transcript variant 2, mRNA.
233	ILMN_2422416	2.76437	1.59971	Tnfrsf13b	Mus musculus tumor necrosis factor receptor superfamily, member 13b (Tnfrsf13b), mRNA
234	ILMN_2657822	4.23218	1.95092	Stat2	Mus musculus signal transducer and activator of transcription 2 (Stat2), mRNA.
235	ILMN_2534151	4.82772	2.09277	Irgb10	PREDICTED: Mus musculus interferon-gamma-inducible p47 GTPase (Irgb10), mRNA.
236	ILMN_1231083	2.25222	1.45544	LOC624083	PREDICTED: Mus musculus similar to RIKEN cDNA 5830484A20 gene (LOC624083), misc RNA.
237	ILMN_2947526	8.56177	2.72083	Ecm1	Mus musculus extracellular matrix protein 1 (Ecm1), mRNA.
238	ILMN_2870320	1.99708	1.38015	Prkd2	Mus musculus protein kinase D2 (Prkd2), mRNA.
239	ILMN_2957070	2.28617	1.47058	Shc1	Mus musculus src homology 2 domain-containing transforming protein C1 (Shc1), mRNA.
240	ILMN_1249864	3.78146	2.00543	A630077B13Rik	Mus musculus RIKEN cDNA A630077B13 gene (A630077B13Rik), mRNA.
241	ILMN_1250409	9.43466	3.25457	Tap1	Mus musculus transporter 1, ATP-binding cassette, sub-family B (MDR/TAP) (Tap1), mRNA.
242	ILMN_1245750	3.96801	2.07173	Prkcd	Mus musculus protein kinase C, delta (Prkcd), mRNA.
243	ILMN_1236133	2.4704	1.61214	Tpcn2	Mus musculus two pore segment channel 2 (Tpcn2), mRNA.
244	ILMN_1249727	2.04805	1.45898	Car13	Mus musculus carbonic anhydrase 13 (Car13), mRNA.
245	ILMN_2737463	3.05004	1.79668	Ccdc88b	Mus musculus coiled-coil domain containing 88B (Ccdc88b), mRNA.
246	ILMN_1218240	4.45208	2.20897	Cd69	Mus musculus CD69 antigen (Cd69), mRNA. XM_925572
247	ILMN_1231355	4.10889	2.12331	E230029F23Rik
248	ILMN_2642969	2.4492	1.6133	LOC100045877	PREDICTED: Mus musculus similar to Centaurin, beta 1 (LOC100045877), misc RNA.
249	ILMN_2476139	4.36275	2.18362	Tuba6	Mus musculus tubulin alpha chain 6 (Tuba6), mRNA
250	ILMN_2564205	3.04343	1.79849	Pik3cg	Mus musculus phosphoinositide-3-kinase, catalytic, gamma polypeptide (Pik3cg), mRNA.
251	ILMN_2806180	3.38889	1.91275	Csf3r	Mus musculus colony stimulating factor 3 receptor (granulocyte) (Csf3r), mRNA.
252	ILMN_2866856	6.97691	2.79744	H2-DMa	Mus musculus histocompatibility 2, class II, locus DMa (H2-DMa), mRNA.
253	ILMN_2520239	4.55994	2.26909	Cp	Mus musculus ceruloplasmin (Cp), transcript variant 1, mRNA.
254	ILMN_1258376	3.98083	2.10943	Kcnk6	Mus musculus potassium inwardly-rectifying channel, subfamily K, member 6 (Kcnk6), mRNA.
255	ILMN_2674884	2.32631	1.58423	Slc11a1	Mus musculus solute carrier family 11 (proton-coupled divalent metal ion transporters), member 1 (Slc11a1), mRNA.
256	ILMN_2711461	2.27626	1.55659	Tgfb1	Mus musculus transforming growth factor, beta 1 (Tgfb1), mRNA.
257	ILMN_1213645	2.85852	1.76021	AI467606	Mus musculus expressed sequence AI467606 (AI467606), mRNA.
258	ILMN_2986309	5.36905	2.47256	Psme1	Mus musculus proteasome (prosome, macropain) 28 subunit, alpha (Psme1), mRNA.
259	ILMN_2589741	2.15339	1.509	Tmem51	Mus musculus transmembrane protein 51 (Tmem51), mRNA.
260	ILMN_2727432	2.31166	1.56951	Stab1	Mus musculus stabilin 1 (Stab1), mRNA.
261	ILMN_1256257	7.20566	2.87207	LOC100038882	PREDICTED: Mus musculus hypothetical protein LOC100038882 (LOC100038882), mRNA.
262	ILMN_2600678	3.84046	2.05488	Rac2	Mus musculus RAS-related C3 botulinum substrate 2 (Rac2), mRNA.
263	ILMN_2660551	2.69746	1.70275	Lat	Mus musculus linker for activation of T cells (Lat), mRNA.
264	ILMN_2601833	3.93278	2.07674	Plcg2	Mus musculus phospholipase C, gamma 2 (Plcg2), mRNA.
265	ILMN_2842605	2.08418	1.47868	Mical1	Mus musculus microtubule associated monoxygenase, calponin and LIM domain containing 1 (Mical1), mRNA.
266	ILMN_2723058	2.20665	1.52887	Plod3	Mus musculus procollagen-lysine, 2-oxoglutarate 5-dioxygenase 3 (Plod3), mRNA.
267	ILMN_2732576	3.28309	1.88554	Pml	Mus musculus promyelocytic leukemia (Pml), transcript variant 1, mRNA.
268	ILMN_3112873	4.99217	2.36964	Txnip	Mus musculus thioredoxin interacting protein (Txnip), transcript variant 1, mRNA.
269	ILMN_1224003	2.58563	1.61308	Ptbp1	Mus musculus polypyrimidine tract binding protein 1 (Ptbp1), transcript variant 1, mRNA.
270	ILMN_2499400	3.06127	1.74665	Vamp8	Mus musculus vesicle-associated membrane protein 8 (Vamp8), mRNA.
271	ILMN_2486267	2.27651	1.51292	Ube2l6	Mus musculus ubiquitin-conjugating enzyme E2L 6 (Ube2l6), mRNA.
272	ILMN_2733733	11.4684	3.37682	Tlr2	Mus musculus toll-like receptor 2 (Tlr2), mRNA.
273	ILMN_1215862	22.7133	4.78644	Cxcl9	Mus musculus chemokine (C-X-C motif) ligand 9 (Cxcl9), mRNA.
274	ILMN_2742928	4.46505	2.12266	Fxyd5	Mus musculus FXYD domain-containing ion transport regulator 5 (Fxyd5), mRNA.
275	ILMN_1259400	8.24987	2.87882	ENSMUSG00000043795	PREDICTED: Mus musculus predicted gene, ENSMUSG00000043795 (ENSMUSG00000043795), mRNA.
276	ILMN_3140913	2.48558	1.5815	Tbc1d2	Mus musculus TBC1 domain family, member 2 (Tbc1d2), mRNA.
277	ILMN_2612255	2.43103	1.56307	Lyl1	Mus musculus lymphoblastomic leukemia 1 (Lyl1), mRNA.
278	ILMN_3006505	2.85002	1.68598	Bcl2a1d	Mus musculus B-cell leukemia/lymphoma 2 related protein A1d (Bcl2a1d), mRNA.
279	ILMN_1255648	3.51639	1.89375	Csf3r	Mus musculus colony stimulating factor 3 receptor (granulocyte) (Csf3r), mRNA.
280	ILMN_2695793	5.2667	2.30566	Fes	Mus musculus feline sarcoma oncogene (Fes), mRNA.
281	ILMN_2959191	2.94166	1.71923	Inpp5d	Mus musculus inositol polyphosphate-5-phosphatase D (Inpp5d), mRNA.
282	ILMN_1222071	2.85037	1.72479	C920004C08Rik
283	ILMN_2589164	11.5854	3.55537	H2-DMb2	Mus musculus histocompatibility 2, class II, locus Mb2 (H2-DMb2), mRNA.
284	ILMN_1239333	2.03753	1.44748	Iqgap1	Mus musculus IQ motif containing GTPase activating protein 1 (Iqgap1), mRNA.
285	ILMN_3119014	3.25913	1.85446	Elk3	Mus musculus ELK3, member of ETS oncogene family (Elk3), transcript variant 2, mRNA.
286	ILMN_2698046	2.61588	1.65223	Stat3	Mus musculus signal transducer and activator of transcription 3 (Stat3), transcript variant 1, mRNA.
287	ILMN_3161805	6.89624	2.73028	LOC100048556	PREDICTED: Mus musculus similar to monocyte chemoattractant protein-5, transcript variant 1 (LOC100048556), mRNA.
288	ILMN_1255834	2.92257	1.72699	Stk17b	Mus musculus serine/threonine kinase 17b (apoptosis-inducing) (Stk17b), mRNA.
289	ILMN_1256219	2.81831	1.70106	LOC100047261	PREDICTED: Mus musculus similar to spermidine/spermine N1-acetyltransferase (LOC100047261), misc RNA.
290	ILMN_2725927	17.5348	4.32967	Serpina3g	Mus musculus serine (or cysteine) peptidase inhibitor, clade A, member 3G (Serpina3g), mRNA.
291	ILMN_2670398	4.47346	2.14501	Eif4ebp1	Mus musculus eukaryotic translation initiation factor 4E binding protein 1 (Eif4ebp1), mRNA.
292	ILMN_1242465	3.07304	1.78117	LOC231368	PREDICTED: Mus musculus similar to 60S acidic ribosomal protein P0 (L10E) (LOC231368), mRNA.
293	ILMN_1256702	2.05933	1.44656	S100a10	Mus musculus S100 calcium binding protein A10 (calpactin) (S100a10), mRNA.
294	ILMN_2639972	2.40922	1.56619	Ppp1r3b	Mus musculus protein phosphatase 1, regulatory (inhibitor) subunit 3B (Ppp1r3b), mRNA.
295	ILMN_2730463	2.28618	1.53359	Cdt1	Mus musculus chromatin licensing and DNA replication factor 1 (Cdt1), mRNA.
296	ILMN_3085992	5.99776	2.50524	Ifi202b	Mus musculus interferon activated gene 202B (Ifi202b), mRNA.
297	ILMN_2755666	2.34	1.54543	Apbb1ip	Mus musculus amyloid beta (A4) precursor protein-binding, family B, member 1 interacting protein (Apbb1ip), mRNA.
298	ILMN_2883392	16.1965	4.20444	S100a11	Mus musculus S100 calcium binding protein A11 (calgizzarin) (S100a11), mRNA.
299	ILMN_1227001	2.0464	1.43545	Ptbp1	Mus musculus polypyrimidine tract binding protein 1 (Ptbp1), transcript variant 1, mRNA.
300	ILMN_2686975	2.51645	1.59991	Fam129b	Mus musculus family with sequence similarity 129, member B (Fam129b), mRNA.
301	ILMN_2862418	2.22075	1.49686	Slc30a7	Mus musculus solute carrier family 30 (zinc transporter), member 7 (Slc30a7), mRNA.
302	ILMN_2833441	4.06035	2.03621	Trafd1	Mus musculus TRAF type zinc finger domain containing 1 (Trafd1), mRNA.
303	ILMN_1244977	12.1792	4.13244	H2-DMb1	Mus musculus histocompatibility 2, class II, locus Mb1 (H2-DMb1), mRNA.
304	ILMN_1221274	6.57453	2.91908	Rab32	Mus musculus RAB32, member RAS oncogene family (Rab32), mRNA.
305	ILMN_2710819	3.527	2.05268	Csf1r	Mus musculus colony stimulating factor 1 receptor (Csf1r), mRNA.
306	ILMN_1245754	2.50963	1.68764	Cd84	Mus musculus CD84 antigen (Cd84), mRNA.
307	ILMN_1230853	3.79011	2.13581	Cfb	Mus musculus complement factor B (Cfb), mRNA.
308	ILMN_1223244	3.27842	1.96777	Hbb-b1	Mus musculus hemoglobin, beta adult major chain (Hbb-b1), mRNA.
309	ILMN_2967266	12.61	4.25014	Fxyd5	Mus musculus FXYD domain-containing ion transport regulator 5 (Fxyd5), mRNA.
310	ILMN_2681186	2.52686	1.69548	Rab7l1	Mus musculus RAB7, member RAS oncogene family-like 1 (Rab7l1), mRNA.
311	ILMN_1247592	6.77576	3.00144	Casp1	Mus musculus caspase 1 (Casp1), mRNA.
312	ILMN_1234223	6.77269	3.00141	Pld4	Mus musculus phospholipase D family, member 4 (Pld4), mRNA.
313	ILMN_2651137	3.40363	2.01909	Lck	Mus musculus lymphocyte protein tyrosine kinase (Lck), mRNA.
314	ILMN_2818396	2.2355	1.5923	5033414D02Rik	Mus musculus RIKEN cDNA 5033414D02 gene (5033414D02Rik), mRNA.
315	ILMN_2940195	2.49369	1.69018	Mgst1	Mus musculus microsomal glutathione S-transferase 1 (Mgst1), mRNA.
316	ILMN_2617835	2.03914	1.50664	Myo9b	Mus musculus myosin IXb (Myo9b), mRNA.
317	ILMN_2657828	2.0385	1.51092	Rhbdf1	Mus musculus rhomboid family 1 (Drosophila) (Rhbdf1), mRNA.
318	ILMN_2614889	2.71	1.77533	B3gnt8	Mus musculus UDP-GlcNAc:betaGal beta-1,3-N-acetylglucosaminyltransferase 8 (B3gnt8), transcript variant 1, mRNA.
319	ILMN_2889832	38.3541	8.24624	Serpina3h	Mus musculus serine (or cysteine) peptidase inhibitor, clade A, member 3H (Serpina3h), mRNA.
320	ILMN_2795412	3.03688	1.89909	Tmem176a	Mus musculus transmembrane protein 176A (Tmem176a), mRNA.
321	ILMN_2792809	2.08504	1.5299	Arpc5	Mus musculus actin related protein 2/3 complex, subunit 5 (Arpc5), mRNA.
322	ILMN_2974064	2.08541	1.52948	Osbpl3	Mus musculus oxysterol binding protein-like 3 (Osbpl3), mRNA.
323	ILMN_1257142	2.92427	1.8682	Sepx1	Mus musculus selenoprotein X 1 (Sepx1), mRNA.
324	ILMN_3117602	2.75712	1.81453	Cd6	Mus musculus CD6 antigen (Cd6), transcript variant 2, mRNA.
325	ILMN_2602352	12.3561	4.31424	Ms4a6d	Mus musculus membrane-spanning 4-domains, subfamily A, member 6D (Ms4a6d), mRNA.
326	ILMN_2834777	19.339	5.60069	Irf1	Mus musculus interferon regulatory factor 1 (Irf1), mRNA.
327	ILMN_3139158	3.65352	2.11565	Trim21	Mus musculus tripartite motif-containing 21 (Trim21), transcript variant 1, mRNA.
328	ILMN_1222917	3.08509	1.85253	Ptpn1	Mus musculus protein tyrosine phosphatase, non-receptor type 1 (Ptpn1), mRNA.
329	ILMN_2706269	5.82595	2.60941	Hspb1	Mus musculus heat shock protein 1 (Hspb1), mRNA.
330	ILMN_1226985	2.22653	1.55205	Scamp2	Mus musculus secretory carrier membrane protein 2 (Scamp2), mRNA.
331	ILMN_1219067	2.35762	1.6015	A830007P12Rik	Mus musculus RIKEN cDNA A830007P12 gene (A830007P12Rik), mRNA.
332	ILMN_2694917	2.52422	1.658	Sap30	Mus musculus sin3 associated polypeptide (Sap30), mRNA.
333	ILMN_2743013	13.1812	4.11282	Ncf4	Mus musculus neutrophil cytosolic factor 4 (Ncf4), mRNA.
334	ILMN_1239055	2.97424	1.82313	Xdh	Mus musculus xanthine dehydrogenase (Xdh), mRNA.
335	ILMN_2596611	4.68559	2.34248	Clic1	Mus musculus chloride intracellular channel 1 (Clic1), mRNA.
336	ILMN_2732848	6.39361	2.77277	Tagln2	Mus musculus transgelin 2 (Tagln2), mRNA.
337	ILMN_2847437	2.38401	1.60787	A430084P05Rik	Mus musculus RIKEN cDNA A430084P05 gene (A430084P05Rik), mRNA.
338	ILMN_1219200	4.39867	2.2671	P2ry14	Mus musculus purinergic receptor P2Y, G-protein coupled, 14 (P2ry14), transcript variant 1, mRNA.
339	ILMN_2584685	4.78687	2.3792	E430021P16Rik
340	ILMN_2642913	6.16787	2.73505	Emp1	Mus musculus epithelial membrane protein 1 (Emp1), mRNA.
341	ILMN_2755667	2.22804	1.55577	Apbb1ip	Mus musculus amyloid beta (A4) precursor protein-binding, family B, member 1 interacting protein (Apbb1ip), mRNA.
342	ILMN_1216452	3.22569	1.91109	Hbb-b1	Mus musculus hemoglobin, beta adult major chain (Hbb-b1), mRNA.
343	ILMN_2915232	3.66616	2.05015	Cotl1	Mus musculus coactosin-like 1 (Dictyostelium) (Cotl1), mRNA.
344	ILMN_1227086	3.34966	1.95286	Pik3cg	Mus musculus phosphoinositide-3-kinase, catalytic, gamma polypeptide (Pik3cg), mRNA.
345	ILMN_2981167	6.11885	2.71696	Ifit2	Mus musculus interferon-induced protein with tetratricopeptide repeats 2 (Ifit2), mRNA.
346	ILMN_1248028	4.47108	2.29954	Emp3	Mus musculus epithelial membrane protein 3 (Emp3), mRNA.
347	ILMN_2821460	3.29238	1.94069	Ptpn18	Mus musculus protein tyrosine phosphatase, non-receptor type 18 (Ptpn18), mRNA.
348	ILMN_2965417	2.37813	1.62212	Npm3-ps1	Mus musculus nucleoplasmin 3, pseudogene 1 (Npm3-ps1), non-coding RNA.
349	ILMN_2422982	3.54797	2.02558	Synpo	Mus musculus synaptopodin (Synpo), mRNA.
350	ILMN_2695047	2.08701	1.50596	Pnpla7	Mus musculus patatin-like phospholipase domain containing 7 (Pnpla7), mRNA.
351	ILMN_1258578	2.49675	1.66669	Ahnak	Mus musculus AHNAK nucleoprotein (desmoyokin) (Ahnak), transcript variant 3, mRNA.
352	ILMN_2640346	3.36342	1.97162	P2ry13	Mus musculus purinergic receptor P2Y, G-protein coupled 13 (P2ry13), mRNA.
353	ILMN_3114124	2.8574	1.79554	Hsd3b7	Mus musculus hydroxy-delta-5-steroid dehydrogenase, 3 beta- and steroid delta-isomerase 7 (Hsd3b7), transcript variant 1, mRNA.
354	ILMN_2685023	5.80625	2.68315	Hmha1	Mus musculus histocompatibility (minor) HA-1 (Hmha1), mRNA.
355	ILMN_2878979	2.39446	1.62822	Tnfaip8l2	Mus musculus tumor necrosis factor, alpha-induced protein 8-like 2 (Tnfaip8l2), mRNA.
356	ILMN_2769330	2.67852	1.73944	Cd6	Mus musculus CD6 antigen (Cd6), transcript variant 2, mRNA.
357	ILMN_2886646	2.30882	1.60366	Il2rg	Mus musculus interleukin 2 receptor, gamma chain (Il2rg), mRNA.
358	ILMN_3003130	3.07837	1.88178	Rarres2	Mus musculus retinoic acid receptor responder (tazarotene induced) 2 (Rarres2), mRNA.
359	ILMN_2643377	2.42934	1.64757	Slc24a6	Mus musculus solute carrier family 24 (sodium/potassium/calcium exchanger), member 6 (Slc24a6), mRNA.
360	ILMN_1250410	5.65437	2.65276	Eif2ak2	Mus musculus eukaryotic translation initiation factor 2-alpha kinase 2 (Eif2ak2), mRNA.
361	ILMN_2811737	8.03154	3.23355	Casp4	Mus musculus caspase 4, apoptosis-related cysteine peptidase (Casp4), mRNA.
362	ILMN_3102376	10.9515	3.84702	Fcgr2b	Mus musculus Fc receptor, IgG, low affinity IIb (Fcgr2b), transcript variant 1, mRNA.
363	ILMN_3148489	3.01171	1.85786	Furin	Mus musculus furin (paired basic amino acid cleaving enzyme) (Furin), mRNA.
364	ILMN_1212626	2.39986	1.4492	EG665509	PREDICTED: Mus musculus predicted gene, EG665509 (EG665509), mRNA.
365	ILMN_1228404	4.08415	1.8169	Sh2d2a	Mus musculus SH2 domain protein 2A (Sh2d2a), transcript variant 2, mRNA.
366	ILMN_1230545	2.38935	1.44751	Mobk1b	Mus musculus MOB kinase activator 1A (Mobk1b), mRNA.
367	ILMN_2618176	17.4228	3.37773	Socs3	Mus musculus suppressor of cytokine signaling 3 (Socs3), mRNA.
368	ILMN_2426853	2.75419	1.54018	Ubd	Mus musculus ubiquitin D (Ubd), mRNA.
369	ILMN_1235201	2.14936	1.37609	Cnr2	Mus musculus cannabinoid receptor 2 (macrophage) (Cnr2), mRNA.
370	ILMN_1256128	2.04243	1.35433	LOC100046469	PREDICTED: Mus musculus similar to Plec1 protein, transcript variant 1 (LOC100046469), mRNA.
371	ILMN_1239863	2.65194	1.50899	E330016A19Rik	Mus musculus RIKEN cDNA E330016A19 gene (E330016A19Rik), mRNA.
372	ILMN_2506388	5.28236	2.01598	4933412E12Rik
373	ILMN_2834379	17.6156	3.36497	Tgfbi	Mus musculus transforming growth factor, beta induced (Tgfbi), mRNA.
374	ILMN_2667369	2.87318	1.56003	B4galt1	Mus musculus UDP-Gal:betaGlcNAc beta 1,4- galactosyltransferase, polypeptide 1 (B4galt1), mRNA.
375	ILMN_1243329	5.8726	2.10468	Dab2	Mus musculus disabled 2, mitogen-responsive phosphoprotein (Dab2), mRNA.
376	ILMN_2433955	12.0584	2.83644	Irg1	PREDICTED: Mus musculus immunoresponsive gene 1 (Irg1), mRNA.
377	ILMN_2619528	13.0214	2.92932	Klhl6	Mus musculus kelch-like 6 (Drosophila) (Klhl6), mRNA.
378	ILMN_2864309	2.55339	1.47538	OTTMUSG00000000971	Mus musculus predicted gene, OTTMUSG00000000971 (OTTMUSG00000000971), mRNA.
379	ILMN_1247981	2.01967	1.34153	C730046C01Rik
380	ILMN_1253947	2.39758	1.43663	Traf1
381	ILMN_2663258	7.64756	2.3294	Clecsf12
382	ILMN_3008858	2.17075	1.37988	Ctsc	Mus musculus cathepsin C (Ctsc), mRNA.
383	ILMN_1219155	2.08584	1.3565	Jak3	Mus musculus Janus kinase 3 (Jak3), mRNA.
384	ILMN_2700715	2.85918	1.55486	Cstb	Mus musculus cystatin B (Cstb), mRNA.
385	ILMN_2841289	5.76542	2.07996	Tnfaip2	Mus musculus tumor necrosis factor, alpha-induced protein 2 (Tnfaip2), mRNA.
386	ILMN_1226099	2.64615	1.51543	Tnfsf13b
387	ILMN_1248830	4.44133	1.89614	Hist1h2an	Mus musculus histone cluster 1, H2an (Hist1h2an), mRNA.
388	ILMN_2753492	2.15252	1.3922	Ripk1	Mus musculus receptor (TNFRSF)-interacting serine-threonine kinase 1 (Ripk1), mRNA.
389	ILMN_1244188	2.61798	1.51089	H6pd	Mus musculus hexose-6-phosphate dehydrogenase (glucose 1-dehydrogenase) (H6pd), mRNA.
390	ILMN_2649392	3.53938	1.71628	Fermt3	Mus musculus fermitin family homolog 3 (Drosophila) (Fermt3), mRNA.
391	ILMN_2788574	2.37952	1.44889	Gmip	Mus musculus Gem-interacting protein (Gmip), mRNA.
392	ILMN_2507286	2.78596	1.56399	Tnfsf13b	Mus musculus tumor necrosis factor (ligand) superfamily, member 13b (Tnfsf13b), mRNA.
393	ILMN_2794526	2.71032	1.54303	Cnr2	Mus musculus cannabinoid receptor 2 (macrophage) (Cnr2), mRNA.
394	ILMN_2621752	6.07504	2.18303	Irf5	Mus musculus interferon regulatory factor 5 (Irf5), mRNA.
395	ILMN_2808485	4.30817	1.87727	Gbp10	Mus musculus guanylate-binding protein 10 (Gbp10), mRNA. XM_987647 XM_987685 XM_987723 XM_987759 XM_987793 XM_987820
396	ILMN_2840514	12.5705	2.97526	Klhl6	Mus musculus kelch-like 6 (Drosophila) (Klhl6), mRNA.
397	ILMN_1236908	2.71507	1.51299	Tlr1	Mus musculus toll-like receptor 1 (Tlr1), mRNA.
398	ILMN_1218380	2.90977	1.55418	Hist2h2ac	Mus musculus histone cluster 2, H2ac (Hist2h2ac), mRNA.
399	ILMN_1230423	2.03538	1.34239	Sh3pxd2b	Mus musculus SH3 and PX domains 2B (Sh3pxd2b), mRNA.
400	ILMN_2567962	2.14527	1.36646	A130019H11Rik
401	ILMN_2989955	2.18747	1.38303	Bmp1	Mus musculus bone morphogenetic protein 1 (Bmp1), mRNA.
402	ILMN_1243885	2.03282	1.34269	Plagl2	Mus musculus pleiomorphic adenoma gene-like 2 (Plagl2), mRNA.
403	ILMN_1239843	8.46784	2.42323	LOC100048461	PREDICTED: Mus musculus similar to dendritic cell-associated C-type lectin-1; DECTIN-1 (LOC100048461), mRNA.
404	ILMN_2860649	4.6036	1.88209	Gbp6	Mus musculus guanylate binding protein 6 (Gbp6), mRNA.
405	ILMN_1226839	6.04745	2.07992	Hist1h2ad	Mus musculus histone cluster 1, H2ad (Hist1h2ad), mRNA.
406	ILMN_1236507	2.37076	1.42497	5830496L11Rik
407	ILMN_2519677	2.11962	1.35834	Triobp	Mus musculus TRIO and F-actin binding protein (Triobp), transcript variant 3, mRNA.
408	ILMN_2630946	3.29875	1.62858	Aprt
409	ILMN_2777491	3.26393	1.61843	Fhod1
410	ILMN_2860645	5.40311	1.98906	Gbp6	Mus musculus guanylate binding protein 6 (Gbp6), mRNA.
411	ILMN_2913563	3.55756	1.67769	Crym	Mus musculus crystallin, mu (Crym), mRNA.
412	ILMN_2909346	2.53164	1.45501	Mapkapk3	Mus musculus mitogen-activated protein kinase-activated protein kinase 3 (Mapkapk3), mRNA.
413	ILMN_1214671	2.37557	1.42084	Cdca4	Mus musculus cell division cycle associated 4 (Cdca4), mRNA.
414	ILMN_2590917	2.1366	1.35689	Aim1
415	ILMN_1241675	2.18343	1.3706	Ascc2	Mus musculus activating signal cointegrator 1 complex subunit 2 (Ascc2), mRNA.
416	ILMN_3008733	2.3002	1.40412	AA960436	Mus musculus expressed sequence AA960436 (AA960436), mRNA.
417	ILMN_2515363	2.8324	1.51851	Tpm4	Mus musculus tropomyosin 4 (Tpm4), mRNA.
418	ILMN_2672626	3.07234	1.56691	Myh9
419	ILMN_1215791	10.6459	2.56973	Alox5ap
420	ILMN_2449412	4.24534	1.78379	scavenger receptor
421	ILMN_2694170	2.356	1.4123	Cd97	Mus musculus CD97 antigen (Cd97), mRNA.
422	ILMN_1230440	2.85467	1.51512	1700041B20Rik
423	ILMN_3118707	15.4978	2.99367	Sla	Mus musculus src-like adaptor (Sla), transcript variant 2, mRNA.
424	ILMN_2997494	2.76109	1.50133	Lox	Mus musculus lysyl oxidase (Lox), mRNA.
425	ILMN_1236718	3.62697	1.6747	Hbb-b1	Mus musculus hemoglobin, beta adult major chain (Hbb-b1), mRNA.
426	ILMN_2727911	2.5024	1.4434	Gmip	Mus musculus Gem-interacting protein (Gmip), mRNA.
427	ILMN_2757125	3.67778	1.67759	Prc1	Mus musculus protein regulator of cytokinesis 1 (Prc1), mRNA.
428	ILMN_2859847	5.51017	1.96605	Pygl	Mus musculus liver glycogen phosphorylase (Pygl), mRNA.
429	ILMN_1232202	2.52635	1.44185	Cp	Mus musculus ceruloplasmin (Cp), transcript variant 1, mRNA.
430	ILMN_2836654	6.33826	2.06951	Hist1h2ao	Mus musculus histone cluster 1, H2ao (Hist1h2ao), mRNA.
431	ILMN_1250450	2.78679	1.4964	Ogfr	Mus musculus opioid growth factor receptor (Ogfr), mRNA.
432	ILMN_2696629	2.46516	1.42643	Itgal	Mus musculus integrin alpha L (Itgal), mRNA.
433	ILMN_2847115	4.67033	1.84006	Gpr109a	Mus musculus G protein-coupled receptor 109A (Gpr109a), mRNA.
434	ILMN_1252136	2.38328	1.40914	Hist1h2af	Mus musculus histone cluster 1, H2af (Hist1h2af), mRNA.
435	ILMN_2953513	2.42145	1.42414	Aldh3b1	Mus musculus aldehyde dehydrogenase 3 family, member B1 (Aldh3b1), mRNA.
436	ILMN_1229193	3.42521	1.58288	Msn	Mus musculus moesin (Msn), mRNA.
437	ILMN_2623983	2.427	1.3904	Egr2
438	ILMN_1220034	4.72195	1.77955	Junb	Mus musculus Jun-B oncogene (Junb), mRNA.
439	ILMN_2757870	4.51268	1.75365	Psmb10	Mus musculus proteasome (prosome, macropain) subunit, beta type 10 (Psmb10), mRNA.
440	ILMN_2773900	4.70853	1.78279	Glipr2
441	ILMN_1216871	3.75742	1.64084	Lcp1	Mus musculus lymphocyte cytosolic protein 1 (Lcp1), mRNA.
442	ILMN_2727921	4.48413	1.75386	Tspo	Mus musculus translocator protein (Tspo), mRNA.
443	ILMN_2742861	4.77028	1.78866	Serpina3f	Mus musculus serine (or cysteine) peptidase inhibitor, clade A, member 3F (Serpina3f), mRNA.
444	ILMN_1220115	2.52018	1.41951	D130063H01Rik
445	ILMN_2738054	2.33777	1.37657	Plekhg2	Mus musculus pleckstrin homology domain containing, family G (with RhoGef domain) member 2 (Plekhg2), transcript variant 1, mRNA.
446	ILMN_2615380	3.24032	1.55972	A530050D06Rik	Mus musculus RIKEN cDNA A530050D06 gene (A530050D06Rik), mRNA.
447	ILMN_1238276	4.95835	1.83434	Hist1h2ai	Mus musculus histone cluster 1, H2ai (Hist1h2ai), mRNA.
448	ILMN_2668696	3.42307	1.59202	Il13ra1	Mus musculus interleukin 13 receptor, alpha 1 (Il13ra1), mRNA.
449	ILMN_2745212	2.67562	1.45143	Hist1h2ai	Mus musculus histone cluster 1, H2ai (Hist1h2ai), mRNA.
450	ILMN_2727920	4.37009	1.73541	Tspo	Mus musculus translocator protein (Tspo), mRNA.
451	ILMN_2716783	3.38894	1.5841	9030025P20Rik	Mus musculus RIKEN cDNA 9030025P20 gene (9030025P20Rik), transcript variant 1, mRNA.
452	ILMN_2987027	2.14398	1.33469	Plekhg2	Mus musculus pleckstrin homology domain containing, family G (with RhoGef domain) member 2 (Plekhg2), mRNA.
453	ILMN_2849449	2.26587	1.35704	Itga5	Mus musculus integrin alpha 5 (fibronectin receptor alpha) (Itga5), mRNA.
454	ILMN_1223697	7.38007	2.17701	Cd44	Mus musculus CD44 antigen (Cd44), transcript variant 2, mRNA.
455	ILMN_2519676	2.24338	1.37315	Triobp	Mus musculus TRIO and F-actin binding protein (Triobp), transcript variant 3, mRNA.
456	ILMN_2748928	4.50105	1.80012	Gsdmdc1	Mus musculus gasdermin domain containing 1 (Gsdmdc1), mRNA.
457	ILMN_2712075	97.6636	5.9238	Lcn2	Mus musculus lipocalin 2 (Lcn2), mRNA.
458	ILMN_2805339	2.59725	1.45241	Hspb6	Mus musculus heat shock protein, alpha-crystallin-related, B6 (Hspb6), mRNA.
459	ILMN_1241367	3.24867	1.57411	Gpx1	Mus musculus glutathione peroxidase 1 (Gpx1), mRNA.
460	ILMN_2665490	2.15333	1.34483	Litaf	Mus musculus LPS-induced TN factor (Litaf), mRNA.
461	ILMN_2525605	2.28219	1.36595	EG667728	PREDICTED: Mus musculus predicted gene, EG667728 (EG667728), misc RNA.
462	ILMN_2718217	6.71698	2.06675	Tubb6	Mus musculus tubulin, beta 6 (Tubb6), mRNA.
463	ILMN_3114585	4.13922	1.71804	Cd44	Mus musculus CD44 antigen (Cd44), transcript variant 2, mRNA.
464	ILMN_1257965	2.92609	1.51018	Ldha	Mus musculus lactate dehydrogenase A (Ldha), mRNA.
465	ILMN_2540489	2.68331	1.45778	EG667190	PREDICTED: Mus musculus predicted gene, EG667190 (EG667190), misc RNA.
466	ILMN_3162337	3.03175	1.52814	Tlr6	Mus musculus toll-like receptor 6 (Tlr6), mRNA.
467	ILMN_2653765	2.31098	1.37629	Nusap1	Mus musculus nucleolar and spindle associated protein 1 (Nusap1), transcript variant 2, mRNA.
468	ILMN_1234487	3.18438	1.5583	Angpt2	Mus musculus angiopoietin 2 (Angpt2), mRNA.
469	ILMN_2863837	10.6188	2.48425	Alox5ap	Mus musculus arachidonate 5-lipoxygenase activating protein (Alox5ap), mRNA.
470	ILMN_2803399	2.0622	1.31813	Mcm6	Mus musculus minichromosome maintenance deficient 6 (MIS5 homolog, S. pombe) (S. cerevisiae) (Mcm6), mRNA.
471	ILMN_2612079	6.03996	1.99912	Rrbp1	Mus musculus ribosome binding protein 1 (Rrbp1), transcript variant 2, mRNA.
472	ILMN_2751527	5.01205	1.85878	Srgn	Mus musculus serglycin (Srgn), mRNA.
473	ILMN_2775360	2.38612	1.403	Mapkapk3
474	ILMN_2887065	6.33394	2.04315	Mvp	Mus musculus major vault protein (Mvp), mRNA.
475	ILMN_1212702	4.29055	1.66068	Hba-a1	Mus musculus hemoglobin alpha, adult chain 1 (Hba-a1), mRNA.
476	ILMN_2635229	4.49531	1.69411	Thbs2	Mus musculus thrombospondin 2 (Thbs2), mRNA.
477	ILMN_2751037	2.57245	1.38909	Spata13
478	ILMN_1230143	4.32987	1.67281	Batf2	Mus musculus basic leucine zipper transcription factor, ATF-like 2 (Batf2), mRNA.
479	ILMN_1239578	4.02607	1.62884	Man2a1	Mus musculus mannosidase 2, alpha 1 (Man2a1), mRNA.
480	ILMN_3103896	53.8563	4.04313	Timp1	Mus musculus tissue inhibitor of metalloproteinase 1 (Timp1), transcript variant 2, mRNA.
481	ILMN_2603647	2.13422	1.30192	Clec2d	Mus musculus C-type lectin domain family 2, member d (Clec2d), mRNA.
482	ILMN_2756435	10.2639	2.23709	Cebpb	Mus musculus CCAAT/enhancer binding protein (C/EBP), beta (Cebpb), mRNA.
483	ILMN_2675249	2.04548	1.28988	Slc35c1	Mus musculus solute carrier family 35, member C1 (Slc35c1), transcript variant 2, mRNA.
484	ILMN_2749717	2.68724	1.4173	Bcl3	Mus musculus B-cell leukemia/lymphoma 3 (Bcl3), mRNA.
485	ILMN_2684234	2.75733	1.42701	Tlr4	Mus musculus toll-like receptor 4 (Tlr4), mRNA.
486	ILMN_2749448	2.05535	1.29416	Plekho2	Mus musculus pleckstrin homology domain containing, family O member 2 (Plekho2), mRNA.
487	ILMN_1244866	4.7652	1.76267	Gbp5	Mus musculus guanylate binding protein 5 (Gbp5), mRNA.
488	ILMN_2604521	2.80654	1.45377	Cotl1	Mus musculus toll-like receptor 4 (Tlr4), mRNA.
489	ILMN_2474052	2.53687	1.39693	5830411I20
490	ILMN_2769918	49.7346	4.09151	Timp1	Mus musculus tissue inhibitor of metalloproteinase 1 (Timp1), transcript variant 2, mRNA.
491	ILMN_2856926	9.02729	2.20506	Gpr114	Mus musculus G protein-coupled receptor 114 (Gpr114), mRNA.
492	ILMN_2614212	2.46445	1.37946	Mapkapk2	Mus musculus MAP kinase-activated protein kinase 2 (Mapkapk2), mRNA.
493	ILMN_2939012	2.07884	1.29978	1500012F01Rik	Mus musculus RIKEN cDNA 1500012F01 gene (1500012F01Rik), mRNA.
494	ILMN_2650739	2.67039	1.42241	Arhgap9	Mus musculus Rho GTPase activating protein 9 (Arhgap9), mRNA. XM_986639 XM_986675 XM_986715
495	ILMN_2862706	3.17107	1.51384	H2-Q5	Mus musculus histocompatibility 2, Q region locus 5 (H2-Q5), mRNA.
496	ILMN_2794676	2.0927	1.30362	Rps26	Mus musculus ribosomal protein S26 (Rps26), mRNA.
497	ILMN_2963320	2.57092	1.40468	Cd33	Mus musculus CD33 antigen (Cd33), mRNA.
498	ILMN_2638082	2.38723	1.37798	Scgb3a1	Mus musculus secretoglobin, family 3A, member 1 (Scgb3a1), transcript variant B, mRNA.
499	ILMN_2681057	2.74845	1.45293	Phca	Mus musculus phytoceramidase, alkaline (Phca), mRNA.
500	ILMN_2737903	3.02133	1.50364	Fgd2	Mus musculus FYVE, RhoGEF and PH domain containing 2 (Fgd2), mRNA.
501	ILMN_1255581	3.06446	1.5092	LOC630936	PREDICTED: Mus musculus similar to nuclease sensitive element binding protein 1 (LOC630936), misc RNA.
502	ILMN_3006767	5.07677	1.82058	Mlkl	Mus musculus mixed lineage kinase domain-like (Mlkl), mRNA. XM_924589
503	ILMN_3091641	7.13379	2.06087	Dab2	Mus musculus disabled homolog 2 (Drosophila) (Dab2), transcript variant 2, mRNA.
504	ILMN_1236574	5.01962	1.79597	Cenpa	Mus musculus centromere protein A (Cenpa), mRNA.
505	ILMN_2829457	2.61671	1.42055	Ncf1	Mus musculus neutrophil cytosolic factor 1 (Ncf1), mRNA.
506	ILMN_2988143	18.0901	2.86719	Plac8	Mus musculus placenta-specific 8 (Plac8), mRNA.
507	ILMN_2810405	4.34597	1.70823	Myo1g	Mus musculus myosin IG (Myo1g), mRNA.
508	ILMN_2803674	8.20616	2.16158	S100a9	Mus musculus S100 calcium binding protein A9 (calgranulin B) (S100a9), mRNA.
509	ILMN_1245924	3.67239	1.3845	Map3k8	Mus musculus mitogen-activated protein kinase kinase kinase 8 (Map3k8), mRNA.
510	ILMN_1245994	2.90027	1.29681	Flna	Mus musculus filamin, alpha (Flna), mRNA. XM_920635 XM_920660
511	ILMN_1218890	2.04543	1.18861	LOC381140
512	ILMN_1231035	2.50936	1.24831	Csnk1d	Mus musculus casein kinase 1, delta (Csnk1d), transcript variant 2, mRNA.
513	ILMN_2585233	2.12485	1.1987	Selpl
514	ILMN_2530867	2.18786	1.21326	LOC381114
515	ILMN_2534332	2.18706	1.21358	EG243642	PREDICTED: Mus musculus predicted gene, EG243642 (EG243642), mRNA.
516	ILMN_2479290	2.10857	1.2003	Fas	Mus musculus Fas (TNF receptor superfamily member 6) (Fas), mRNA.
517	ILMN_2592476	2.60943	1.26311	Nfkb1	Mus musculus nuclear factor of kappa light polypeptide gene enhancer in B-cells 1, p105 (Nfkb1), mRNA.
518	ILMN_2680770	2.36845	1.22596	Cysltr1	Mus musculus cysteinyl leukotriene receptor 1 (Cysltr1), mRNA.
519	ILMN_1219335	3.20134	1.33605	Igfbp3	Mus musculus insulin-like growth factor binding protein 3 (Igfbp3), mRNA.
520	ILMN_2925711	2.19703	1.2184	Dusp6	Mus musculus dual specificity phosphatase 6 (Dusp6), mRNA.
521	ILMN_2781030	3.26879	1.35441	Napsa	Mus musculus napsin A aspartic peptidase (Napsa), mRNA.
522	ILMN_1218051	2.13892	1.21683	Iqgap2	Mus musculus IQ motif containing GTPase activating protein 2 (Iqgap2), mRNA.
523	ILMN_2755936	2.80647	1.31094	Rasl11a	Mus musculus RAS-like, family 11, member A (Rasl11a), mRNA.
524	ILMN_1231204	6.1347	1.59656	LOC270152
525	ILMN_2888191	5.15522	1.52624	Ccr5	Mus musculus chemokine (C-C motif) receptor 5 (Ccr5), mRNA.
526	ILMN_2669164	2.59793	1.27865	Arg2	Mus musculus arginase type II (Arg2), mRNA.
527	ILMN_2675223	10.1362	1.81406	Cd33	Mus musculus CD33 antigen (Cd33), mRNA.
528	ILMN_2739965	2.38984	1.24578	Csnk1d	Mus musculus casein kinase 1, delta (Csnk1d), transcript variant 2, mRNA.
529	ILMN_2867899	2.10948	1.20544	Cdc20	Mus musculus cell division cycle 20 homolog (S. cerevisiae) (Cdc20), mRNA.
530	ILMN_3090207	2.38174	1.2496	Cyp4f18	Mus musculus cytochrome P450, family 4, subfamily f, polypeptide 18 (Cyp4f18), mRNA.
531	ILMN_1232707	2.87226	1.33471	Samhd1
532	ILMN_1237712	8.58356	1.78512	Irg1	PREDICTED: Mus musculus immunoresponsive gene 1 (Irg1), mRNA.
533	ILMN_2723860	2.21133	1.24414	Pkm2
534	ILMN_1227907	6.28878	1.63188	Gmfg	Mus musculus glia maturation factor, gamma (Gmfg), transcript variant 1, mRNA.
535	ILMN_1255743	2.02962	1.21374	Il6ra	Mus musculus interleukin 6 receptor, alpha (Il6ra), mRNA.
536	ILMN_1233809	4.09348	1.45638	Cmtm7	Mus musculus CKLF-like MARVEL transmembrane domain containing 7 (Cmtm7), mRNA.
537	ILMN_1222471	5.88345	1.60648	Gmfg	Mus musculus glia maturation factor, gamma (Gmfg), transcript variant 1, mRNA.
538	ILMN_2903945	2.72589	1.30708	Gadd45g	Mus musculus growth arrest and DNA-damage-inducible 45 gamma (Gadd45g), mRNA.
539	ILMN_2679885	2.72166	1.3065	Mocs1	Mus musculus molybdenum cofactor synthesis 1 (Mocs1), transcript variant 1, mRNA.
540	ILMN_1223674	2.23152	1.24412	Seh1l	Mus musculus SEH1-like (S. cerevisiae (Seh1l), transcript variant 1, mRNA.
541	ILMN_1256824	2.89948	1.33135	Gpr171	Mus musculus G protein-coupled receptor 171 (Gpr171), mRNA.
542	ILMN_2707127	2.81669	1.32341	Nubp1	Mus musculus nucleotide binding protein 1 (Nubp1), mRNA.
543	ILMN_2626939	2.43572	1.26962	Daxx	Mus musculus Fas death domain-associated protein (Daxx), mRNA.
544	ILMN_2710905	14.5746	2.05155	S100a8	Mus musculus S100 calcium binding protein A8 (calgranulin A) (S100a8), mRNA.
545	ILMN_2526918	2.04039	1.21364	Arhgap30	Mus musculus Rho GTPase activating protein 30 (Arhgap30), mRNA.
546	ILMN_2638333	2.16858	1.23432	Sbno2	Mus musculus strawberry notch homolog 2 (Drosophila) (Sbno2), mRNA.
547	ILMN_3128616	2.44935	1.26846	Pik3cd	Mus musculus phosphatidylinositol 3-kinase catalytic delta polypeptide (Pik3cd), transcript variant 1, mRNA.
548	ILMN_1225192	2.68931	1.31907	Nfkbid	Mus musculus nuclear factor of kappa light polypeptide gene enhancer in B-cells inhibitor, delta (Nfkbid), mRNA.
549	ILMN_2466335	2.52761	1.29723	Apaf1	Mus musculus apoptotic peptidase activating factor 1 (Apaf1), transcript variant 1, mRNA.
550	ILMN_1212695	2.61274	1.3145	Gpr84	Mus musculus G protein-coupled receptor 84 (Gpr84), mRNA.
551	ILMN_2971767	6.0425	1.65723	Myd88	Mus musculus myeloid differentiation primary response gene 88 (Myd88), mRNA.
552	ILMN_1235909	2.18556	1.25047	Ak2	Mus musculus adenylate kinase 2 (Ak2), transcript variant 2, mRNA.
553	ILMN_2909150	4.76347	1.55617	Ctgf	Mus musculus connective tissue growth factor (Ctgf), mRNA.
554	ILMN_2444316	5.69098	1.612	Tpm3	Mus musculus tropomyosin 3, gamma (Tpm3), mRNA.
555	ILMN_2740902	3.23909	1.37958	Mki67	PREDICTED: Mus musculus antigen identified by monoclonal antibody Ki 67 (Mki67), mRNA.
556	ILMN_2731949	3.73968	1.44321	Klf6	Mus musculus Kruppel-like factor 6 (Klf6), mRNA.
557	ILMN_2755534	2.16854	1.23901	Sepx1	Mus musculus selenoprotein X 1 (Sepx1), mRNA.
558	ILMN_2991255	3.99279	1.47051	Gpr84	Mus musculus G protein-coupled receptor 84 (Gpr84), mRNA.
559	ILMN_3143577	2.64213	1.31125	Apaf1	Mus musculus apoptotic peptidase activating factor 1 (Apaf1), transcript variant 1, mRNA.
560	ILMN_1233449	2.09756	1.24759	LOC100044430	PREDICTED: Mus musculus similar to Interferon activated gene 205 (LOC100044430), mRNA.
561	ILMN_1243066	2.72331	1.35342	Il1a	Mus musculus interleukin 1 alpha (Il1a), mRNA.
562	ILMN_2615015	2.16326	1.2604	Pygl	Mus musculus liver glycogen phosphorylase (Pygl), mRNA.
563	ILMN_1238215	2.96774	1.39148	Ctgf	Mus musculus connective tissue growth factor (Ctgf), mRNA.
564	ILMN_2606144	2.89211	1.38399	Cd300lf	Mus musculus CD300 antigen like family member F (Cd300lf), mRNA.
565	ILMN_2705935	2.20101	1.26859	Nme2	Mus musculus non-metastatic cells 2, protein (NM23B) expressed in (Nme2), transcript variant 1, mRNA.
566	ILMN_2606295	4.72093	1.61038	Gch1	Mus musculus GTP cyclohydrolase 1 (Gch1), mRNA.
567	ILMN_2881322	2.07399	1.2497	Rpl18	Mus musculus ribosomal protein L18 (Rpl18), mRNA.
568	ILMN_2678521	2.18879	1.27424	Gpr146	Mus musculus G protein-coupled receptor 146 (Gpr146), mRNA.
569	ILMN_2767918	5.82726	1.70667	Ifi30	Mus musculus interferon gamma inducible protein 30 (Ifi30), mRNA.
570	ILMN_2974343	2.35603	1.30464	Pla1a	Mus musculus phospholipase A1 member A (Pla1a), mRNA.
571	ILMN_1220813	3.70629	1.46593	Dtx3l	Mus musculus deltex 3-like (Drosophila) (Dtx3l), mRNA.
572	ILMN_2501489	6.8908	1.76354	Was	Mus musculus Wiskott-Aldrich syndrome homolog (human) (Was), mRNA.
573	ILMN_1226819	2.31004	1.28137	Tapbp	Mus musculus TAP binding protein (Tapbp), mRNA.
574	ILMN_2543173	2.7741	1.34584	Dab2	Mus musculus disabled homolog 2 (Drosophila) (Dab2), transcript variant 2, mRNA.
575	ILMN_2705628	7.35059	1.8017	Clec4d	Mus musculus C-type lectin domain family 4, member d (Clec4d), mRNA.
576	ILMN_2788073	6.90535	1.7694	Hmox1	Mus musculus heme oxygenase (decycling) 1 (Hmox1), mRNA.
577	ILMN_2678211	3.41063	1.43945	Ciita	Mus musculus class II transactivator (Ciita), mRNA.
578	ILMN_3161652	2.54378	1.31801	Clec4a3	Mus musculus C-type lectin domain family 4, member a3 (Clec4a3), mRNA.
579	ILMN_3142803	25.7293	2.61944	Cxcl10	Mus musculus chemokine (C-X-C motif) ligand 10 (Cxcl10), mRNA.
580	ILMN_1240726	4.20676	1.51675	Mmp14	Mus musculus matrix metallopeptidase 14 (membrane-inserted) (Mmp14), mRNA.
581	ILMN_2658804	2.54363	1.30933	Rras	Mus musculus Harvey rat sarcoma oncogene, subgroup R (Rras), mRNA.
582	ILMN_2666406	2.73727	1.34261	Prrc1	Mus musculus proline-rich coiled-coil 1 (Prrc1), mRNA.
583	ILMN_2751215	2.75797	1.33699	Tor1aip1	Mus musculus torsin A interacting protein 1 (Tor1aip1), mRNA.
584	ILMN_2767596	2.04644	1.22741	Sav1	Mus musculus salvador homolog 1 (Drosophila) (Sav1), mRNA.
585	ILMN_2787257	5.46756	1.63309	Coro1a	Mus musculus coronin, actin binding protein 1A (Coro1a), mRNA.
586	ILMN_1227282	3.39039	1.48322	Soat2	Mus musculus sterol O-acyltransferase 2 (Soat2), mRNA.
587	ILMN_1223395	2.10765	1.26853	Trafd1	Mus musculus TRAF type zinc finger domain containing 1 (Trafd1), mRNA.
588	ILMN_2698107	2.60912	1.36006	Eif1a	Mus musculus eukaryotic translation initiation factor 1A (Eif1a), mRNA.
589	ILMN_1221736	8.88676	2.02711	Samhd1	Mus musculus SAM domain and HD domain, 1 (Samhd1), mRNA.
590	ILMN_1218525	3.72257	1.53363	Il18r1	Mus musculus interleukin 18 receptor 1 (Il18r1), mRNA.
591	ILMN_1260061	2.83262	1.40353	D17H6S56E-5	Mus musculus DNA segment, Chr 17, human D6S56E 5 (D17H6S56E-5), mRNA.
592	ILMN_1237736	2.41942	1.32683	Plekhf2	Mus musculus pleckstrin homology domain containing, family F (with FYVE domain) member 2 (Plekhf2), mRNA.
593	ILMN_1253395	2.19775	1.28705	LOC623466	PREDICTED: Mus musculus similar to MGC27348 protein (LOC623466), misc RNA.
594	ILMN_2727799	2.59202	1.3621	Trafd1	Mus musculus TRAF type zinc finger domain containing 1 (Trafd1), mRNA.
595	ILMN_3154419	3.45105	1.48908	P2ry14	Mus musculus purinergic receptor P2Y, G-protein coupled, 14 (P2ry14), transcript variant 1, mRNA.
596	ILMN_1256633	3.43529	1.50354	LOC100045567	PREDICTED: Mus musculus similar to purine nucleoside phosphorylase (LOC100045567), mRNA.
597	ILMN_2509737	3.62127	1.51822	Trex1	Mus musculus three prime repair exonuclease 1 (Trex1), transcript variant 2, mRNA.
598	ILMN_2736197	3.39945	1.48849	2610307O08Rik	PREDICTED: Mus musculus RIKEN cDNA 2610307O08 gene, transcript variant 12 (2610307O08Rik), mRNA.
599	ILMN_2648548	2.18247	1.28587	Casp7	Mus musculus caspase 7 (Casp7), mRNA.
600	ILMN_2717549	2.03482	1.26305	Rps2	Mus musculus ribosomal protein S2 (Rps2), mRNA.
601	ILMN_2932662	4.14034	1.59218	Rasl11a	Mus musculus RAS-like, family 11, member A (Rasl11a), mRNA.
602	ILMN_2673211	2.52713	1.34044	Pfn1	Mus musculus profilin 1 (Pfn1), mRNA.
603	ILMN_2866185	4.99422	1.66317	Btg1	Mus musculus B-cell translocation gene 1, anti-proliferative (Btg1), mRNA.
604	ILMN_2712066	2.44886	1.33362	Pgd	Mus musculus phosphogluconate dehydrogenase (Pdg), mRNA.
605	ILMN_3014753	2.82156	1.39327	Ifi202b	Mus musculus interferon activated gene 202B (Ifi202b), mRNA.
606	ILMN_2734340	2.21217	1.27752	Stx11	PREDICTED: Mus musculus syntaxin 11 (Stx11), mRNA.
607	ILMN_2774646	2.69489	1.36018	Myd88	Mus musculus myeloid differentiation primary response gene 88 (Myd88), mRNA.
608	ILMN_2841290	2.44613	1.31688	Tnfaip2	Mus musculus tumor necrosis factor, alpha-induced protein 2 (Tnfaip2), mRNA.
609	ILMN_2474858	3.75622	1.5662	Tnfaip2	Mus musculus tumor necrosis factor, alpha-induced protein 2 (Tnfaip2), mRNA.
610	ILMN_2517041	3.75578	1.56934	Uhrf1	Mus musculus ubiquitin-like, containing PHD and RING finger domains, 1 (Uhrf1), mRNA.
611	ILMN_1250704	3.23001	1.49355	Rcsd1	Mus musculus RCSD domain containing 1 (Rcsd1), transcript variant 1, mRNA.
612	ILMN_2770066	5.73017	1.81454	LOC100044439	PREDICTED: Mus musculus similar to cytochrome P450 CYP4F18 (LOC100044439), mRNA.
613	ILMN_3138222	3.29874	1.50329	9030025P20Rik	Mus musculus RIKEN cDNA 9030025P20 gene (9030025P20Rik), transcript variant 2, mRNA.
614	ILMN_1228213	8.33867	2.07401	Ifi30	Mus musculus interferon gamma inducible protein 30 (Ifi30), mRNA.
615	ILMN_2936671	2.14542	1.30061	Skap2	Mus musculus src family associated phosphoprotein 2 (Skap2), mRNA.
616	ILMN_1258357	2.72871	1.41046	Dok3	Mus musculus docking protein 3 (Dok3), mRNA.
617	ILMN_3001616	2.72739	1.41466	Plp2	Mus musculus proteolipid protein 2 (Plp2), mRNA.
618	ILMN_1219574	5.14728	1.74	Hist1h2af	Mus musculus histone cluster 1, H2af (Hist1h2af), mRNA.
619	ILMN_2744398	2.94211	1.436	Ostf1	Mus musculus osteoclast stimulating factor 1 (Ostf1), mRNA.
620	ILMN_2735996	2.11695	1.2923	P4hb	Mus musculus prolyl 4-hydroxylase, beta polypeptide (P4hb), mRNA.
621	ILMN_2634083	3.89509	1.57904	Cdkn1a	Mus musculus cyclin-dependent kinase inhibitor 1A (P21) (Cdkn1a), mRNA.
622	ILMN_2529458	2.17608	1.30302	LOC230253	Mus musculus similar to 67 kda laminin receptor
623	ILMN_3162476	2.17871	1.30258	Sec61a1	Mus musculus Sec61 alpha 1 subunit (S. cerevisiae) (Sec61a1), mRNA.
624	ILMN_2589256	2.76188	1.39602	Adap2	Mus musculus ArfGAP with dual PH domains 2 (Adap2), mRNA.
625	ILMN_2651575	2.57946	1.36701	Ifngr1	Mus musculus interferon gamma receptor 1 (Ifngr1), mRNA.
626	ILMN_2902979	4.51408	1.64543	Fas	Mus musculus Fas (TNF receptor superfamily member 6) (Fas), mRNA.
627	ILMN_2685516	4.14886	1.60286	Hcls1	Mus musculus hematopoietic cell specific Lyn substrate 1 (Hcls1), mRNA.
628	ILMN_2714796	4.90154	1.68849	Coro1a	Mus musculus coronin, actin binding protein 1A (Coro1a), mRNA.
629	ILMN_2648409	4.13843	1.60102	Cmtm7	Mus musculus CKLF-like MARVEL transmembrane domain containing 7 (Cmtm7), mRNA.
630	ILMN_2694175	2.59199	1.37216	Cd97	Mus musculus CD97 antigen (Cd97), mRNA.
631	ILMN_2913326	2.58623	1.37093	2610039C10Rik	Mus musculus RIKEN cDNA 2610039C10 gene (2610039C10Rik), mRNA.
632	ILMN_2820893	3.2321	1.4832	Selplg	Mus musculus selectin, platelet (p-selectin) ligand (Selplg), mRNA.
633	ILMN_2980177	2.68121	1.3861	Fhod1	Mus musculus formin homology 2 domain containing 1 (Fhod1), mRNA.
634	ILMN_3053593	6.02598	1.81615	Glipr2	Mus musculus GLI pathogenesis-related 2 (Glipr2), mRNA.
635	ILMN_1247811	2.65566	1.19806	Ass1	Mus musculus argininosuccinate synthetase 1 (Ass1), mRNA.
636	ILMN_1249549	2.1091	1.15021	LOC380781	Mus musculus similar to Serpina3g protein.
637	ILMN_1230708	3.37177	1.25262	Clec4a1	Mus musculus C-type lectin domain family 4, member a1 (Clec4a1), mRNA.
638	ILMN_2730329	2.24396	1.1634	Hist1h2ah	Mus musculus histone cluster 1, H2ah (Hist1h2ah), mRNA.
639	ILMN_2652500	11.5313	1.56125	Lrg1	Mus musculus leucine-rich alpha-2-glycoprotein 1 (Lrg1), mRNA.
640	ILMN_2635132	2.17938	1.15385	Foxp3	Mus musculus forkhead box P3 (Foxp3), mRNA.
641	ILMN_1229309	2.4507	1.16204	Vrk1	Mus musculus accinia related kinase 1 (Vrk1), mRNA.
642	ILMN_2570478	2.42134	1.16025	A630097K09Rik
643	ILMN_1218206	2.1307	1.13467	Klf13	Mus musculus Kruppel-like factor 13 (Klf13), mRNA.
644	ILMN_2718330	3.8276	1.24224	Cish	Mus musculus cytokine inducible SH2-containing protein (Cish), mRNA.
645	ILMN_1229041	3.22417	1.20622	Pira2	Mus musculus paired-Ig-like receptor A2 (Pira2), mRNA.
646	ILMN_2772632	38.132	1.80599	Saa3	Mus musculus serum amyloid A 3 (Saa3), mRNA.
647	ILMN_2914938	13.8918	1.53842	F13a1	Mus musculus coagulation factor XIII, A1 subunit (F13a1), mRNA.
648	ILMN_1213954	3.18803	1.21799	Sgk1	Mus musculus serum/glucocorticoid regulated kinase 1 (Sgk1), mRNA.
649	ILMN_1244135	2.15141	1.13623	Arpc5	Mus musculus actin related protein 2/3 complex, subunit 5 (Arpc5), mRNA.
650	ILMN_2755008	5.71227	1.34855	Nfkbiz	Mus musculus nuclear factor of kappa light polypeptide gene enhancer in B-cells inhibitor, zeta (Nfkbiz), mRNA.
651	ILMN_2588227	2.85526	1.20109	Fn1	Mus musculus fibronectin 1 (Fn1), mRNA.
652	ILMN_2590884	2.1197	1.14397	Plaur	Mus musculus plasminogen activator, urokinase receptor (Plaur), mRNA.
653	ILMN_2598622	5.27958	1.34305	Slamf8	Mus musculus SLAM family member 8 (Slamf8), mRNA.
654	ILMN_2875169	2.0976	1.14202	6330416G13Rik	Mus musculus RIKEN cDNA 6330416G13 gene (6330416G13Rik), mRNA.
655	ILMN_1230302	2.97937	1.24808	Napsa	Mus musculus napsin A aspartic peptidase (Napsa), mRNA.
656	ILMN_2649068	2.65261	1.22122	Irf1	Mus musculus interferon regulatory factor 1 (Irf1), mRNA.
657	ILMN_2463180	3.33776	1.277	Tnc	Mus musculus tenascin C (Tnc), mRNA.
658	ILMN_2593993	2.1692	1.17306	Eif4el3	Mus musculus eukaryotic translation initiation factor 4E member 2 (Eif4el3), mRNA.
659	ILMN_2747060	3.02337	1.25094	Coro1a	Mus musculus coronin, actin binding protein 1A (Coro1a), mRNA.
660	ILMN_1253972	2.49054	1.2093	Irak3	Mus musculus interleukin-1 receptor-associated kinase 3 (Irak3), mRNA.
661	ILMN_2571683	2.03195	1.16097	9830169E20Rik
662	ILMN_1244821	3.04296	1.25808	Fgr	Mus musculus Gardner-Rasheed feline sarcoma viral (Fgr) oncogene homolog (Fgr), mRNA.
663	ILMN_2719139	2.51289	1.21418	AB124611	Mus musculus cDNA sequence AB124611 (AB124611), mRNA.
664	ILMN_2707363	4.60057	1.37214	Cebpd	Mus musculus CCAAT/enhancer binding protein (C/EBP), delta (Cebpd), mRNA.
665	ILMN_1230485	2.0839	1.14561	Csf1r	Mus musculus colony stimulating factor 1 receptor (Csf1r), mRNA.
666	ILMN_3160750	12.3153	1.61787	AA467197	Mus musculus expressed sequence AA467197 (AA467197), mRNA.
667	ILMN_2692315	3.73362	1.28618	Dpep2	Mus musculus dipeptidase 2 (Dpep2), mRNA.
668	ILMN_2952275	47.1414	2.11143	Arg1	Mus musculus arginase 1, liver (Arg1), mRNA.
669	ILMN_1233693	2.04017	1.15102	Slc30a7	Mus musculus solute carrier family 30 (zinc transporter), member 7 (Slc30a7), mRNA.
670	ILMN_2920849	5.56164	1.40125	Pira4	Mus musculus paired-Ig-like receptor A4 (Pira4), mRNA.
671	ILMN_2742075	15.4652	1.72076	Cd14	Mus musculus CD14 antigen (Cd14), mRNA.
672	ILMN_2692316	4.98604	1.37562	Dpep2	Mus musculus dipeptidase 2 (Dpep2), mRNA.
673	ILMN_3157483	2.80119	1.22689	Ets1	Mus musculus E26 avian leukemia oncogene 1, 5' domain (Ets1), transcript variant 2, mRNA.
674	ILMN_2743642	7.90702	1.50524	Tgm1	Mus musculus transglutaminase 1, K polypeptide (Tgm1), mRNA.
675	ILMN_3160218	3.05819	1.25266	Amica1	Mus musculus adhesion molecule, interacts with CXADR antigen 1 (Amica1), mRNA.
676	ILMN_1243690	2.11925	1.19274	Ptbp1	Mus musculus polypyrimidine tract binding protein 1 (Ptbp1), transcript variant 1, mRNA.
677	ILMN_1235196	2.61845	1.25092	Atp10d	Mus musculus ATPase, Class V, type 10D (Atp10d), mRNA.
678	ILMN_1257771	4.27418	1.39515	LOC638301	PREDICTED: Mus musculus similar to interferon activated gene 204 (LOC638301), mRNA.
679	ILMN_3162407	7.59833	1.6041	Zfp36	Mus musculus zinc finger protein 36 (Zfp36), mRNA.
680	ILMN_2752966	3.00624	1.29006	Tlr4	Mus musculus toll-like receptor 4 (Tlr4), mRNA.
681	ILMN_2589790	3.41953	1.34246	Stat3	Mus musculus signal transducer and activator of transcription 3 (Stat3), transcript variant 1, mRNA.
682	ILMN_2700689	3.20889	1.32497	Ibrdc3	PREDICTED: Mus musculus IBR domain containing 3 (Ibrdc3), mRNA.
683	ILMN_3163063	2.48732	1.2375	Bnip2	Mus musculus BCL2/adenovirus E1B interacting protein 2 (Bnip2), transcript variant alpha, mRNA.
684	ILMN_1226329	2.47354	1.22961	Cd93	Mus musculus CD93 antigen (Cd93), mRNA.
685	ILMN_1236868	2.48763	1.23083	Idb2	Mus musculus inhibitor of DNA binding 2 (Idb2), mRNA.
686	ILMN_2742849	3.28926	1.30789	Mcm5	Mus musculus minichromosome maintenance deficient 5, cell division cycle 46 (S. cerevisiae) (Mcm5), mRNA.
687	ILMN_2730003	3.51412	1.32537	Ccdc86	Mus musculus coiled-coil domain containing 86 (Ccdc86), mRNA.
688	ILMN_2906430	2.08138	1.17757	Icos	Mus musculus inducible T-cell co-stimulator (Icos), mRNA.
689	ILMN_2543393	2.10449	1.17838	Cdca8	Mus musculus cell division cycle associated 8 (Cdca8), mRNA.
690	ILMN_2694960	3.93865	1.36178	Msn	Mus musculus moesin (Msn), mRNA.
691	ILMN_3151503	2.08994	1.17546	C130032J12Rik	Mus musculus RIKEN cDNA C130032J12 gene (C130032J12Rik), mRNA.
692	ILMN_1233489	2.25594	1.1857	LOC665237	PREDICTED: Mus musculus similar to hCG31107 (LOC665237), misc RNA.
693	ILMN_2727663	20.7903	1.91242	Tgfbi	Mus musculus transforming growth factor, beta induced (Tgfbi), mRNA.
694	ILMN_2698799	2.76217	1.23886	Actb	Mus musculus actin, beta (Actb), mRNA.
695	ILMN_1216335	2.27643	1.20482	Cttnbp2nl	Mus musculus CTTNBP2 N-terminal like (Cttnbp2nl), mRNA.
696	ILMN_2463181	3.78118	1.33632	Tnc	Mus musculus tenascin C (Tnc), mRNA.
697	ILMN_2813830	3.52331	1.32149	Nt5e	Mus musculus 5' nucleotidase, ecto (Nt5e), mRNA.
698	ILMN_2649067	2.9709	1.26694	Irf1	Mus musculus interferon regulatory factor 1 (Irf1), mRNA.
699	ILMN_2687745	3.30744	1.30065	Pnpla2	Mus musculus patatin-like phospholipase domain containing 2 (Pnpla2), mRNA.
700	ILMN_2774007	2.0478	1.17256	Bub1b	Mus musculus mitotic checkpoint serine/threonine kinase (Bub1b), mRNA.
701	ILMN_2608719	2.92454	1.26083	Clec5a	Mus musculus C-type lectin domain family 5, member a (Clec5a), transcript variant 1, mRNA.
702	ILMN_3163014	2.23907	1.19036	Cdc42se1	Mus musculus CDC42 small effector 1 (Cdc42se1), transcript variant 1, mRNA.
703	ILMN_2835117	27.3953	2.04781	Ccl7	Mus musculus chemokine (C-C motif) ligand 7 (Ccl7), mRNA.
704	ILMN_2883326	5.1765	1.43155	Pira3	Mus musculus paired-Ig-like receptor A3 (Pira3), mRNA.
705	ILMN_1246861	3.34675	7.58579	Ctss	Mus musculus cathepsin S (Ctss), mRNA.
706	ILMN_1257060	1.92573	3.04508	Pla2g15	Mus musculus phospholipase A2, group XV (Pla2g15), mRNA.
707	ILMN_2602711	1.76755	2.50502	Tgfbr1	Mus musculus transforming growth factor, beta receptor I (Tgfbr1), mRNA.
708	ILMN_1222269	2.10698	2.84376	1810011H11Rik	PREDICTED: Mus musculus RIKEN cDNA 1810011H11 gene, transcript variant 4 (1810011H11Rik), mRNA.
709	ILMN_1228235	3.0102	4.69489	Ctse	Mus musculus cathepsin E (Ctse), mRNA.
710	ILMN_1259470	2.04489	2.72229	Tmem176b	Mus musculus transmembrane protein 176B (Tmem176b), mRNA.
711	ILMN_1256299	1.7238	2.10833	Gcnt1	Mus musculus glucosaminyl (N-acetyl) transferase 1, core 2 (Gcnt1), mRNA.
712	ILMN_2492170	2.57297	3.66297	Tnfsf12-tnfsf13	Mus musculus tumor necrosis factor (ligand) superfamily, member 12-member 13 (Tnfsf12-tnfsf13), transcript variant 1, mRNA.
713	ILMN_3128992	1.7588	2.16961	Cd27	Mus musculus CD27 antigen (Cd27), transcript variant 1, mRNA.
714	ILMN_2704637	2.08165	2.74575	Mdfic	Mus musculus MyoD family inhibitor domain containing (Mdfic), mRNA.
715	ILMN_2741169	2.07391	2.67456	Cd8b1	Mus musculus CD8 antigen, beta chain 1 (Cd8b1), mRNA.
716	ILMN_1229517	2.59382	4.14756	Ftl1	Mus musculus ferritin light polypeptide 1 (Ftl1), mRNA.
717	ILMN_2649199	2.47806	3.92983	Hpgd	Mus musculus hydroxyprostaglandin dehydrogenase 15 (NAD) (Hpgd), mRNA.
718	ILMN_2630459	1.94834	2.69109	Cxcr4	Mus musculus hemokine (C-X-C motif) receptor 4 (Cxcr4), mRNA.
719	ILMN_2771237	2.36926	3.56428	Lbp	Mus musculus lipopolysaccharide binding protein (Lbp), mRNA.
720	ILMN_3125606	1.91221	2.60407	D12Ertd647e	Mus musculus DNA segment, Chr 12, ERATO Doi 647, expressed (D12Ertd647e), transcript variant 5, mRNA.
721	ILMN_2749327	1.67677	2.21488	Pqlc3	Mus musculus PQ loop repeat containing (Pqlc3), mRNA.
722	ILMN_2837671	2.40168	3.92572	Fblim1	Mus musculus filamin binding LIM protein 1 (Fblim1), mRNA.
723	ILMN_1215807	3.10425	4.0849	Glipr1	Mus musculus GLI pathogenesis-related 1 (glioma) (Glipr1), mRNA.
724	ILMN_1218347	2.10053	2.51829	Mylk	Mus musculus myosin, light polypeptide kinase (Mylk), mRNA.
725	ILMN_2476267	6.09835	9.047	H2-D1	Mus musculus histocompatibility 2, D region locus 1 (H2-D1), mRNA.
726	ILMN_2839569	4.0631	5.5665	Ctsz	Mus musculus cathepsin Z (Ctsz), mRNA.
727	ILMN_1251541	3.08758	3.87486	LOC385699
728	ILMN_2495446	3.19045	4.01572	0610037M15Rik	Mus musculus RIKEN cDNA 0610037M15 gene.
729	ILMN_2654754	2.48916	3.0094	Gp38	Mus musculus podoplanin (Pdpn or Gp38), mRNA.
730	ILMN_2666018	2.57952	3.08383	Mgp	Mus musculus matrix Gla protein (Mgp), mRNA.
731	ILMN_2666007	4.74531	6.43045	Ctsz	Mus musculus cathepsin Z (Ctsz), mRNA.
732	ILMN_2484987	2.82297	3.44429	Man2b1	Mus musculus mannosidase 2, alpha B1 (Man2b1), mRNA.
733	ILMN_2903169	1.86588	2.11326	Gm484	Mus musculus gene model 484, (NCBI) (Gm484), mRNA.
734	ILMN_1216880	4.13599	6.00643	Emr1	Mus musculus EGF-like module containing, mucin-like, hormone receptor-like sequence 1 (Emr1), mRNA.
735	ILMN_1248555	2.10733	2.57586	Gns	Mus musculus glucosamine (N-acetyl)-6-sulfatase (Gns), mRNA.
736	ILMN_2951592	3.126	4.25591	H2-Q8	Mus musculus histocompatibility 2, Q region locus 8 (H2-Q8), mRNA.
737	ILMN_2689785	8.47271	15.3003	Cd68	Mus musculus CD68 antigen (Cd68), mRNA.
738	ILMN_1248510	2.24276	2.86885	Soat1	Mus musculus sterol O-acyltransferase 1 (Soat1), mRNA.
739	ILMN_2544056	2.24585	2.84533	Hbb-b1	Mus musculus hemoglobin, beta adult major chain (Hbb-b1), mRNA.
740	ILMN_2810539	2.83916	3.86277	EG630499	Mus musculus predicted gene, EG630499 (EG630499), mRNA.
741	ILMN_2776431	3.61309	5.21938	C1qa	Mus musculus complement component 1, q subcomponent, alpha polypeptide (C1qa), mRNA.
742	ILMN_2639397	2.22689	2.47051	Dhrs1	Mus musculus dehydrogenase/reductase (SDR family) member 1 (Dhrs1), mRNA.
743	ILMN_1258526	8.28407	10.988	Lgals3bp	Mus musculus lectin, galactoside-binding, soluble, 3 binding protein (Lgals3bp), mRNA.
744	ILMN_2601471	1.99189	2.17842	Ccnd1	Mus musculus cyclin D1 (Ccnd1), mRNA
745	ILMN_2847787	4.3503	5.32244	Emr1	Mus musculus EGF-like module containing, mucin-like, hormone receptor-like sequence 1 (Emr1), mRNA.
746	ILMN_1224110	2.3437	2.66713	Bst2	Mus musculus bone marrow stromal cell antigen 2 (Bst2), mRNA.
747	ILMN_2653617	2.6062	3.00063	Cd63	Mus musculus CD63 antigen (Cd63), mRNA.
748	ILMN_3155245	2.07931	2.30976	Arhgap25	Mus musculus Rho GTPase activating protein 25 (Arhgap25), transcript variant 2, mRNA. XM_899325 XM_899332 XM_899339 XM_899344 XM_914946 XM_923470 XM_923471 XM_923481 XM_923488 XM_923492 XM_923496 XM_923499 XM_923504
749	ILMN_1255287	5.36918	6.16763	Mela	Mus musculus melanoma antigen (Mela), mRNA.
750	ILMN_1235657	2.42826	2.62739	Rnase4	Mus musculus ribonuclease, RNase A family 4 (Rnase4), transcript variant 1, mRNA.
751	ILMN_2760979	2.37767	2.57102	Tgfbr2	Mus musculus transforming growth factor, beta receptor II (Tgfbr2), transcript variant 1, mRNA.
752	ILMN_2606624	2.25291	2.43379	LOC100045680	PREDICTED: Mus musculus similar to complement C4 (LOC100045680), mRNA.
753	ILMN_2771182	3.60025	4.0576	H2-Q8	Mus musculus histocompatibility 2, Q region locus 6 (H2-Q8), mRNA
754	ILMN_2651715	2.51603	2.76042	Axl	Mus musculus AXL receptor tyrosine kinase (Axl), mRNA.
755	ILMN_2764588	2.21896	2.39673	Igfbp7	Mus musculus insulin-like growth factor binding protein 7 (Igfbp7), mRNA.
756	ILMN_1247832	7.51027	9.44823	Cd74	Mus musculus CD74 antigen (invariant polypeptide of major histocompatibility complex, class II antigen-associated) (Cd74), transcript variant 1, mRNA.
757	ILMN_2588139	9.51403	12.2997	H2-K1	Mus musculus histocompatibility 2, K1, K region (H2-K1), transcript variant 1, mRNA.
758	ILMN_2960325	5.81214	7.09177	Ctse	Mus musculus cathepsin E (Ctse), mRNA.
759	ILMN_2759484	2.44101	2.71298	C3	Mus musculus complement component 3 (C3), mRNA
760	ILMN_1253808	4.1747	4.58152	Oas1g	Mus musculus 2'-5' oligoadenylate synthetase 1G (Oas1g), mRNA.
761	ILMN_1247377	9.29025	10.5675	Mpeg1	Mus musculus macrophage expressed gene 1 (Mpeg1), mRNA.
762	ILMN_2855334	4.36654	4.7568	Gusb	Mus musculus glucuronidase, beta (Gusb), mRNA.
763	ILMN_2793464	2.47963	2.62453	Oasl1	Mus musculus 2'-5' oligoadenylate synthetase-like 1 (Oasl1), mRNA.
764	ILMN_2743003	2.0135	2.08389	Ly96	Mus musculus lymphocyte antigen 96 (Ly96), mRNA.
765	ILMN_2675232	3.67562	4.05559	Klk8	Mus musculus kallikrein related-peptidase 8 (Klk8), mRNA.
766	ILMN_2939681	21.2067	26.5594	Lyzs	Mus musculus lysozyme (Lyzs), mRNA.
767	ILMN_1223257	7.3704	5.08172	Ccl4	Mus musculus chemokine (C-C motif) ligand 4 (Ccl4), mRNA.
768	ILMN_2437513	3.24118	2.60228	LOC100047963	PREDICTED: Mus musculus similar to ADIR1 (LOC100047963), mRNA.
769	ILMN_1226639	2.54226	2.12844	BC006779	Mus Musculus helicase with zinc finger 2, transcriptional coactivator (Helz2), mRNA
770	ILMN_1253919	2.04886	1.79335	Ccl3	Mus musculus chemokine (C-C motif) ligand 3 (Ccl3), mRNA.
771	ILMN_2596655	2.46895	2.07643	Rarres2	Mus musculus retinoic acid receptor responder (tazarotene induced) 2 (Rarres2), mRNA.
772	ILMN_2715546	2.21236	1.90227	Gpx3	Mus musculus glutathione peroxidase 3 (Gpx3), transcript variant 2, mRNA.
773	ILMN_2654554	2.2954	1.9765	Fgl2	Mus musculus fibrinogen-like protein 2 (Fgl2), mRNA.
774	ILMN_2655721	6.22822	4.48458	Stat1	Mus musculus signal transducer and activator of transcription 1 (Stat1), mRNA.
775	ILMN_2451022	8.47229	5.52902	Vim	Mus musculus vimentin (Vim), mRNA.
776	ILMN_1223041	3.45312	2.69848	Abi3	Mus musculus BI gene family, member 3 (Abi3), mRNA.
777	ILMN_2658501	8.39187	5.50428	Ifitm3	Mus musculus interferon induced transmembrane protein 3 (Ifitm3), mRNA.
778	ILMN_2795698	2.75022	2.25311	Paox	Mus musculus polyamine oxidase (exo-N4-amino) (Paox), mRNA.
779	ILMN_1241298	5.77672	4.05948	Hal	Mus musculus histidine ammonia lyase (Hal), mRNA.
780	ILMN_2909597	3.90739	2.97038	Havcr2	Mus musculus hepatitis A virus cellular receptor 2 (Havcr2), mRNA.
781	ILMN_1242466	2.16065	1.85913	Psmb9	Mus musculus proteasome (prosome, macropain) subunit, beta type 9 (large multifunctional peptidase 2) (Psmb9), mRNA.
782	ILMN_2752873	2.99214	2.41568	Lgals9	Mus musculus lectin, galactose binding, soluble 9 (Lgals9), mRNA.
783	ILMN_2687586	10.6846	6.71704	Cxcl16	Mus musculus chemokine (C-X-C motif) ligand 16 (Cxcl16), mRNA.
784	ILMN_2458765	3.1963	2.51991	Ahnak	Mus musculus AHNAK nucleoprotein (desmoyokin) (Ahnak), transcript variant 1, mRNA.
785	ILMN_1224855	8.94017	5.66695	Samd9l	PREDICTED: Mus musculus sterile alpha motif domain containing 9-like, transcript variant 1 (Samd9l), mRNA.
786	ILMN_2673369	4.79875	3.46339	Irf8	Mus musculus interferon regulatory factor 8 (Irf8), mRNA.
787	ILMN_3148550	2.23665	1.89209	Golm1	Mus musculus golgi membrane protein 1 (Golm1), transcript variant 2, mRNA.
788	ILMN_1217180	11.5093	6.35175	Ifitm1	Mus musculus interferon induced transmembrane protein 1 (Ifitm1), mRNA.
789	ILMN_2806700	14.4175	7.51279	Cyba	Mus musculus cytochrome b-245, alpha polypeptide (Cyba), mRNA.
790	ILMN_2593554	52.8399	19.7726	Igtp	Mus musculus interferon gamma induced GTPase (Igtp), mRNA.
791	ILMN_1255416	7.55188	4.55168	Ly6a	Mus musculus lymphocyte antigen 6 complex, locus A (Ly6a), mRNA.
792	ILMN_2773113	7.33	4.43966	Capg	Mus musculus capping protein (actin filament), gelsolin-like (Capg), transcript variant 1, mRNA.
793	ILMN_1222039	3.41199	2.49307	Dhx58	Mus musculus DEXH (Asp-Glu-X-His) box polypeptide 58 (Dhx58), mRNA.
794	ILMN_1251390	3.53552	2.55875	Tbxas1	Mus musculus thromboxane A synthase 1, platelet (Tbxas1), mRNA.
795	ILMN_1232760	2.46815	1.95568	A430107D22Rik	Mus musculus RIKEN cDNA A430107D22 gene (A430107D22Rik), mRNA.
796	ILMN_2416628	7.86083	4.63962	Cyth4	Mus musculus cytohesin 4 (Cyth4), mRNA.
797	ILMN_2780424	2.22089	1.81157	Zfp36l1	Mus musculus zinc finger protein 36, C3H type-like 1 (Zfp36l1), mRNA.
798	ILMN_2680398	2.38941	1.90901	Zc3h12d	Mus musculus zinc finger CCCH type containing 12D (Zc3h12d), mRNA.
799	ILMN_2774349	2.01352	1.67523	LOC100046401	PREDICTED: Mus musculus similar to SDR2 (LOC100046401), misc RNA.
800	ILMN_2983516	7.817	4.59564	Slc11a1	Mus musculus solute carrier family 11 (proton-coupled divalent metal ion transporters), member 1 (Slc11a1), mRNA.
801	ILMN_1246194	6.04711	3.76944	LOC667370	PREDICTED: Mus musculus similar to interferon-induced protein with tetratricopeptide repeats 3 (LOC667370), mRNA.
802	ILMN_2651077	4.6492	3.11152	Scotin	Mus musculus scotin gene (Scotin), transcript variant 2, mRNA.
803	ILMN_2795078	7.36451	4.37027	Unc93b1	Mus musculus unc-93 homolog B1 (C. elegans) (Unc93b1), mRNA.
804	ILMN_1222543	8.49613	5.12323	Ugt1a10	Mus musculus UDP glycosyltransferase 1 family, polypeptide A10 (Ugt1a10), mRNA.
805	ILMN_2680827	5.51435	3.66759	Il7r	Mus musculus interleukin 7 receptor (Il7r), mRNA.
806	ILMN_1230019	10.5408	6.07159	Ube1l	Mus musculus ubiquitin-activating enzyme E1-like (Ube1l), mRNA.
807	ILMN_2493826	9.38112	5.60132	Ugt1a10	Mus musculus UDP glycosyltransferase 1 family, polypeptide A10 (Ugt1a10), mRNA.
808	ILMN_2652857	17.6087	9.07623	Ifi47	Mus musculus interferon gamma inducible protein 47 (Ifi47), mRNA.
809	ILMN_2722784	4.67982	3.2669	Cd3g	Mus musculus CD3 antigen, gamma polypeptide (Cd3g), mRNA.
810	ILMN_1214750	2.40607	1.97438	Kynu	Mus musculus kynureninase (L-kynurenine hydrolase) (Kynu), mRNA.
811	ILMN_2650911	2.05457	1.7438	Atp6v0e	Mus musculus ATPase, H+ transporting, lysosomal V0 subunit E (Atp6v0e), mRNA.
812	ILMN_2987709	10.1144	5.98938	Slc15a3	Mus musculus solute carrier family 15, member 3 (Slc15a3), mRNA.
813	ILMN_1257631	5.00489	3.49646	Apobec1	Mus musculus apolipoprotein B mRNA editing enzyme, catalytic polypeptide 1 (Apobec1), transcript variant 1, mRNA.
814	ILMN_2827780	4.11712	3.01545	D14Ertd668e	Mus musculus DNA segment, Chr 14, ERATO Doi 668, expressed (D14Ertd668e), mRNA.
815	ILMN_2878071	31.0185	14.6024	Lyz	Mus musculus lysozyme (Lyz), mRNA.
816	ILMN_1250443	2.25172	1.97801	LOC667597	PREDICTED: Mus musculus hypothetical LOC667597 (LOC667597), mRNA.
817	ILMN_1253854	2.55438	2.19567	Tgif1	Mus musculus TGFB-induced factor homeobox 1 (Tgif1), mRNA.
818	ILMN_1245354	3.8381	3.11473	Tlr7	Mus musculus toll-like receptor 7 (Tlr7), mRNA.
819	ILMN_2588130	17.5694	11.2171	EG630499	Mus musculus predicted gene, EG630499 (EG630499), mRNA.
820	ILMN_2595973	7.3191	5.38162	Grn	Mus musculus granulin (Grn), mRNA.
821	ILMN_1217849	5.53326	4.19719	Laptm5	Mus musculus lysosomal-associated protein transmembrane 5 (Laptm5), mRNA.
822	ILMN_2536676	5.83058	4.38078	LOC383981	PREDICTED: Mus musculus similar to Ab2-162
823	ILMN_2792601	3.04024	2.53844	P2ry5	Mus musculus purinergic receptor P2Y, G-protein coupled, 5 (P2ry5), mRNA.
824	ILMN_2679037	2.50961	2.15748	LOC100046883	PREDICTED: Mus musculus similar to CKLF-like MARVEL transmembrane domain containing 3 (LOC100046883), mRNA.
825	ILMN_2670508	4.19567	3.33726	H2-M3	Mus musculus histocompatibility 2, M region locus 3 (H2-M3), mRNA.
826	ILMN_2671923	3.92363	3.18747	Ly86	Mus musculus lymphocyte antigen 86 (Ly86), mRNA.
827	ILMN_2417926	25.7895	14.6487	LOC665506	PREDICTED: Mus musculus similar to T-cell receptor beta-2 chain C region (LOC665506), mRNA.
828	ILMN_2631423	25.5527	14.5156	H2-Ab1	Mus musculus histocompatibility 2, class II antigen A, beta 1 (H2-Ab1), mRNA.
829	ILMN_2894678	4.27489	3.33143	H2-T10	Mus musculus histocompatibility 2, T region locus 10 (H2-T10), mRNA.
830	ILMN_2625125	2.15162	1.89327	Cx3cr1	Mus musculus C-X3-C motif chemokine receptor 1 (Cx3cr1), mRNA
831	ILMN_2646052	3.05156	2.52736	C4a	Mus musculus complement component 4A (Rodgers blood group) (C4a), mRNA.
832	ILMN_2754698	8.22179	5.77651	Cd84	Mus musculus CD84 antigen (Cd84), mRNA.
833	ILMN_2944666	13.18	8.57293	Ifit3	Mus musculus interferon-induced protein with tetratricopeptide repeats 3 (Ifit3), mRNA.
834	ILMN_1223317	23.275	15.1502	Lgals3	Mus musculus lectin, galactose binding, soluble 3 (Lgals3), mRNA.
835	ILMN_1231814	16.2219	11.2589	Ccl5	Mus musculus chemokine (C-C motif) ligand 5 (Ccl5), mRNA.
836	ILMN_3131679	11.4666	8.28299	Usp18	Mus musculus ubiquitin specific peptidase 18 (Usp18), mRNA.
837	ILMN_1230327	4.15673	3.38274	LOC383099	Mus musculus LOC383099 similar to Ab2-162
838	ILMN_1220101	2.17919	1.94587	Ebi2	Mus musculus G protein-coupled receptor 183 (Ebi2), mRNA
839	ILMN_2453874	2.18432	1.94739	Sdcbp	Mus musculus syndecan binding protein (Sdcbp), transcript variant 1, mRNA.
840	ILMN_2860479	4.42842	3.57932	Arpc1b	Mus musculus actin related protein 2/3 complex, subunit 1B (Arpc1b), mRNA.
841	ILMN_2693991	3.05966	2.6125	Gpr65	Mus musculus G-protein coupled receptor 65 (Gpr65), mRNA.
842	ILMN_2773936	2.51642	2.2097	Edg5	Mus musculus sphingosine-1-phosphate receptor 2 (Edg5), mRNA
843	ILMN_2795520	2.83141	2.44044	H2-K1	Mus musculus histocompatibility 2, K1, K region (H2-K1), mRNA.
844	ILMN_2593196	4.13181	3.38503	Stat1	Mus musculus signal transducer and activator of transcription 1 (Stat1), mRNA.
845	ILMN_2675811	4.22327	3.45122	Slc11a1	Mus musculus solute carrier family 11 (proton-coupled divalent metal ion transporters), member 1 (Slc11a1), mRNA.
846	ILMN_2984828	4.95764	3.95893	Ly6e	Mus musculus lymphocyte antigen 6 complex, locus E (Ly6e), mRNA.
847	ILMN_1253813	4.89478	4.00577	Nckap1l	Mus musculus NCK associated protein 1 like (Nckap1l), mRNA.
848	ILMN_2599154	4.70026	3.8722	Oasl2	Mus musculus 2'-5' oligoadenylate synthetase-like 2 (Oasl2), mRNA.
849	ILMN_2651076	3.63001	3.13172	Scotin	Mus musculus scotin gene (Scotin), transcript variant 1, mRNA.
850	ILMN_2835683	8.66023	6.74357	EG667977	Mus musculus predicted gene, EG667977 (EG667977), mRNA.
851	ILMN_2480463	3.05445	2.66983	Trim25	Mus musculus tripartite motif-containing 25 (Trim25), mRNA.
852	ILMN_3026198	2.22158	2.01676	Rnaset2b	Mus musculus ribonuclease T2B (Rnaset2b), mRNA.
853	ILMN_3049559	2.8051	2.48197	C4b	Mus musculus complement component 4B (Childo blood group) (C4b), mRNA. XM_921663 XM_921673 XM_921676 XM_921678
854	ILMN_2776278	5.19287	4.37743	Ly6e	Mus musculus lymphocyte antigen 6 complex, locus E (Ly6e), mRNA.
855	ILMN_2935012	2.05015	1.91431	Anxa4	Mus musculus annexin A4 (Anxa4), mRNA.
856	ILMN_2872058	8.59647	6.78175	Ctsh	Mus musculus cathepsin H (Ctsh), mRNA.
857	ILMN_2913716	23.0308	16.3204	H2-Ab1	Mus musculus histocompatibility 2, class II antigen A, beta 1 (H2-Ab1), mRNA.
858	ILMN_3143483	4.13935	3.54515	Lat2	Mus musculus linker for activation of T cells family, member 2 (Lat2), transcript variant 2, mRNA.
859	ILMN_1229630	2.03238	2.01376	Trim30	Mus musculus tripartite motif-containing 30 (Trim30), mRNA.
860	ILMN_1252076	34.2005	32.4082	Lyz2	Mus musculus lysozyme 2 (Lyz2), mRNA.
861	ILMN_1221817	58.3403	56.9903	Cd74	Mus musculus CD74 antigen (invariant polypeptide of major histocompatibility complex, class II antigen-associated) (Cd74), transcript variant 1, mRNA.
862	ILMN_2486906	5.36331	5.28827	Wisp2	Mus musculus WNT1 inducible signaling pathway protein 2 (Wisp2), mRNA.
863	ILMN_2762944	14.9466	14.6467	Ifi27	Mus musculus interferon, alpha-inducible protein 27 (Ifi27), mRNA.
864	ILMN_3089584	45.5978	44.0899	Cd74	Mus musculus CD74 antigen (invariant polypeptide of major histocompatibility complex, class II antigen-associated) (Cd74), transcript variant 2, mRNA.
865	ILMN_1239102	34.2215	33.9671	H2-Eb1	Mus musculus histocompatibility 2, class II antigen E beta (H2-Eb1), mRNA.
866	ILMN_2663249	4.16426	4.14717	Slamf9	Mus musculus SLAM family member 9 (Slamf9), mRNA.
867	ILMN_1248382	11.1707	11.194	LOC100045864	PREDICTED: Mus musculus similar to HLA-G protein (LOC100045864), misc RNA.
868	ILMN_2625377	4.73537	4.74674	Rgs1	Mus musculus regulator of G-protein signaling 1 (Rgs1), mRNA.
869	ILMN_2768026	2.15091	2.14881	Gusb	Mus musculus glucuronidase, beta (Gusb), mRNA.
870	ILMN_2867147	6.08014	6.1155	Tyrobp	Mus musculus TYRO protein tyrosine kinase binding protein (Tyrobp), mRNA.
871	ILMN_1216746	4.05278	3.90118	B2m	Mus musculus beta-2 microglobulin (B2m), mRNA.
872	ILMN_1221503	2.1911	2.14902	Ccnd1	Mus musculus cyclin D1 (Ccnd1), mRNA
873	ILMN_2607675	54.3227	49.5403	LOC641240	PREDICTED: Mus musculus similar to MHC class II antigen beta chain (LOC641240), mRNA.
874	ILMN_2944011	14.7708	13.8943	LOC547343	Mus musculus similar to H-2 class I histocompatibility antigen, L-D alpha chain precursor (LOC547343), mRNA.
875	ILMN_2670150	3.5787	3.47228	Oas2	Mus musculus 2'-5' oligoadenylate synthetase 2 (Oas2), mRNA.
876	ILMN_2775421	8.45296	8.02202	Serping1	Mus musculus serine (or cysteine) peptidase inhibitor, clade G, member 1 (Serping1), mRNA.
877	ILMN_2924419	7.38087	7.02301	H2-Q7	Mus musculus histocompatibility 2, Q region locus 7 (H2-Q7), mRNA.
878	ILMN_2707967	3.98295	3.87462	Man2b1	Mus musculus mannosidase 2, alpha B1 (Man2b1), mRNA.
879	ILMN_3124528	3.12145	3.05266	Hvcn1	Mus musculus hydrogen voltage-gated channel 1 (Hvcn1), transcript variant 1, mRNA.
880	ILMN_2696492	3.36856	3.24882	Phf11	Mus musculus PHD finger protein 11 (Phf11), mRNA.
881	ILMN_2913166	9.34237	8.70166	Serping1	Mus musculus serine (or cysteine) peptidase inhibitor, clade G, member 1 (Serping1), mRNA.
882	ILMN_2629581	2.76502	2.8507	Cox6a2	Mus musculus cytochrome c oxidase, subunit VI a, polypeptide 2 (Cox6a2), nuclear gene encoding mitochondrial protein, mRNA.
883	ILMN_2619620	9.02608	9.25846	C1qb	Mus musculus complement component 1, q subcomponent, beta polypeptide (C1qb), mRNA.
884	ILMN_2674533	2.79742	2.83518	Renbp	Mus musculus renin binding protein (Renbp), mRNA.
885	ILMN_2739999	4.07076	4.17811	B2m	Mus musculus beta-2 microglobulin (B2m), mRNA.
886	ILMN_1213824	2.90391	2.65465	LOC100039742	PREDICTED: Mus musculus similar to SP140 nuclear body protein family member (LOC100039742), mRNA.
887	ILMN_1227573	6.38708	5.46483	Irf7	Mus musculus interferon regulatory factor 7 (Irf7), mRNA.
888	ILMN_2984332	3.3146	2.98873	Hal	Mus musculus histidine ammonia lyase (Hal), mRNA.
889	ILMN_2619408	2.68412	2.4664	Atf3	Mus musculus activating transcription factor 3 (Atf3), mRNA.
890	ILMN_2433990	6.74955	5.72013	LOC100048346	PREDICTED: Mus musculus similar to ubiquitin specific protease UBP43 (LOC100048346), mRNA.
891	ILMN_2838317	4.22953	3.7317	Pqlc3	Mus musculus PQ loop repeat containing (Pqlc3), mRNA.
892	ILMN_2685157	3.31934	2.98039	Abcc3	Mus musculus ATP-binding cassette, sub-family C (CFTR/MRP), member 3 (Abcc3), mRNA.
893	ILMN_2778655	2.34206	2.16288	Vcam1	Mus musculus vascular cell adhesion molecule 1 (Vcam1), mRNA.
894	ILMN_1243451	5.85965	5.08329	Hvcn1	Mus musculus hydrogen voltage-gated channel 1 (Hvcn1), transcript variant 1, mRNA.
895	ILMN_2675337	3.05567	2.80468	H2-Q6	Mus musculus histocompatibility 2, Q region locus 6 (H2-Q6), mRNA.
896	ILMN_2732816	10.0925	8.42989	LOC674135	PREDICTED: Mus musculus similar to HLA-G protein (LOC674135), misc RNA.
897	ILMN_2589651	2.83152	2.6166	Anpep	Mus musculus alanyl (membrane) aminopeptidase (Anpep), mRNA.
898	ILMN_2784019	2.6008	2.42467	Ggta1	Mus musculus glycoprotein galactosyltransferase alpha 1, 3 (Ggta1), mRNA.
899	ILMN_2657478	5.58986	4.98357	Cd53	Mus musculus CD53 antigen (Cd53), mRNA.
900	ILMN_2671435	2.44263	2.30307	LOC223672	Mus musculus hypothetical protein LOC223672 (LOC223672), mRNA
901	ILMN_2777474	16.0582	13.2287	H2-T23	Mus musculus histocompatibility 2, T region locus 23 (H2-T23), mRNA.
902	ILMN_2721149	5.5908	5.02802	Arl11	Mus musculus ADP-ribosylation factor-like 11 (Arl11), mRNA.
903	ILMN_2462745	10.1675	8.97506	H2-D1	Mus musculus histocompatibility 2, D region locus 1 (H2-D1), mRNA.
904	ILMN_2712120	2.19088	2.09508	S100a6	Mus musculus S100 calcium binding protein A6 (calcyclin) (S100a6), mRNA.
905	ILMN_2633386	3.60475	3.3486	LOC100044190	PREDICTED: Mus musculus hypothetical protein LOC100044190 (LOC100044190), mRNA.
906	ILMN_2777471	13.9696	12.0599	H2-T23	Mus musculus histocompatibility 2, T region locus 23 (H2-T23), mRNA.
907	ILMN_2696491	3.16199	2.97874	Phf11	Mus musculus PHD finger protein 11 (Phf11), mRNA.
908	ILMN_1246056	2.98543	2.84174	Gngt2	Mus musculus guanine nucleotide binding protein (G protein), gamma transducing activity polypeptide 2 (Gngt2), transcript variant 2, mRNA.
909	ILMN_2715840	10.6119	9.50196	C1qc	Mus musculus complement component 1, q subcomponent, C chain (C1qc), mRNA.
910	ILMN_2954868	15.3538	13.5831	Oasl2	Mus musculus 2'-5' oligoadenylate synthetase-like 2 (Oasl2), mRNA.
911	ILMN_2742042	4.55859	4.30752	Nupr1	Mus musculus nuclear protein 1 (Nupr1), mRNA.
912	ILMN_2775154	6.91646	6.39427	Ctsh	Mus musculus cathepsin H (Ctsh), mRNA.

## Sheet: Cluster_4
Table S3: Subclusters of genes/probes showing the most differential expression patterns between TMEV-IDD and R-EAE.
Sub-cluster #4 includes genes upregulated in R-EAE only, compared to age-matched sham controls..
Cluster Order	UniqueID	R-EAE/Sham	TMEV-IDD/Sham	Symbol	Name
1	ILMN_2656748	3.32	0.84	Darc	Mus musculus Duffy blood group, chemokine receptor (Darc), mRNA.
2	ILMN_2694955	2.51	0.87	Igfbp4	Mus musculus, insulin-like growth factor binding protein 4, (Igfbp4), mRNA
3	ILMN_1239386	4.73	1.17	Galntl2	Mus musculus UDP-N-acetyl-alpha-D-galactosamine:polypeptide N-acetylgalactosaminyltransferase-like 2 (Galntl2), mRNA.
4	ILMN_1234314	2.17	1.08	LOC100046853	PREDICTED: Mus musculus similar to heterogeneous nuclear ribonucleoprotein K (LOC100046853), mRNA.
5	ILMN_2775157	17.95	1.33	Arg1	Mus musculus arginase (Arg1), mRNA
6	ILMN_1223834	2.4	1.08	Il8rb	Mus musculus interleukin 8 receptor, beta (Il8rb), mRNA.
7	ILMN_2733793	2.67	1.09	Coro1a	Mus musculus coronin, actin binding protein 1A (Coro1a), mRNA.
8	ILMN_2658461	2.98	1.1	Mustn1	Mus musculus musculoskeletal, embryonic nuclear protein 1 (Mustn1), mRNA.
9	ILMN_2712986	56.89	1.44	Chi3l3	Mus musculus chitinase 3-like 3 (Chi3l3), mRNA.
10	ILMN_2621643	3.03	1.11	Col4a1	Mus musculus procollagen, type IV, alpha 1 (Col4a1), mRNA.
11	ILMN_2592486	4.07	1.14	Pglyrp1	Mus musculus peptidoglycan recognition protein 1 (Pglyrp1), mRNA
12	ILMN_2759289	2.07	1.07	Slk	Mus musculus STE20-like kinase (yeast) (Slk), mRNA.
13	ILMN_2524865	66.03	1.32	Chi3l4	Mus musculus chitinase 3-like 4 (Chi3l4), mRNA.
14	ILMN_2662803	12.18	1.18	Ptx3	Mus musculus pentraxin related gene (Ptx3), mRNA.
15	ILMN_2701631	2.4	1.06	Spink2	Mus musculus serine peptidase inhibitor, Kazal type 2 (Spink2), mRNA.
16	ILMN_2636403	4.15	1.1	Axud1	Mus musculus AXIN1 up-regulated 1 (Axud1), mRNA.
17	ILMN_2688912	15.09	1.2	F10	Mus musculus coagulation factor X (F10), mRNA
18	ILMN_1254966	2.29	1.07	Rbms1	Mus musculus RNA binding motif, single stranded interacting protein 1 (Rbms1), mRNA.
19	ILMN_2430813	2.3	1.07	Pdlim7	Mus musculus PDZ and LIM domain 7 (Pdlim7), mRNA
20	ILMN_2662802	16.07	1.23	Ptx3	Mus musculus pentraxin related gene (Ptx3), mRNA.
21	ILMN_1215147	2.16	1.06	LOC100044829	PREDICTED: Mus musculus similar to Fibrillarin, transcript variant 1 (LOC100044829), mRNA.
22	ILMN_2728729	2.74	1.08	Sdc4	Mus musculus syndecan 4 (Sdc4), mRNA.
23	ILMN_2703267	3.09	1.09	Nes	Mus musculus nestin (Nes), mRNA.
24	ILMN_2789900	3.09	1.09	Cd177	Mus musculus CD177 antigen (Cd177), mRNA.
25	ILMN_2851576	2.14	1.06	Tnfsf14	Mus musculus tumor necrosis factor (ligand) superfamily, member 14 (Tnfsf14), mRNA.
26	ILMN_3121522	2.4	1.07	Clec5a	Mus musculus C-type lectin domain family 5, member a (Clec5a), transcript variant 1, mRNA.
27	ILMN_1216972	3.02	1.04	Clec4e	Mus musculus C-type lectin domain family 4, member e (Clec4e), mRNA.
28	ILMN_2702141	2.31	1.03	Mefv	Mus musculus Mediterranean fever (Mefv), mRNA.
29	ILMN_1243652	2.34	1.03	Tagln	Mus musculus transgelin (Tagln), mRNA.
30	ILMN_2756046	4.15	1.05	Ffar2	Mus musculus free fatty acid receptor 2 (Ffar2), mRNA.
31	ILMN_2712151	3.28	1.04	1810033B17Rik	Mus musculus RIKEN cDNA 1810033B17 gene (1810033B17Rik), mRNA.
32	ILMN_2479717	7.78	1.08	Pilra	Mus musculus paired immunoglobin-like type 2 receptor alpha (Pilra), mRNA.
33	ILMN_2694179	4.14	1.06	Ccl6	Mus musculus chemokine (C-C motif) ligand 6 (Ccl6), mRNA.
34	ILMN_2944824	8.69	1.09	Hp	Mus musculus haptoglobin (Hp), mRNA.
35	ILMN_2993314	5.66	1.07	Clec4n	Mus musculus C-type lectin domain family 4, member n (Clec4n), mRNA.
36	ILMN_2604029	2.38	1.04	Klf2	Mus musculus Kruppel-like factor 2 (lung) (Klf2), mRNA.
37	ILMN_1242457	26.54	1.17	Fpr2	Mus musculus formyl peptide receptor 2 (Fpr2), mRNA.
38	ILMN_2460168	2.28	1.04	Wdr1	Mus musculus WD repeat domain 1 (Wdr1), mRNA.
39	ILMN_2615804	2.3	1.04	Gpr141	Mus musculus G protein-coupled receptor 141 (Gpr141), mRNA.
40	ILMN_2665307	2.24	1.04	Pilra	Mus musculus paired immunoglobin-like type 2 receptor alpha (Pilra), mRNA.
41	ILMN_2888786	2.18	1.04	Slk	Mus musculus STE20-like kinase (yeast) (Slk), mRNA.
42	ILMN_1252481	3.66	1.08	Fosl2	Mus musculus fos-like antigen 2 (Fosl2), mRNA.
43	ILMN_2614966	2.29	1.05	Rab27a	Mus musculus RAB27A, member RAS oncogene family (Rab27a), mRNA.
44	ILMN_2822579	2.33	1.05	Col4a2	Mus musculus collagen, type IV, alpha 2 (Col4a2), mRNA.
45	ILMN_2601215	3.01	1.07	Cyp7b1	Mus musculus cytochrome P450, family 7, subfamily b, polypeptide 1 (Cyp7b1), mRNA.
46	ILMN_2822000	4.14	1.09	Slc10a6	Mus musculus solute carrier family 10 (sodium/bile acid cotransporter family), member 6 (Slc10a6), mRNA.
47	ILMN_1249934	2.48	1.05	Gna13	Mus musculus guanine nucleotide binding protein, alpha 13 (Gna13), mRNA
48	ILMN_1250417	2.08	1.04	Adcy4	Mus musculus adenylate cyclase 4 (Adcy4), mRNA.
49	ILMN_2777498	15.7	1.16	Il1b	Mus musculus interleukin 1 beta (IL1b), mRNA
50	ILMN_1245710	2.46	1.05	Ccl2	Mus musculus chemokine (C-C motif) ligand 2 (Ccl2), mRNA.
51	ILMN_2759365	8.06	1.12	Angptl4	Mus musculus angiopoietin-like 4 (Angptl4), mRNA.
52	ILMN_2602938	3.02	1.06	Smpdl3b	Mus musculus sphingomyelin phosphodiesterase, acid-like 3B (Smpdl3b), mRNA.
53	ILMN_2915303	2.1	1.04	Trem3	Mus musculus triggering receptor expressed on myeloid cells 3 (Trem3), mRNA.
54	ILMN_2987984	2.12	1.04	S100a13	Mus musculus S100 calcium binding protein A13 (S100a13), mRNA.
55	ILMN_2900653	2.85	1.06	Gadd45b	Mus musculus growth arrest and DNA-damage-inducible 45 beta (Gadd45b), mRNA.
56	ILMN_3009860	5.67	1.1	Sell	Mus musculus selectin, lymphocyte (Sell), mRNA.
57	ILMN_1228320	3.88	1.23	Cfp	Mus musculus complement factor properdin (Cfp), mRNA.
58	ILMN_1239801	2.09	1.12	Irf2bp2	PREDICTED: Mus musculus interferon regulatory factor 2 binding protein 2 (Irf2bp2), mRNA.
59	ILMN_2595714	14.02	1.5	Fn1	Mus musculus fibronectin 1 (Fn1), mRNA.
60	ILMN_2656504	3.2	1.19	Retnlg	Mus musculus resistin like gamma (Retnlg), mRNA.
61	ILMN_3152792	3.34	1.2	Pira11	Mus musculus paired-Ig-like receptor A11 (Pira11), mRNA.
62	ILMN_1224129	2.1	1.11	Dennd3	Mus musculus DENN/MADD domain containing 3 (Dennd3), mRNA.
63	ILMN_1234453	7.55	1.33	LOC100043257	PREDICTED: Mus musculus similar to RNA binding motif protein 3 (LOC100043257), mRNA.
64	ILMN_1256025	2.53	1.14	LOC100041137	PREDICTED: Mus musculus similar to PIRA2 (LOC100041137), misc RNA.
65	ILMN_2765400	2.22	1.12	Nubp1	Mus musculus nucleotide binding protein 1 (Nubp1), mRNA.
66	ILMN_3045984	2.06	1.11	Clec5a	Mus musculus C-type lectin domain family 5, member a (Clec5a), transcript variant 1, mRNA.
67	ILMN_1234229	2.38	1.12	F630001K14Rik
68	ILMN_2685392	2.93	1.15	Ccr5	Mus musculus chemokine (C-C motif) receptor 5 (Ccr5), mRNA.
69	ILMN_2647435	2.41	1.12	Rassf1	Mus musculus Ras association (RalGDS/AF-6) domain family member 1 (Rassf1), mRNA.
70	ILMN_2685393	3.88	1.19	Ccr5	Mus musculus chemokine (C-C motif) receptor 5 (Ccr5), mRNA.
71	ILMN_2587721	2.27	1.12	Pira1	Mus musculus paired-Ig-like receptor A1 (Pira1), mRNA.
72	ILMN_2718266	3.14	1.17	Fkbp5	Mus musculus FK506 binding protein 5 (Fkbp5), mRNA.
73	ILMN_2436369	3.66	1.19	2010004M13Rik	Mus musculus RIKEN cDNA 2010004M13 gene, mRNA
74	ILMN_3160659	3.64	1.19	Dok2	Mus musculus docking protein 2 (Dok2), mRNA.
75	ILMN_3097131	2.19	1.11	Timeless	Mus musculus timeless homolog (Drosophila) (Timeless), transcript variant 2, mRNA.
76	ILMN_1214255	3.19	1.15	Cd200	Mus musculus CD200 antigen (Cd200), mRNA.
77	ILMN_1243593	2.56	1.12	Pcgf5	Mus musculus polycomb group ring finger 5 (Pcgf5), mRNA.
78	ILMN_2609813	11.68	1.35	Chi3l1	Mus musculus chitinase 3-like 1 (Chi3l1), mRNA.
79	ILMN_2918977	2.36	1.11	2015-03-01	Mus musculus membrane-associated ring finger (C3HC4) 1 (March1), mRNA.
80	ILMN_1256343	2.45	1.12	H19	Mus musculus H19 fetal liver mRNA (H19), non-coding RNA.
81	ILMN_2648967	4.63	1.21	Arrdc4	Mus musculus arrestin domain containing 4 (Arrdc4), transcript variant 1, mRNA.
82	ILMN_2946616	2.48	1.12	Rps2	Mus musculus ribosomal protein S2 (Rps2), mRNA.
83	ILMN_1216764	3.73	1.16	Ier3	Mus musculus immediate early response 3 (Ier3), mRNA.
84	ILMN_2705119	5.38	1.21	LOC100047353	PREDICTED: Mus musculus similar to myocardial vascular inhibition factor (LOC100047353), mRNA.
85	ILMN_2947292	2.32	1.1	Map3k6	Mus musculus mitogen-activated protein kinase kinase kinase 6 (Map3k6), mRNA.
86	ILMN_1244612	3.23	1.14	Galntl2	Mus musculus UDP-N-acetyl-alpha-D-galactosamine:polypeptide N-acetylgalactosaminyltransferase-like 2 (Galntl2), mRNA.
87	ILMN_2659644	2.35	1.1	Map2k3	Mus musculus mitogen activated protein kinase kinase 3 (Map2k3), mRNA.
88	ILMN_2776603	16.93	1.37	Ccl9	Mus musculus chemokine (C-C motif) ligand 9 (Ccl9), mRNA.
89	ILMN_3072427	6.93	1.24	Il1rn	Mus musculus interleukin 1 receptor antagonist (Il1rn), transcript variant 1, mRNA.
90	ILMN_2771176	8.73	1.27	Ccl7	Mus musculus hemokine (C-C motif) ligand 7 (Ccl7), mRNA
91	ILMN_3117876	60.07	1.56	Chi3l3	Mus musculus chitinase 3-like 3 (Chi3l3), mRNA.
92	ILMN_2744890	2.87	1.13	Gadd45g	Mus musculus growth arrest and DNA-damage-inducible 45 gamma (Gadd45g), mRNA.
93	ILMN_3154691	2.44	1.11	Sirpb1	Mus musculus signal-regulatory protein beta 1 (Sirpb1), transcript variant 3, mRNA.
94	ILMN_2424299	2.48	0.94	Tnfrsf12a	Mus musculus tumor necrosis factor receptor superfamily, member 12a (Tnfrsf12a), mRNA.
95	ILMN_2629112	2.07	0.94	Asah3l	Mus musculus N-acylsphingosine amidohydrolase 3-like (Asah3l), mRNA.
96	ILMN_1232884	4.06	0.93	Sphk1	Mus musculus sphingosine kinase 1 (Sphk1), transcript variant 1, mRNA.
97	ILMN_1215120	2.22	0.96	Sema4a	Mus musculus sema domain, immunoglobulin domain (Ig), transmembrane domain (TM) and short cytoplasmic domain, (semaphorin) 4A (Sema4a), mRNA.
98	ILMN_2965903	4.19	0.93	Hdc	Mus musculus histidine decarboxylase (Hdc), mRNA.
99	ILMN_3001914	3.59	0.94	Nfkbia	Mus musculus nuclear factor of kappa light polypeptide gene enhancer in B-cells inhibitor, alpha (Nfkbia), mRNA.
100	ILMN_2717015	2.9	0.94	Ccl17	Mus musculus chemokine (C-C motif) ligand 17 (Ccl17), mRNA.
101	ILMN_2624363	2.36	0.97	Fga	Mus musculus fibrinogen alpha chain (Fga), mRNA
102	ILMN_2693895	2.14	0.97	Acta2	Mus musculus actin, alpha 2, smooth muscle, aorta (Acta2), mRNA.
103	ILMN_2544890	2.35	0.98	Pde4b	Mus musculus phosphodiesterase 4B, cAMP specific (Pde4b), mRNA
104	ILMN_2675760	2.29	0.98	2310046K01Rik	Mus musculus RIKEN cDNA 2310046K01 gene (2310046K01Rik), mRNA.
105	ILMN_2628178	2.82	0.99	Socs2	Mus musculus suppressor of cytokine signaling 2 (Socs2), mRNA.
106	ILMN_2435584	2.29	0.99	scl0001978.1_6	Mus musculus tropomyosin 3, gamma, mRNA
107	ILMN_1258988	2.21	0.99	Igfbp4	Mus musculus insulin-like growth factor binding protein 4 (Igfbp4), mRNA.
108	ILMN_2621901	2.16	0.99	BC004022	PREDICTED: Mus musculus cDNA sequence BC004022, transcript variant 1 (BC004022), mRNA.
109	ILMN_2923445	2.09	0.99	Acta2	Mus musculus actin, alpha 2, smooth muscle, aorta (Acta2), mRNA.
110	ILMN_2600627	2.2	1	Noc4l	Mus musculus nucleolar complex associated 4 homolog (S. cerevisiae) (Noc4l), mRNA.
111	ILMN_1246770	4.96	1	Ybx3	Mus musculus Y box protein 3 (Ybx3), mRNA
112	ILMN_2447712	2.09	1	Ibrdc3	Mus musculus ring finger protein 19B, mRNA
113	ILMN_2811154	2.04	1	Cxcl2	Mus musculus chemokine (C-X-C motif) ligand 2 (Cxcl2), mRNA.
114	ILMN_2871945	2.39	1	Trem1	Mus musculus triggering receptor expressed on myeloid cells 1 (Trem1), mRNA.
115	ILMN_1256614	7.16	1.01	Ms4a8a	Mus musculus membrane-spanning 4-domains, subfamily A, member 8A (Ms4a8a), mRNA.
116	ILMN_1220609	5.64	1.01	Ltb4r1	Mus musculus leukotriene B4 receptor 1 (Ltb4r1), mRNA.
117	ILMN_2959291	5.91	1.01	Upp1	Mus musculus uridine phosphorylase 1 (Upp1), mRNA.
118	ILMN_2778289	3.64	1.01	Cxcl2	Mus musculus chemokine (C-X-C motif) ligand 2 (Cxcl12), mRNA.
119	ILMN_2981363	3.87	1.01	Emilin2	Mus musculus elastin microfibril interfacer 2 (Emilin2), mRNA.
120	ILMN_2611000	8.13	1.04	Il1r2	Mus musculus interleukin 1 receptor, type II (Il1r2), mRNA.
121	ILMN_2668510	2.47	1.02	Hp	Mus musculus haptoglobin (Hp), mRNA.
122	ILMN_2595732	2.62	1.02	LOC100046232	PREDICTED: Mus musculus similar to NFIL3/E4BP4 transcription factor (LOC100046232), mRNA.
123	ILMN_2883990	2.58	1.02	Rbms1	Mus musculus RNA binding motif, single stranded interacting protein 1 (Rbms1), mRNA.
124	ILMN_2852034	2.07	1.02	Hif1a	Mus musculus hypoxia inducible factor 1, alpha subunit (Hif1a), mRNA.
125	ILMN_1236889	3.39	1.02	Selp	Mus musculus selectin, platelet (Selp), mRNA.
126	ILMN_1245579	2.11	1.01	Jak2	Mus musculus Janus kinase 2 (Jak2), transcript variant 1, mRNA.
127	ILMN_2772281	4.31	1.02	Emilin2	Mus musculus elastin microfibril interfacer 2 (Emilin2), mRNA
128	ILMN_3043036	15.99	1.04	Chi3l3	Mus musculus chitinase 3-like 3 (Chi3l3), mRNA.
129	ILMN_2763245	10.44	1.03	Cxcl1	Mus musculus chemokine (C-X-C motif) ligand 1 (Cxcl1), mRNA.
130	ILMN_2959292	2.69	1.01	Upp1	Mus musculus uridine phosphorylase 1 (Upp1), mRNA.
131	ILMN_2959293	2.44	1.01	Upp1	Mus musculus uridine phosphorylase 1 (Upp1), mRNA.
