# Supplementary material for: Differential neuro-immune patterns in two clinically relevant murine models of multiple sclerosis
Source: J Neuroinflammation. 2019 May 22;16:109. doi: 10.1186/s12974-019-1501-9 (PMC6532235; doi:10.1186/s12974-019-1501-9)
Supplement: Supplementary file 4 — Table S4. Gene ontology enrichment analysis in subcluster #1. Microarray data. (XLSX 29 kb) [file 12974_2019_1501_MOESM4_ESM.xlsx]

## Sheet: Cluster_1
Table S4: GO enrichment analysis in subcluster #1
GO Term	P-Value	Benjamini
clathrin coat assembly	0.00049	0.17
myelination	0.009	0.82
sensory perception of pain	0.014	0.84
brain development	0.015	0.75
axonogenesis	0.027	0.87
regulation of protein transport	0.028	0.84
dopamine receptor signaling pathway	0.037	0.88
signal transduction	0.075	0.98
substantia nigra development	0.087	0.98
Sublist

## Sheet: Cluster_2
Table S4: GO enrichment analysis in subcluster #2
GO Term	P-Value	Benjamini
phagocytosis, engulfment	2.5e-09	7.8e-07
phagocytosis, recognition	1.4e-07	2.3e-05
defense response to bacterium	3.6e-06	0.00038
positive regulation of B cell activation	9.6e-06	0.00076
B cell receptor signaling pathway	4.5e-05	0.0029
complement activation, classical pathway	4.5e-05	0.0029
osteoblast differentiation	0.00038	0.02
innate immune response	0.0015	0.065
positive regulation of peptidyl-tyrosine phosphorylation	0.0072	0.25
positive regulation of steroid hormone biosynthetic process	0.0076	0.24
exocrine pancreas development	0.013	0.33
prostate gland epithelium morphogenesis	0.015	0.36
positive regulation of glycogen biosynthetic process	0.019	0.4
cell adhesion	0.023	0.43
positive regulation of ERK1 and ERK2 cascade	0.024	0.42
positive regulation of cell migration	0.027	0.44
positive regulation of activated T cell proliferation	0.03	0.45
phosphatidylinositol 3-kinase signaling	0.031	0.45
ERK1 and ERK2 cascade	0.033	0.44
positive regulation of mitotic nuclear division	0.036	0.46
acute-phase response	0.044	0.51
protein N-linked glycosylation	0.045	0.5
negative regulation of cell adhesion	0.052	0.54
positive regulation of cell division	0.056	0.55
positive regulation of phagocytosis	0.059	0.55
response to drug	0.068	0.59
negative regulation of neuron death	0.069	0.58
embryo implantation	0.074	0.59
negative regulation of ERK1 and ERK2 cascade	0.081	0.61
response to peptide hormone	0.089	0.64
response to organic cyclic compound	0.097	0.66
response to cytokine	0.098	0.65

## Sheet: Cluster_3
Table S4: GO enrichment analysis in subcluster #3
GO Term	P-Value	Benjamini
immune system process	7.9e-60	2.2e-56
innate immune response	3.7e-30	5.2e-27
inflammatory response	7.3e-24	6.7e-21
immune response	2.6e-20	1.8e-17
response to interferon-gamma	4.9e-15	2.7e-12
response to virus	7.9e-15	3.6e-12
response to lipopolysaccharide	1.7e-14	6.5e-12
defense response to virus	3.3e-13	1.1e-10
chemotaxis	1.3e-11	4e-09
response to cytokine	4.5e-11	1.2e-08
antigen processing and presentation of exogenous peptide antigen via MHC class II	4.6e-11	1.2e-08
cellular response to lipopolysaccharide	8.5e-11	2e-08
positive regulation of angiogenesis	1.1e-09	2.2e-07
positive regulation of cell migration	1.1e-09	2.2e-07
adaptive immune response	2.2e-09	4.1e-07
apoptotic process	4.1e-09	7.1e-07
toll-like receptor signaling pathway	1.6e-08	2.7e-06
lipopolysaccharide-mediated signaling pathway	2e-08	3.1e-06
positive regulation of T cell proliferation	7.2e-08	1e-05
antigen processing and presentation	8e-08	1.1e-05
cellular response to interferon-gamma	1.5e-07	2e-05
defense response to Gram-positive bacterium	1.8e-07	2.3e-05
neutrophil chemotaxis	1.8e-07	2.2e-05
defense response to protozoan	2.1e-07	2.4e-05
antigen processing and presentation of exogenous peptide antigen via MHC class I, TAP-dependent	2.1e-07	2.4e-05
positive regulation of tumor necrosis factor production	2.3e-07	2.5e-05
MyD88-dependent toll-like receptor signaling pathway	2.5e-07	2.7e-05
negative regulation of T cell proliferation	3e-07	3e-05
cellular response to interferon-beta	3.8e-07	3.8e-05
negative regulation of viral genome replication	3.9e-07	3.7e-05
leukocyte cell-cell adhesion	4.1e-07	3.8e-05
phagocytosis	4.8e-07	4.2e-05
positive regulation of inflammatory response	4.8e-07	4.1e-05
cellular response to organic cyclic compound	5.1e-07	4.2e-05
cell adhesion	5.8e-07	4.7e-05
microglial cell activation	6.6e-07	5.2e-05
regulation of innate immune response	7.1e-07	5.5e-05
response to bacterium	9.1e-07	6.8e-05
positive regulation of I-kappaB kinase/NF-kappaB signaling	9.7e-07	7e-05
positive regulation of tumor necrosis factor biosynthetic process	1.3e-06	9.1e-05
negative regulation of cell proliferation	1.5e-06	0.0001
positive regulation of chemokine production	1.5e-06	0.0001
regulation of cell shape	1.6e-06	0.00011
positive regulation of ERK1 and ERK2 cascade	1.9e-06	0.00012
positive regulation of apoptotic process	2.5e-06	0.00015
regulation of cell proliferation	2.8e-06	0.00017
immunoglobulin mediated immune response	3.2e-06	0.00019
response to interferon-beta	3.3e-06	0.0002
positive regulation of type I interferon production	3.6e-06	0.00021
protein autophosphorylation	4.8e-06	0.00027
negative regulation of tumor necrosis factor production	5.8e-06	0.00032
positive regulation of NF-kappaB transcription factor activity	7.5e-06	0.00041
negative regulation of apoptotic process	8.6e-06	0.00046
antigen processing and presentation of peptide antigen via MHC class I	1.2e-05	0.00063
protein phosphorylation	1.3e-05	0.00067
cytokine-mediated signaling pathway	1.4e-05	0.00068
angiogenesis	2.1e-05	0.001
positive regulation of gene expression	2.4e-05	0.0012
cellular response to mechanical stimulus	2.9e-05	0.0014
positive regulation of interleukin-6 production	3e-05	0.0014
response to molecule of bacterial origin	3.1e-05	0.0014
aging	3.1e-05	0.0014
defense response to bacterium	3.2e-05	0.0014
wound healing	3.6e-05	0.0016
protein complex assembly	3.6e-05	0.0015
cellular response to interleukin-1	3.7e-05	0.0016
cellular response to tumor necrosis factor	3.9e-05	0.0016
phosphorylation	4.8e-05	0.002
cellular response to cytokine stimulus	5.9e-05	0.0024
response to cholesterol	6e-05	0.0024
intracellular signal transduction	6.4e-05	0.0025
cell proliferation	6.5e-05	0.0025
negative regulation of innate immune response	6.8e-05	0.0026
positive regulation of protein phosphorylation	6.8e-05	0.0026
response to ethanol	7.5e-05	0.0028
negative regulation of inflammatory response	8.2e-05	0.003
positive regulation of interleukin-8 production	9.7e-05	0.0035
response to tumor necrosis factor	9.7e-05	0.0035
toll-like receptor 7 signaling pathway	0.00012	0.0042
cell growth	0.00013	0.0044
eosinophil chemotaxis	0.00017	0.0059
regulation of apoptotic process	0.00018	0.0061
response to drug	0.00018	0.0061
positive regulation of B cell differentiation	0.00018	0.006
positive regulation of apoptotic signaling pathway	0.00018	0.006
positive regulation of smooth muscle cell proliferation	0.00019	0.0062
positive regulation of interferon-gamma production	0.00019	0.0063
positive regulation of T cell mediated cytotoxicity	0.00024	0.0076
macrophage activation involved in immune response	0.00026	0.0083
negative regulation of immune response	0.00026	0.0083
antigen processing and presentation of exogenous peptide antigen via MHC class I	0.00029	0.009
cellular response to diacyl bacterial lipopeptide	0.00029	0.009
antigen processing and presentation of endogenous peptide antigen via MHC class I	0.00029	0.009
extrinsic apoptotic signaling pathway in absence of ligand	0.00029	0.009
organ regeneration	0.00033	0.01
proteolysis involved in cellular protein catabolic process	0.00037	0.011
response to interferon-alpha	0.00038	0.011
negative regulation of cytokine production	0.00038	0.011
negative regulation of interleukin-17 production	0.00038	0.011
response to wounding	0.00042	0.012
JAK-STAT cascade involved in growth hormone signaling pathway	0.00054	0.016
cell surface receptor signaling pathway	0.00054	0.016
positive regulation of natural killer cell chemotaxis	0.00057	0.016
protection from natural killer cell mediated cytotoxicity	0.00057	0.016
positive regulation of epithelial to mesenchymal transition	0.00058	0.016
regulation of inflammatory response	0.00059	0.017
integrin-mediated signaling pathway	0.00065	0.018
signal transduction	0.00066	0.018
positive regulation of phagocytosis	0.00068	0.018
response to zinc ion	0.00068	0.018
response to mechanical stimulus	0.00074	0.02
peptidyl-tyrosine phosphorylation	0.00091	0.024
neutrophil degranulation	0.00097	0.025
negative regulation of B cell activation	0.00097	0.025
T cell receptor signaling pathway	0.00098	0.025
inner ear development	0.001	0.026
protein kinase B signaling	0.0011	0.027
platelet aggregation	0.0011	0.027
positive regulation of peptidyl-tyrosine phosphorylation	0.0012	0.031
negative regulation of interferon-gamma production	0.0013	0.033
intrinsic apoptotic signaling pathway in response to DNA damage	0.0014	0.034
response to toxic substance	0.0014	0.035
response to peptidoglycan	0.0015	0.036
positive regulation of regulatory T cell differentiation	0.0015	0.036
leukotriene metabolic process	0.0015	0.036
B cell receptor signaling pathway	0.0015	0.037
T cell differentiation	0.0016	0.038
extrinsic apoptotic signaling pathway	0.0016	0.038
astrocyte development	0.0016	0.038
cellular defense response	0.0016	0.038
response to peptide hormone	0.002	0.045
positive regulation of nitric-oxide synthase biosynthetic process	0.002	0.047
negative regulation of B cell proliferation	0.002	0.047
single organismal cell-cell adhesion	0.002	0.046
positive regulation of B cell proliferation	0.0021	0.046
regulation of cell growth	0.0021	0.047
negative regulation of interleukin-6 production	0.0022	0.048
positive regulation of calcium ion transport	0.0022	0.048
macrophage activation	0.0022	0.049
cellular response to lipoteichoic acid	0.0022	0.049
antigen processing and presentation of peptide or polysaccharide antigen via MHC class II	0.0022	0.049
adhesion of symbiont to host	0.0022	0.049
toll-like receptor 3 signaling pathway	0.0022	0.049
antigen processing and presentation of exogenous protein antigen via MHC class Ib, TAP-dependent	0.0022	0.049
antigen processing and presentation of endogenous peptide antigen via MHC class I via ER pathway, TAP-dependent	0.0022	0.049
regulation of tumor necrosis factor production	0.0022	0.049
positive regulation of interleukin-4 production	0.0025	0.055
receptor-mediated endocytosis	0.0026	0.055
positive regulation of nitric oxide biosynthetic process	0.0026	0.056
cell migration	0.0028	0.059
cellular response to triacyl bacterial lipopeptide	0.0029	0.06
response to bacterial lipoprotein	0.0029	0.06
T cell activation via T cell receptor contact with antigen bound to MHC molecule on antigen presenting cell	0.0029	0.06
regulation of immune response	0.0029	0.061
peptidyl-serine phosphorylation	0.0031	0.063
lymphocyte chemotaxis	0.0034	0.069
defense response	0.0035	0.07
negative regulation of neuron projection development	0.0037	0.075
positive regulation of cytokine secretion	0.0038	0.076
toll-like receptor 4 signaling pathway	0.0042	0.082
regulation of cytokine secretion	0.0042	0.082
response to estradiol	0.0044	0.085
leukocyte chemotaxis	0.0044	0.085
myeloid dendritic cell differentiation	0.0044	0.085
negative regulation of NF-kappaB transcription factor activity	0.0044	0.085
regulation of actin cytoskeleton organization	0.0045	0.085
activation of cysteine-type endopeptidase activity involved in apoptotic process	0.0048	0.091
apoptotic signaling pathway	0.005	0.093
actin cytoskeleton organization	0.005	0.093
positive regulation of MAPK cascade	0.0053	0.097
I-kappaB phosphorylation	0.0054	0.099
positive thymic T cell selection	0.0054	0.099
heterophilic cell-cell adhesion via plasma membrane cell adhesion molecules	0.0055	0.099
actin cytoskeleton reorganization	0.0055	0.099
negative regulation of regulatory T cell differentiation	0.0056	0.1
antigen processing and presentation of peptide antigen	0.0056	0.1
maintenance of protein location	0.0056	0.1
positive regulation of type III hypersensitivity	0.0056	0.1
positive regulation of T cell tolerance induction	0.0056	0.1
negative regulation of dendritic cell differentiation	0.0056	0.1
regulation of growth	0.0057	0.1
MAPK cascade	0.0057	0.1
positive regulation of calcium-mediated signaling	0.0061	0.11
positive regulation of GTPase activity	0.0062	0.11
positive regulation of cell proliferation	0.0067	0.12
chaperone mediated protein folding requiring cofactor	0.0069	0.12
mast cell activation	0.0069	0.12
T cell costimulation	0.0071	0.12
bone resorption	0.0071	0.12
positive regulation of interferon-beta production	0.0071	0.12
negative regulation of angiogenesis	0.0071	0.12
chemokine-mediated signaling pathway	0.0072	0.12
monocyte chemotaxis	0.0078	0.13
positive regulation of cell adhesion	0.0078	0.13
protein homotrimerization	0.0082	0.13
B cell homeostasis	0.0082	0.13
positive regulation of interleukin-12 production	0.0082	0.13
cellular response to hydrogen peroxide	0.0085	0.14
cell activation	0.0085	0.14
negative thymic T cell selection	0.0085	0.14
macrophage chemotaxis	0.0085	0.14
negative regulation of interleukin-10 production	0.0085	0.14
3'-UTR-mediated mRNA stabilization	0.0085	0.14
peptidyl-tyrosine autophosphorylation	0.0087	0.14
membrane to membrane docking	0.0092	0.15
positive regulation of defense response to bacterium	0.0092	0.15
positive regulation of lymphocyte differentiation	0.0092	0.15
PML body organization	0.0092	0.15
positive regulation of NLRP3 inflammasome complex assembly	0.0092	0.15
positive regulation of interleukin-1 production	0.0092	0.15
type I interferon biosynthetic process	0.0092	0.15
ossification	0.01	0.16
leukocyte tethering or rolling	0.01	0.16
complement activation	0.01	0.16
regulation of actin cytoskeleton reorganization	0.01	0.16
positive regulation of stress fiber assembly	0.012	0.18
cellular response to transforming growth factor beta stimulus	0.012	0.18
positive regulation of cytokine production	0.012	0.18
B cell activation	0.012	0.18
response to organic cyclic compound	0.012	0.19
positive regulation of T cell migration	0.013	0.19
positive regulation of transcription factor import into nucleus	0.013	0.19
response to vitamin D	0.013	0.19
cellular iron ion homeostasis	0.013	0.19
common-partner SMAD protein phosphorylation	0.013	0.2
type I interferon signaling pathway	0.013	0.2
T cell chemotaxis	0.013	0.2
toll-like receptor 9 signaling pathway	0.013	0.2
cellular response to fibroblast growth factor stimulus	0.014	0.2
chromatin silencing	0.014	0.2
calcium-mediated signaling	0.014	0.2
cellular response to growth factor stimulus	0.015	0.21
negative regulation of T cell activation	0.015	0.21
acute inflammatory response	0.015	0.21
positive regulation of T cell activation	0.015	0.21
positive regulation of reactive oxygen species metabolic process	0.015	0.21
T cell homeostasis	0.015	0.21
positive regulation of fibroblast proliferation	0.016	0.22
positive regulation of cell death	0.017	0.23
positive regulation of pathway-restricted SMAD protein phosphorylation	0.017	0.23
response to hypoxia	0.018	0.24
positive regulation of fat cell differentiation	0.018	0.24
positive regulation of endothelial cell proliferation	0.018	0.24
positive regulation of viral entry into host cell	0.018	0.25
respiratory burst	0.018	0.25
chronic inflammatory response	0.018	0.25
p38MAPK cascade	0.018	0.25
positive regulation of integrin-mediated signaling pathway	0.018	0.25
response to type I interferon	0.018	0.25
integrin activation	0.018	0.25
cellular response to organic substance	0.019	0.25
positive regulation of transcription from RNA polymerase II promoter	0.02	0.26
cell-substrate adhesion	0.02	0.26
positive regulation of NF-kappaB import into nucleus	0.02	0.26
response to fatty acid	0.02	0.26
T cell activation	0.021	0.27
leukocyte migration	0.021	0.27
response to gamma radiation	0.021	0.27
positive regulation of JNK cascade	0.022	0.28
acute-phase response	0.023	0.29
negative regulation of viral entry into host cell	0.023	0.29
negative regulation of growth of symbiont in host	0.023	0.29
peptide transport	0.024	0.3
positive regulation of type IIa hypersensitivity	0.024	0.3
positive regulation of macrophage cytokine production	0.024	0.3
regulation of mast cell degranulation	0.024	0.3
interleukin-1 beta secretion	0.024	0.3
antigen processing and presentation of endogenous peptide antigen via MHC class Ib via ER pathway, TAP-dependent	0.024	0.3
positive regulation of interleukin-12 biosynthetic process	0.024	0.3
positive regulation of epithelial cell migration	0.025	0.31
cell death	0.028	0.33
complement activation, classical pathway	0.028	0.34
transforming growth factor beta receptor signaling pathway	0.03	0.35
response to estrogen	0.03	0.35
positive regulation of innate immune response	0.03	0.35
cellular response to vascular endothelial growth factor stimulus	0.03	0.35
cellular response to extracellular stimulus	0.03	0.35
positive regulation of interleukin-1 beta secretion	0.03	0.35
positive regulation of T cell differentiation	0.03	0.35
defense response to Gram-negative bacterium	0.03	0.35
chondrocyte proliferation	0.03	0.35
positive regulation of interleukin-6 biosynthetic process	0.03	0.35
germ cell migration	0.03	0.35
negative regulation of I-kappaB kinase/NF-kappaB signaling	0.033	0.37
collagen fibril organization	0.033	0.37
cellular response to heat	0.033	0.37
regulation of cell migration	0.033	0.37
hematopoietic progenitor cell differentiation	0.034	0.38
cell chemotaxis	0.035	0.39
cell-matrix adhesion	0.035	0.39
substrate adhesion-dependent cell spreading	0.035	0.39
negative regulation of type I interferon production	0.037	0.4
chorio-allantoic fusion	0.037	0.4
pyroptosis	0.037	0.4
angiogenesis involved in wound healing	0.037	0.4
transmembrane receptor protein tyrosine kinase signaling pathway	0.037	0.4
regulation of actin filament polymerization	0.038	0.4
actin filament polymerization	0.038	0.4
positive regulation of transforming growth factor beta receptor signaling pathway	0.038	0.4
T cell proliferation	0.038	0.4
regulation of sensory perception of pain	0.038	0.41
iron ion homeostasis	0.041	0.43
endothelial cell migration	0.042	0.43
negative regulation of extrinsic apoptotic signaling pathway via death domain receptors	0.042	0.43
retina homeostasis	0.042	0.43
response to stilbenoid	0.042	0.43
regulation of protein phosphorylation	0.044	0.45
positive regulation of gene silencing by miRNA	0.044	0.45
negative regulation of erythrocyte differentiation	0.044	0.45
viral life cycle	0.044	0.45
bleb assembly	0.044	0.45
positive regulation of toll-like receptor 4 signaling pathway	0.044	0.45
urea cycle	0.044	0.45
erythrocyte homeostasis	0.044	0.45
positive regulation of phagocytosis, engulfment	0.044	0.45
positive regulation of interferon-alpha production	0.044	0.45
secretion by cell	0.044	0.45
negative regulation of extrinsic apoptotic signaling pathway	0.048	0.47
positive regulation of phosphatidylinositol 3-kinase signaling	0.049	0.48
cellular response to interleukin-4	0.051	0.49
cellular response to amino acid starvation	0.051	0.49
maternal process involved in female pregnancy	0.051	0.49
myeloid cell differentiation	0.051	0.49
phagocytosis, engulfment	0.051	0.49
negative regulation by host of viral transcription	0.052	0.5
Leydig cell differentiation	0.052	0.5
negative regulation of viral transcription	0.052	0.5
cellular response to zinc ion	0.052	0.5
positive regulation of superoxide anion generation	0.052	0.5
positive regulation of SMAD protein import into nucleus	0.052	0.5
cellular response to interferon-alpha	0.052	0.5
negative regulation of ERK1 and ERK2 cascade	0.055	0.52
regulation of angiogenesis	0.056	0.52
receptor clustering	0.056	0.52
positive regulation of neutrophil chemotaxis	0.056	0.52
response to oxidative stress	0.057	0.53
cellular response to hormone stimulus	0.059	0.53
Ras protein signal transduction	0.059	0.53
T cell mediated cytotoxicity	0.061	0.54
necroptotic process	0.061	0.54
positive regulation of macrophage differentiation	0.061	0.54
leukocyte migration involved in inflammatory response	0.061	0.54
positive regulation of podosome assembly	0.061	0.54
pathway-restricted SMAD protein phosphorylation	0.061	0.54
3'-UTR-mediated mRNA destabilization	0.061	0.54
response to vitamin E	0.061	0.54
liver regeneration	0.061	0.54
osteoclast differentiation	0.061	0.54
vasculogenesis	0.061	0.54
positive regulation of osteoblast differentiation	0.061	0.54
positive regulation of toll-like receptor 7 signaling pathway	0.062	0.54
regulation of keratinocyte apoptotic process	0.062	0.54
positive regulation of CD4-positive, CD25-positive, alpha-beta regulatory T cell differentiation	0.062	0.54
negative regulation of T cell activation via T cell receptor contact with antigen bound to MHC molecule on antigen presenting cell	0.062	0.54
arginine catabolic process to ornithine	0.062	0.54
positive regulation of intracellular mRNA localization	0.062	0.54
regulation of MyD88-dependent toll-like receptor signaling pathway	0.062	0.54
negative regulation of immunological synapse formation	0.062	0.54
detection of diacyl bacterial lipopeptide	0.062	0.54
uropod organization	0.062	0.54
regulation of neutrophil migration	0.062	0.54
CD4-positive, CD25-positive, alpha-beta regulatory T cell lineage commitment	0.062	0.54
negative regulation of low-density lipoprotein particle receptor catabolic process	0.062	0.54
regulation of T cell chemotaxis	0.062	0.54
immune response-regulating signaling pathway	0.062	0.54
detection of triacyl bacterial lipopeptide	0.062	0.54
intracellular transport of viral protein in host cell	0.062	0.54
cytosol to ER transport	0.062	0.54
nuclear-transcribed mRNA catabolic process, deadenylation-independent decay	0.062	0.54
leukocyte mediated cytotoxicity	0.062	0.54
neutrophil aggregation	0.062	0.54
nitric oxide production involved in inflammatory response	0.062	0.54
regulation of L-arginine import	0.062	0.54
regulation of cell cycle	0.062	0.54
positive regulation of tyrosine phosphorylation of Stat3 protein	0.066	0.57
positive regulation of phosphorylation	0.066	0.57
positive regulation of intrinsic apoptotic signaling pathway	0.066	0.57
lymph node development	0.066	0.57
response to progesterone	0.066	0.57
positive regulation of actin filament polymerization	0.066	0.57
small GTPase mediated signal transduction	0.068	0.58
positive regulation of monocyte chemotaxis	0.069	0.58
hepatocyte apoptotic process	0.069	0.58
regulation of release of sequestered calcium ion into cytosol	0.069	0.58
positive regulation of glial cell proliferation	0.069	0.58
regulation of cytokine production	0.069	0.58
negative regulation of interleukin-2 production	0.069	0.58
cellular response to glucose stimulus	0.071	0.59
intrinsic apoptotic signaling pathway in response to DNA damage by p53 class mediator	0.072	0.59
programmed cell death	0.072	0.59
regulation of ERK1 and ERK2 cascade	0.072	0.59
I-kappaB kinase/NF-kappaB signaling	0.077	0.62
response to interleukin-1	0.077	0.62
positive regulation of extrinsic apoptotic signaling pathway	0.077	0.62
response to magnesium ion	0.078	0.62
cell adhesion mediated by integrin	0.078	0.62
negative regulation of cell-substrate adhesion	0.078	0.62
negative regulation of interleukin-12 production	0.078	0.62
positive regulation of chemotaxis	0.078	0.62
positive regulation of cell adhesion mediated by integrin	0.078	0.62
negative regulation of cytokine secretion	0.078	0.62
fibrinolysis	0.078	0.62
negative regulation of viral release from host cell	0.078	0.62
positive regulation of substrate adhesion-dependent cell spreading	0.083	0.64
positive regulation of protein kinase B signaling	0.083	0.64
establishment of endothelial barrier	0.088	0.66
ruffle organization	0.088	0.66
Arp2/3 complex-mediated actin nucleation	0.088	0.66
intrinsic apoptotic signaling pathway in response to oxidative stress	0.088	0.66
positive regulation of MAP kinase activity	0.088	0.66
positive regulation of defense response to virus by host	0.088	0.66
brown fat cell differentiation	0.089	0.66
activation of JUN kinase activity	0.089	0.66
regulation of T cell apoptotic process	0.091	0.67
wound healing involved in inflammatory response	0.091	0.67
nitric oxide metabolic process	0.091	0.67
negative regulation of lymphocyte activation	0.091	0.67
antigen processing and presentation of endogenous peptide antigen via MHC class Ib	0.091	0.67
B cell affinity maturation	0.091	0.67
proepicardium development	0.091	0.67
negative regulation of nucleotide-binding oligomerization domain containing 2 signaling pathway	0.091	0.67
regulatory T cell differentiation	0.091	0.67
positive regulation of tyrosine phosphorylation of STAT protein	0.091	0.67
tolerance induction to self antigen	0.091	0.67
negative regulation of smooth muscle cell chemotaxis	0.091	0.67
positive regulation of leukocyte adhesion to vascular endothelial cell	0.091	0.67
response to mycotoxin	0.091	0.67
response to molecule of fungal origin	0.091	0.67
negative regulation of humoral immune response mediated by circulating immunoglobulin	0.091	0.67
cellular response to molecule of fungal origin	0.091	0.67
intermediate filament-based process	0.091	0.67
regulation of Rho protein signal transduction	0.093	0.67
cellular response to interleukin-6	0.097	0.69
regulation of proteasomal protein catabolic process	0.097	0.69
defense response to fungus	0.097	0.69
negative regulation of peptidyl-tyrosine phosphorylation	0.097	0.69
actin filament-based movement	0.097	0.69

## Sheet: Cluster_4
Table S4: GO enrichment analysis in subcluster #4
GO Term	P-Value	Benjamini
inflammatory response	4e-14	3.2e-11
neutrophil chemotaxis	1.1e-12	4.2e-10
cellular response to interleukin-1	4.5e-09	1.2e-06
chemokine-mediated signaling pathway	2.5e-07	5e-05
immune response	7.3e-07	0.00012
chemotaxis	1.6e-06	0.00021
immune system process	2.2e-06	0.00025
regulation of cell shape	4.8e-06	0.00048
positive regulation of inflammatory response	1.3e-05	0.0011
cellular response to tumor necrosis factor	1.5e-05	0.0012
lymphocyte chemotaxis	1.8e-05	0.0013
angiogenesis	2e-05	0.0013
cell chemotaxis	3.7e-05	0.0023
monocyte chemotaxis	4e-05	0.0023
positive regulation of cytosolic calcium ion concentration	8e-05	0.0042
innate immune response	0.00013	0.0065
positive regulation of ERK1 and ERK2 cascade	0.00029	0.014
cellular response to interferon-gamma	0.00032	0.014
positive regulation of neutrophil chemotaxis	0.00032	0.013
activation of MAPKK activity	0.00044	0.017
leukocyte migration	0.00058	0.022
positive regulation of apoptotic process	0.0012	0.041
positive regulation of nitric oxide biosynthetic process	0.0013	0.045
MAPK cascade	0.0045	0.14
positive regulation of GTPase activity	0.0054	0.16
cytokine-mediated signaling pathway	0.0054	0.16
negative regulation of apoptotic process	0.0059	0.17
cellular response to interleukin-4	0.0074	0.2
negative regulation of neuron apoptotic process	0.0074	0.19
negative regulation of inflammatory response	0.0085	0.21
chemokine metabolic process	0.0096	0.23
lipopolysaccharide-mediated signaling pathway	0.0097	0.22
wound healing	0.011	0.23
positive regulation of cytokine secretion	0.012	0.25
response to gamma radiation	0.012	0.25
positive regulation of gene expression	0.013	0.26
cellular response to dexamethasone stimulus	0.014	0.27
neutrophil mediated killing of gram-negative bacterium	0.014	0.27
negative regulation of interleukin-1-mediated signaling pathway	0.014	0.27
neutrophil extravasation	0.014	0.27
response to lipopolysaccharide	0.015	0.28
positive regulation of cell migration	0.017	0.3
signal transduction	0.017	0.29
cellular response to lipopolysaccharide	0.018	0.31
cytokine metabolic process	0.019	0.31
cytokine secretion involved in immune response	0.019	0.31
T cell differentiation involved in immune response	0.019	0.31
positive regulation of phagocytosis	0.022	0.35
T-helper 1 cell differentiation	0.024	0.36
natural killer cell degranulation	0.024	0.36
fever generation	0.024	0.36
adaptive immune response	0.03	0.42
positive regulation of tumor necrosis factor production	0.033	0.45
positive regulation of fever generation	0.033	0.44
growth hormone receptor signaling pathway	0.033	0.44
negative regulation of cytokine production involved in inflammatory response	0.033	0.44
cell differentiation	0.034	0.44
collagen-activated tyrosine kinase receptor signaling pathway	0.038	0.47
activation of MAPKKK activity	0.038	0.47
positive regulation of fibroblast proliferation	0.039	0.48
negative regulation of glutamate secretion	0.042	0.5
positive regulation of JNK cascade	0.045	0.51
negative regulation of angiogenesis	0.047	0.52
positive regulation of heterotypic cell-cell adhesion	0.047	0.52
eosinophil chemotaxis	0.047	0.52
cellular response to drug	0.051	0.54
glial cell migration	0.052	0.54
memory	0.061	0.59
response to molecule of bacterial origin	0.061	0.58
blood coagulation	0.062	0.59
G-protein coupled receptor signaling pathway	0.064	0.59
cell migration	0.065	0.59
neuron death	0.065	0.59
negative regulation of neural precursor cell proliferation	0.065	0.59
response to hypoxia	0.065	0.58
negative regulation of multicellular organism growth	0.074	0.62
negative regulation of protein kinase activity	0.077	0.63
positive regulation of p38MAPK cascade	0.079	0.64
cellular response to interleukin-6	0.079	0.64
positive regulation of T cell activation	0.079	0.64
positive regulation of nitric-oxide synthase biosynthetic process	0.083	0.65
response to estradiol	0.085	0.65
positive regulation of NF-kappaB import into nucleus	0.088	0.66
cytoskeleton organization	0.09	0.66
positive regulation of cell-cell adhesion	0.092	0.67
response to ATP	0.092	0.67
